# Supplementary material for: Identification and Characterization of circRNAs Responsive to Methyl Jasmonate in Arabidopsis thaliana
Source: Int J Mol Sci. 2020 Jan 25;21(3):792. doi: 10.3390/ijms21030792 (PMC7037704; doi:10.3390/ijms21030792)
Supplement: Supplementary file 1 [file ijms-21-00792-s001.zip]

Archive with 11 entries (10 files):
- Supplementary file/
- Supplementary file/Figure S1.png
- Supplementary file/Figure S2.png
- Supplementary file/Figure S3.png
- Supplementary file/Figure S4.png
- Supplementary file/Table S1.xlsx
- Supplementary file/Table S2.xlsx
- Supplementary file/Table S3.xlsx
- Supplementary file/Table S4.xlsx
- Supplementary file/Table S5.xlsx
- Supplementary file/Table S6.xlsx
