# Supplementary material for: Identification and Characterization of circRNAs Responsive to Methyl Jasmonate in Arabidopsis thaliana
Source: Int J Mol Sci. 2020 Jan 25;21(3):792. doi: 10.3390/ijms21030792 (PMC7037704; doi:10.3390/ijms21030792)
Supplement: Supplementary file 1 [file ijms-21-00792-s001.zip › Supplementary file/Table S1.xlsx]

## Sheet: Sheet1
Table S1. Quality of sequence data
Sample Name	Obtained Reads	Obtained Bases	GC(%)	Q30(%)
Mock_24h_1	34054133	10115850420	41.07	93.98
Mock_24h_2	54795920	16373661058	41.53	93.46
Mock_48h_1	50237066	15016030362	41.39	93.55
Mock_48h_2	50260829	15028451036	41.77	93.46
Mock_96h_1	42740584	12743605076	42.01	93.51
Mock_96h_2	46077852	13752571306	42	93.56
MeJA_24h_1	34796292	10377113412	43.58	93.95
MeJA_24h_2	34423868	10239269742	40.89	94.24
MeJA_48h_1	34984733	10452739486	42.07	93.47
MeJA_48h_2	34361468	10236918910	42.12	93.42
MeJA_96h_1	35701124	10656486424	41.79	93.16
MeJA_96h_2	37043197	11037890064	42.3	93.62
