# Supplementary material for: Identification and Characterization of circRNAs Responsive to Methyl Jasmonate in Arabidopsis thaliana
Source: Int J Mol Sci. 2020 Jan 25;21(3):792. doi: 10.3390/ijms21030792 (PMC7037704; doi:10.3390/ijms21030792)
Supplement: Supplementary file 1 [file ijms-21-00792-s001.zip › Supplementary file/Table S2.xlsx]

## Sheet: 24h
Table S2. Differentially expressed circRNAs at 24 h.
CircRNA Name	Chromosome	Start	End	Width	Strand	Mock_24h_1	Mock_24h_2	MeJA_24h_1	MeJA_24h_2	Log2FoldChange	Pvalue	FDR
Chr5:1106878|1107381	Chr5	1106878	1107381	504	-	13	38	23	102	1.65413	5.48866e-10	9.38561e-08
Chr1:11778554|11780741	Chr1	11778554	11780741	2188	+	115	112	76	27	-0.978495	4.66694e-08	7.23375e-06
Chr5:15378135|15381717	Chr5	15378135	15381717	3583	-	92	75	53	21	-1.06954	6.39603e-07	2.7343e-05
Chr3:5580422|5582569	Chr3	5580422	5582569	2148	+	0	57	42	55	1.45093	5.71728e-07	2.7343e-05
Chr3:5566862|5572941	Chr3	5566862	5572941	6080	+	8	26	54	29	1.61763	5.71169e-07	2.7343e-05
Chr5:15377910|15381442	Chr5	15377910	15381442	3533	-	0	0	0	28	3.6676	1.30563e-06	4.46526e-05
Chr3:5566863|5572941	Chr3	5566863	5572941	6079	+	5	26	0	0	-3.47792	6.6767e-06	0.000302758
Chr4:8756899|8758635	Chr4	8756899	8758635	1737	-	0	0	12	11	3.45832	7.8131e-06	0.000302758
Chr1:12197021|12199193	Chr1	12197021	12199193	2173	-	20	20	4	4	-1.91675	6.62694e-05	0.00205435
Chr4:5059539|5060151	Chr4	5059539	5060151	613	-	5	4	28	10	1.87836	9.79355e-05	0.00239242
Chr4:4196362|4197112	Chr4	4196362	4197112	751	+	0	0	3	13	2.9624	0.000227586	0.00587931
Chr1:14160611|14160909	Chr1	14160611	14160909	299	-	0	0	2	13	2.87692	0.000367301	0.00632574
Chr1:10075360|10075858	Chr1	10075360	10075858	499	-	0	0	4	11	2.88836	0.000345029	0.00632574
Chr2:4485019|4486252	Chr2	4485019	4486252	1234	+	17	16	39	31	1.14534	0.000333236	0.00712292
Chr3:10035108|10036431	Chr3	10035108	10036431	1324	-	13	31	9	0	-1.70556	0.000437186	0.00830653
Chr1:7381896|7382188	Chr1	7381896	7382188	293	-	0	0	0	14	2.77689	0.000622503	0.0106448
Chr5:15378135|15384895	Chr5	15378135	15384895	6761	-	51	43	32	14	-0.906639	0.000961191	0.0149422
Chr1:25694254|25694597	Chr1	25694254	25694597	344	+	0	21	0	0	-2.62013	0.0013331	0.0164791
Chr3:6894856|6895988	Chr3	6894856	6895988	1133	+	10	0	0	0	-2.58496	0.0015654	0.0164791
Chr1:12195267|12196344	Chr1	12195267	12196344	1078	-	3	0	11	10	1.94371	0.0015537	0.0164791
Chr1:14160447|14160909	Chr1	14160447	14160909	463	-	0	0	4	8	2.57486	0.00163827	0.0164791
Chr5:2031426|2031768	Chr5	2031426	2031768	343	+	0	0	0	12	2.58916	0.00153597	0.0164791
Chr3:19094437|19095353	Chr3	19094437	19095353	917	+	23	49	17	10	-1.06994	0.00117849	0.016606
Chr3:1638075|1638546	Chr3	1638075	1638546	472	+	0	0	12	0	2.54582	0.00186407	0.0177087
Chr3:4252138|4253055	Chr3	4252138	4253055	918	-	0	19	0	0	-2.50023	0.00227219	0.0194272
Chr1:25694254|25694583	Chr1	25694254	25694583	330	+	0	19	0	0	-2.50023	0.00227219	0.0194272
Chr2:11208807|11209178	Chr2	11208807	11209178	372	-	0	0	0	11	2.48526	0.00242185	0.0197208
Chr4:7614767|7615142	Chr4	7614767	7615142	376	+	9	0	0	0	-2.45943	0.0026998	0.0209848
Chr4:17455462|17457137	Chr4	17455462	17457137	1676	+	4	10	0	0	-2.57026	0.00167235	0.0216012
Chr3:5399310|5399968	Chr3	5399310	5399968	659	-	0	0	3	8	2.51057	0.00217355	0.0240643
Chr1:26867963|26868301	Chr1	26867963	26868301	339	-	6	4	0	0	-2.31631	0.00477916	0.0272376
Chr2:13635789|13636332	Chr2	13635789	13636332	544	+	3	10	0	0	-2.30785	0.00493553	0.0272376
Chr3:18326594|18328527	Chr3	18326594	18328527	1934	+	2	12	0	0	-2.30502	0.0049888	0.0272376
Chr3:20231486|20232560	Chr3	20231486	20232560	1075	-	0	16	0	0	-2.29934	0.0050971	0.0272376
Chr2:4485014|4493960	Chr2	4485014	4493960	8947	+	14	3	4	0	-1.7411	0.00462917	0.0272376
Chr1:2678102|2678754	Chr1	2678102	2678754	653	+	0	0	10	0	2.33137	0.0045112	0.0272376
Chr4:11918345|11918526	Chr4	11918345	11918526	182	+	0	0	10	0	2.33137	0.0045112	0.0272376
Chr3:5579529|5580301	Chr3	5579529	5580301	773	+	0	0	8	2	2.33985	0.00436585	0.0272376
Chr3:20140373|20140633	Chr3	20140373	20140633	261	+	0	0	0	10	2.3733	0.0038305	0.0272376
Chr4:12104893|12106255	Chr4	12104893	12106255	1363	-	0	7	11	10	1.72739	0.00280215	0.0289556
Chr1:24702386|24708882	Chr1	24702386	24708882	6497	-	0	0	5	5	2.41624	0.00322504	0.0294047
Chr1:12195268|12196514	Chr1	12195268	12196514	1247	-	0	0	6	4	2.42413	0.00312318	0.0294047
Chr2:16613842|16615133	Chr2	16613842	16615133	1292	+	35	24	22	7	-0.929864	0.00574472	0.0297681
Chr3:22727470|22729216	Chr3	22727470	22729216	1747	-	3	9	0	0	-2.2346	0.00647679	0.030105
Chr4:14920590|14921829	Chr4	14920590	14921829	1240	+	0	15	0	0	-2.22564	0.00669	0.030105
Chr5:20754364|20755645	Chr5	20754364	20755645	1282	+	0	15	0	0	-2.22564	0.00669	0.030105
Chr2:18027928|18029348	Chr2	18027928	18029348	1421	-	0	0	3	6	2.23836	0.006389	0.030105
Chr3:4991380|4991766	Chr3	4991380	4991766	387	+	0	0	0	9	2.2519	0.00608074	0.030105
Chr2:17736697|17737537	Chr2	17736697	17737537	841	-	0	0	9	0	2.21087	0.00705428	0.0309303
Chr4:6401990|6403039	Chr4	6401990	6403039	1050	-	4	6	0	0	-2.16056	0.00842068	0.0341789
Chr5:1499133|1500083	Chr5	1499133	1500083	951	-	2	10	0	0	-2.15428	0.00860554	0.0341789
Chr1:1053326|1054200	Chr1	1053326	1054200	875	+	0	14	0	0	-2.14797	0.00879456	0.0341789
Chr3:8044947|8046164	Chr3	8044947	8046164	1218	+	0	14	0	0	-2.14797	0.00879456	0.0341789
Chr4:11585137|11587968	Chr4	11585137	11587968	2832	-	0	3	5	8	1.87405	0.00806095	0.0341789
Chr5:22681835|22687045	Chr5	22681835	22687045	5211	+	21	0	9	0	-1.31269	0.00974199	0.0370196
Chr5:1252684|1253134	Chr5	1252684	1253134	451	-	0	0	5	4	2.29826	0.005118	0.0377757
Chr1:12598848|12600110	Chr1	12598848	12600110	1263	+	0	0	5	4	2.29826	0.005118	0.0377757
Chr1:17126777|17127488	Chr1	17126777	17127488	712	+	0	0	7	2	2.31532	0.00479741	0.0377757
Chr4:16041470|16042782	Chr4	16041470	16042782	1313	-	5	11	0	2	-1.87289	0.00692671	0.044735
Chr4:15518699|15519176	Chr4	15518699	15519176	478	-	0	12	0	0	-2.17856	0.00790878	0.0471485
Chr3:17173528|17174520	Chr3	17173528	17174520	993	-	16	19	12	0	-1.19261	0.00772109	0.0471485
Chr4:9562244|9562885	Chr4	9562244	9562885	642	+	2	8	0	0	-1.98592	0.0149502	0.0483976
Chr5:3076264|3076529	Chr5	3076264	3076529	266	+	0	12	0	0	-1.97884	0.0152835	0.0483976
Chr1:3315175|3315510	Chr1	3315175	3315510	336	+	0	12	0	0	-1.97884	0.0152835	0.0483976
Chr3:6578037|6579137	Chr3	6578037	6579137	1101	+	0	12	0	0	-1.97884	0.0152835	0.0483976
Chr5:16093397|16096079	Chr5	16093397	16096079	2683	-	0	12	0	0	-1.97884	0.0152835	0.0483976
Chr5:19875359|19875886	Chr5	19875359	19875886	528	-	0	12	0	0	-1.97884	0.0152835	0.0483976
Chr1:29433409|29434187	Chr1	29433409	29434187	779	-	0	12	0	0	-1.97884	0.0152835	0.0483976
Chr1:29651315|29651689	Chr1	29651315	29651689	375	+	0	12	0	0	-1.97884	0.0152835	0.0483976
Chr5:15377910|15384589	Chr5	15377910	15384589	6680	-	0	62	33	31	0.751416	0.0150434	0.0483976
Chr4:6526747|6527634	Chr4	6526747	6527634	888	-	4	12	14	15	1.1204	0.0162738	0.0498204

## Sheet: 48h
Table S2. Differentially expressed circRNAs at 48 h.
CircRNA Name	Chromosome	Start	End	Width	Strand	Mock_48h_1	Mock_48h_2	MeJA_48h_1	MeJA_48h_2	Log2FoldChange	Pvalue	FDR
Chr5:15377910|15384589	Chr5	15377910	15384589	6680	-	41	58	0	0	-5.31748	1.16738e-18	2.32308e-16
Chr5:15377910|15381442	Chr5	15377910	15381442	3533	-	0	71	0	0	-4.55432	1.9791e-11	1.9692e-09
Chr5:5059047|5062035	Chr5	5059047	5062035	2989	-	0	0	4	31	3.97672	5.62677e-08	3.73243e-06
Chr1:24701457|24707994	Chr1	24701457	24707994	6538	-	0	0	14	21	3.93759	8.69251e-08	4.32452e-06
Chr1:12381927|12382805	Chr1	12381927	12382805	879	-	47	55	24	12	-1.48294	2.33698e-07	3.57558e-05
Chr2:4485014|4486252	Chr2	4485014	4486252	1239	+	98	97	164	157	0.696777	9.75442e-07	3.88226e-05
Chr2:16614067|16615133	Chr2	16614067	16615133	1067	+	0	12	34	16	2.11978	3.00264e-06	9.95877e-05
Chr2:13037381|13038219	Chr2	13037381	13038219	839	+	14	8	0	0	-3.39708	1.26047e-05	0.000323392
Chr1:28770549|28771015	Chr1	28770549	28771015	467	-	0	30	0	0	-3.39303	1.30007e-05	0.000323392
Chr1:1631578|1631842	Chr1	1631578	1631842	265	-	5	21	0	0	-3.34393	1.87986e-05	0.000415659
Chr2:16627646|16627933	Chr2	16627646	16627933	288	+	0	0	13	12	3.59038	2.60114e-06	0.000535835
Chr5:15381808|15384895	Chr5	15381808	15384895	3088	-	0	29	0	0	-3.42593	1.00864e-05	0.000771611
Chr1:24701221|24707801	Chr1	24701221	24707801	6581	-	0	0	22	0	3.23981	3.95387e-05	0.000786819
Chr4:8756899|8758635	Chr4	8756899	8758635	1737	-	0	0	15	7	3.2663	3.28823e-05	0.001677
Chr5:6556616|6556839	Chr5	6556616	6556839	224	+	0	0	0	18	3.32193	2.20905e-05	0.00227532
Chr3:17171472|17172914	Chr3	17171472	17172914	1443	-	0	0	8	10	3.12625	8.41276e-05	0.0025743
Chr1:950403|951211	Chr1	950403	951211	809	-	12	3	0	0	-2.99105	0.000192692	0.00259985
Chr3:3860560|3863024	Chr3	3860560	3863024	2465	+	10	6	0	0	-2.98204	0.000203111	0.00259985
Chr1:14160447|14160909	Chr1	14160447	14160909	463	-	8	9	0	0	-2.97298	0.000214098	0.00259985
Chr5:15378135|15381717	Chr5	15378135	15381717	3583	-	52	94	38	39	-0.818107	0.000194154	0.00259985
Chr1:18140947|18141215	Chr1	18140947	18141215	269	+	0	0	0	16	2.96664	0.000222098	0.00259985
Chr4:13875322|13875577	Chr4	13875322	13875577	256	+	0	0	18	0	2.98385	0.000200982	0.00259985
Chr5:359783|360446	Chr5	359783	360446	664	+	0	0	6	11	2.99827	0.000184684	0.00259985
Chr4:17887036|17887789	Chr4	17887036	17887789	754	-	10	5	0	0	-2.923	0.000284709	0.00314762
Chr2:14919332|14919733	Chr2	14919332	14919733	402	-	16	0	0	0	-3.15643	6.9205e-05	0.00356406
Chr5:4138008|4138251	Chr5	4138008	4138251	244	-	0	1	7	13	2.88016	5.60303e-05	0.00356406
Chr1:11778553|11779629	Chr1	11778553	11779629	1077	+	19	26	8	6	-1.49932	0.000395676	0.00393697
Chr5:18397102|18397608	Chr5	18397102	18397608	507	+	0	0	12	4	2.87018	0.000380999	0.00393697
Chr3:5566863|5572941	Chr3	5566863	5572941	6079	+	14	0	0	0	-2.97209	0.000215206	0.00402996
Chr4:13798788|13800094	Chr4	13798788	13800094	1307	-	5	11	19	26	1.52023	0.00019313	0.00402996
Chr4:12104893|12106255	Chr4	12104893	12106255	1363	-	0	0	11	6	2.9553	0.000237057	0.00402996
Chr1:1412159|1412904	Chr1	1412159	1412904	746	+	12	0	0	0	-2.80735	0.000532006	0.00439697
Chr2:19450266|19451196	Chr2	19450266	19451196	931	+	12	0	0	0	-2.80735	0.000532006	0.00439697
Chr3:31760|32220	Chr3	31760	32220	461	-	0	0	0	14	2.80012	0.000552383	0.00439697
Chr2:15064700|15065406	Chr2	15064700	15065406	707	-	0	0	0	14	2.80012	0.000552383	0.00439697
Chr1:27054971|27055211	Chr1	27054971	27055211	241	-	0	0	0	14	2.80012	0.000552383	0.00439697
Chr3:21938439|21938889	Chr3	21938439	21938889	451	-	15	0	0	0	-3.07407	0.000116845	0.00452373
Chr3:4718813|4719071	Chr3	4718813	4719071	259	-	14	0	0	0	-2.98672	0.000197638	0.00452373
Chr2:13868386|13868605	Chr2	13868386	13868605	220	+	17	9	0	4	-2.10436	0.000173107	0.00452373
Chr4:11187563|11188038	Chr4	11187563	11188038	476	-	0	0	0	14	3	0.000182811	0.00452373
Chr1:19711709|19712012	Chr1	19711709	19712012	304	+	0	0	0	14	3	0.000182811	0.00452373
Chr1:10498523|10499244	Chr1	10498523	10499244	722	-	0	0	2	12	2.78256	0.000604703	0.0046283
Chr3:9990008|9991140	Chr3	9990008	9991140	1133	+	0	0	4	10	2.76478	0.00066203	0.00487941
Chr3:3339811|3340668	Chr3	3339811	3340668	858	-	0	2	16	3	2.36591	0.000719083	0.00511062
Chr2:11701032|11701523	Chr2	11701032	11701523	492	-	8	7	0	0	-2.9396	0.000259261	0.00521208
Chr5:4399658|4400009	Chr5	4399658	4400009	352	+	11	3	0	0	-2.92704	0.000278315	0.00521208
Chr4:9200790|9201274	Chr4	9200790	9201274	485	-	0	0	10	4	2.7101	0.000869171	0.00596431
Chr2:5755108|5755593	Chr2	5755108	5755593	486	+	0	0	1	12	2.8852	0.000351061	0.00602655
Chr2:9581871|9582430	Chr2	9581871	9582430	560	+	7	8	0	0	-2.83032	0.000471624	0.00655987
Chr2:11393465|11396217	Chr2	11393465	11396217	2753	-	0	17	10	29	1.42898	0.00100005	0.00663363
Chr2:10242280|10242603	Chr2	10242280	10242603	324	+	0	16	0	0	-2.84861	0.000427921	0.00678091
Chr2:19005209|19007294	Chr2	19005209	19007294	2086	-	5	9	0	0	-2.66711	0.00106955	0.00684092
Chr2:18026358|18029348	Chr2	18026358	18029348	2991	-	0	4	2	18	2.05734	0.00113442	0.00684092
Chr1:26056116|26056712	Chr1	26056116	26056712	597	-	0	2	16	2	2.29101	0.00112514	0.00684092
Chr2:17269402|17269695	Chr2	17269402	17269695	294	+	15	20	10	1	-1.58787	0.000556437	0.00686592
Chr4:18342106|18342611	Chr4	18342106	18342611	506	+	0	7	22	7	1.81174	0.000596472	0.00686592
Chr5:6944510|6945169	Chr5	6944510	6945169	660	-	0	0	1	11	2.7841	0.000599934	0.00686592
Chr2:15270763|15271545	Chr2	15270763	15271545	783	-	0	0	0	12	2.80735	0.000532006	0.00686592
Chr1:26867966|26868304	Chr1	26867966	26868304	339	+	7	6	0	0	-2.76331	0.000667005	0.00723174
Chr3:650219|650503	Chr3	650219	650503	285	-	10	0	0	0	-2.58496	0.0015654	0.00724454
Chr5:5316757|5320071	Chr5	5316757	5320071	3315	+	10	0	0	0	-2.58496	0.0015654	0.00724454
Chr4:6408172|6409403	Chr4	6408172	6409403	1232	+	10	0	0	0	-2.58496	0.0015654	0.00724454
Chr1:7633878|7634698	Chr1	7633878	7634698	821	+	10	0	0	0	-2.58496	0.0015654	0.00724454
Chr3:7833181|7833872	Chr3	7833181	7833872	692	-	10	0	0	0	-2.58496	0.0015654	0.00724454
Chr2:8999194|8999546	Chr2	8999194	8999546	353	+	10	0	0	0	-2.58496	0.0015654	0.00724454
Chr2:12478851|12479616	Chr2	12478851	12479616	766	+	10	0	0	0	-2.58496	0.0015654	0.00724454
Chr2:17951840|17952690	Chr2	17951840	17952690	851	+	10	0	0	0	-2.58496	0.0015654	0.00724454
Chr5:19815477|19816283	Chr5	19815477	19816283	807	-	10	0	0	0	-2.58496	0.0015654	0.00724454
Chr5:4389077|4389638	Chr5	4389077	4389638	562	-	0	0	0	12	2.61184	0.00138499	0.00724454
Chr1:11333026|11333248	Chr1	11333026	11333248	223	-	6	6	0	0	-2.56097	0.00174314	0.00770856
Chr5:21783249|21783615	Chr5	21783249	21783615	367	+	2	12	0	0	-2.73158	0.000781917	0.0078857
Chr3:1167989|1168198	Chr3	1167989	1168198	210	+	0	2	12	6	2.28575	0.000803882	0.0078857
Chr1:2024046|2024335	Chr1	2024046	2024335	290	-	0	0	4	8	2.71201	0.000861082	0.00806285
Chr3:3877246|3877640	Chr3	3877246	3877640	395	-	0	0	0	11	2.70044	0.000911119	0.00816046
Chr4:18533820|18534166	Chr4	18533820	18534166	347	+	0	14	0	0	-2.6843	0.000985089	0.00845535
Chr3:19337871|19338675	Chr3	19337871	19338675	805	+	0	15	0	0	-2.52422	0.00204889	0.00849438
Chr1:25922669|25923554	Chr1	25922669	25923554	886	+	0	15	0	0	-2.52422	0.00204889	0.00849438
Chr5:1634407|1634911	Chr5	1634407	1634911	505	+	0	0	8	4	2.53002	0.00199773	0.00849438
Chr4:6527173|6527634	Chr4	6527173	6527634	462	-	0	0	0	11	2.50761	0.0022014	0.00876157
Chr2:11393780|11396530	Chr2	11393780	11396530	2751	-	0	0	0	11	2.50761	0.0022014	0.00876157
Chr2:8712998|8713208	Chr2	8712998	8713208	211	-	10	0	0	0	-2.57232	0.00165703	0.00878185
Chr5:24144747|24145048	Chr5	24144747	24145048	302	-	10	0	0	0	-2.57232	0.00165703	0.00878185
Chr4:15899504|15899746	Chr4	15899504	15899746	243	+	2	10	0	0	-2.55249	0.00180998	0.00878185
Chr5:22681532|22681805	Chr5	22681532	22681805	274	+	2	10	0	0	-2.55249	0.00180998	0.00878185
Chr2:135736|135996	Chr2	135736	135996	261	-	4	7	0	0	-2.50916	0.00218672	0.00878185
Chr5:3960430|3960712	Chr5	3960430	3960712	283	-	0	12	0	0	-2.49884	0.00228577	0.00878185
Chr3:6184959|6185208	Chr3	6184959	6185208	250	+	0	12	0	0	-2.49884	0.00228577	0.00878185
Chr1:30386485|30386843	Chr1	30386485	30386843	359	-	1	15	0	1	-2.28494	0.00164028	0.00878185
Chr4:18534892|18535142	Chr4	18534892	18535142	251	+	4	11	0	1	-2.27176	0.00176045	0.00878185
Chr1:8639206|8639506	Chr1	8639206	8639506	301	-	5	13	3	0	-1.97593	0.00230204	0.00878185
Chr5:22200822|22201476	Chr5	22200822	22201476	655	-	9	16	6	0	-1.80811	0.00108222	0.00878185
Chr1:35986|36624	Chr1	35986	36624	639	-	65	27	35	21	-0.798515	0.00132322	0.00878185
Chr5:18833518|18833964	Chr5	18833518	18833964	447	+	4	5	27	6	1.5579	0.00118764	0.00878185
Chr3:18212779|18212981	Chr3	18212779	18212981	203	-	2	3	11	11	1.77227	0.00181106	0.00878185
Chr5:6777442|6778037	Chr5	6777442	6778037	596	+	1	0	17	0	2.34561	0.00119206	0.00878185
Chr2:6400188|6400667	Chr2	6400188	6400667	480	+	0	0	12	0	2.50006	0.00227389	0.00878185
Chr3:9182921|9183371	Chr3	9182921	9183371	451	+	0	0	12	0	2.50006	0.00227389	0.00878185
Chr3:9525010|9525446	Chr3	9525010	9525446	437	+	0	0	12	0	2.50006	0.00227389	0.00878185
Chr2:15090570|15090857	Chr2	15090570	15090857	288	-	0	0	12	0	2.50006	0.00227389	0.00878185
Chr1:21459454|21460034	Chr1	21459454	21460034	581	-	0	0	12	0	2.50006	0.00227389	0.00878185
Chr1:23409945|23410451	Chr1	23409945	23410451	507	-	0	0	12	0	2.50006	0.00227389	0.00878185
Chr1:5067333|5067782	Chr1	5067333	5067782	450	-	0	0	2	8	2.53012	0.00199692	0.00878185
Chr3:21673923|21674242	Chr3	21673923	21674242	320	+	0	0	6	5	2.54314	0.00188623	0.00878185
Chr5:7288301|7288479	Chr5	7288301	7288479	179	-	0	0	0	10	2.58496	0.0015654	0.00878185
Chr4:7924359|7924629	Chr4	7924359	7924629	271	+	0	0	0	10	2.58496	0.0015654	0.00878185
Chr5:8008775|8009007	Chr5	8008775	8009007	233	-	0	0	0	10	2.58496	0.0015654	0.00878185
Chr1:10287287|10287514	Chr1	10287287	10287514	228	-	0	0	0	10	2.58496	0.0015654	0.00878185
Chr5:4150131|4150760	Chr5	4150131	4150760	630	-	0	0	4	7	2.5975	0.0014789	0.00878185
Chr4:6847510|6847952	Chr4	6847510	6847952	443	+	0	0	8	4	2.60993	0.00139723	0.00878185
Chr1:29800925|29801242	Chr1	29800925	29801242	318	+	0	0	12	1	2.62225	0.00132013	0.00878185
Chr3:17088012|17088467	Chr3	17088012	17088467	456	+	9	12	15	30	1.11064	0.00245517	0.00887309
Chr1:4453385|4453853	Chr1	4453385	4453853	469	+	0	2	17	0	2.0974	0.00242661	0.00887309
Chr1:28271500|28271836	Chr1	28271500	28271836	337	-	0	0	8	3	2.48664	0.0024077	0.00887309
Chr3:8044947|8046164	Chr3	8044947	8046164	1218	+	0	0	12	0	2.4873	0.00240094	0.00901487
Chr1:12209210|12209501	Chr1	12209210	12209501	292	-	0	0	12	0	2.4873	0.00240094	0.00901487
Chr5:26913482|26914625	Chr5	26913482	26914625	1144	-	0	0	12	0	2.4873	0.00240094	0.00901487
Chr3:17953265|17954439	Chr3	17953265	17954439	1175	+	6	5	0	0	-2.48135	0.00246229	0.00907401
Chr1:18672780|18673523	Chr1	18672780	18673523	744	+	4	8	0	0	-2.46851	0.00259916	0.00940423
Chr2:18624809|18624960	Chr2	18624809	18624960	152	+	9	0	0	0	-2.45943	0.0026998	0.0094256
Chr1:20656562|20657343	Chr1	20656562	20657343	782	-	9	0	0	0	-2.45943	0.0026998	0.0094256
Chr2:16186264|16186661	Chr2	16186264	16186661	398	-	2	17	2	1	-1.91441	0.00273751	0.00955809
Chr5:21673787|21674545	Chr5	21673787	21674545	759	+	0	0	0	9	2.45943	0.0026998	0.00955809
Chr5:24297667|24300283	Chr5	24297667	24300283	2617	+	0	14	0	0	-2.44248	0.00289653	0.00962543
Chr3:523385|524409	Chr3	523385	524409	1025	-	0	0	6	5	2.44201	0.00290214	0.00962543
Chr3:16310117|16311208	Chr3	16310117	16311208	1092	+	0	0	6	5	2.44201	0.00290214	0.00962543
Chr2:8513656|8514046	Chr2	8513656	8514046	391	+	13	0	2	0	-2.06496	0.00289034	0.00992349
Chr3:10035109|10036431	Chr3	10035109	10036431	1323	-	51	62	36	27	-0.804113	0.000833577	0.0100848
Chr4:7887111|7887618	Chr4	7887111	7887618	508	-	7	2	21	14	1.57394	0.000856882	0.0100848
Chr1:2374242|2374456	Chr1	2374242	2374456	215	-	0	11	0	0	-2.39633	0.00349487	0.0110761
Chr4:15482881|15483020	Chr4	15482881	15483020	140	+	0	11	0	0	-2.39633	0.00349487	0.0110761
Chr5:5266188|5266312	Chr5	5266188	5266312	125	+	0	0	11	0	2.39753	0.0034781	0.0110761
Chr4:15799962|15800246	Chr4	15799962	15800246	285	+	0	0	11	0	2.39753	0.0034781	0.0110761
Chr5:7732659|7732891	Chr5	7732659	7732891	233	-	0	0	2	7	2.39949	0.00345074	0.0110761
Chr4:8187799|8188263	Chr4	8187799	8188263	465	-	6	4	0	0	-2.39708	0.00348435	0.011087
Chr5:6754019|6758310	Chr5	6754019	6758310	4292	+	0	0	0	10	2.39525	0.00350994	0.011087
Chr2:12994264|12995433	Chr2	12994264	12995433	1170	+	0	0	0	10	2.39525	0.00350994	0.011087
Chr4:17873704|17874425	Chr4	17873704	17874425	722	-	4	7	0	0	-2.38346	0.00367912	0.0114398
Chr1:3618525|3619404	Chr1	3618525	3619404	880	-	0	0	2	8	2.37196	0.00385075	0.0117892
Chr1:9670306|9670619	Chr1	9670306	9670619	314	+	7	2	0	0	-2.35999	0.00403641	0.0121704
Chr1:2707423|2708283	Chr1	2707423	2708283	861	+	0	13	0	0	-2.35584	0.00410258	0.0121853
Chr1:17284118|17284593	Chr1	17284118	17284593	476	-	0	0	4	6	2.34828	0.00422529	0.0123652
Chr2:11516230|11516697	Chr2	11516230	11516697	468	-	6	3	0	0	-2.35943	0.00404539	0.0126265
Chr1:25461146|25461557	Chr1	25461146	25461557	412	+	1	6	8	14	1.53918	0.00416813	0.0128154
Chr2:8856710|8857575	Chr2	8856710	8857575	866	-	0	12	0	0	-2.26366	0.00582336	0.0141323
Chr4:16295959|16296895	Chr4	16295959	16296895	937	+	0	12	0	0	-2.26366	0.00582336	0.0141323
Chr2:17433738|17434833	Chr2	17433738	17434833	1096	-	0	12	0	0	-2.26366	0.00582336	0.0141323
Chr1:30119937|30120283	Chr1	30119937	30120283	347	+	0	12	0	0	-2.26366	0.00582336	0.0141323
Chr1:285353|285832	Chr1	285353	285832	480	-	0	0	0	9	2.27341	0.00561695	0.0141323
Chr1:8156637|8157569	Chr1	8156637	8157569	933	-	0	0	0	9	2.27341	0.00561695	0.0141323
Chr2:15445578|15446268	Chr2	15445578	15446268	691	-	0	0	0	9	2.27341	0.00561695	0.0141323
Chr3:19627736|19628519	Chr3	19627736	19628519	784	-	0	0	0	9	2.27341	0.00561695	0.0141323
Chr4:804685|805771	Chr4	804685	805771	1087	-	0	0	10	0	2.27483	0.00558726	0.0141323
Chr4:4203276|4204612	Chr4	4203276	4204612	1337	-	0	0	10	0	2.27483	0.00558726	0.0141323
Chr3:9453955|9454247	Chr3	9453955	9454247	293	-	0	0	10	0	2.27483	0.00558726	0.0141323
Chr2:15321678|15322600	Chr2	15321678	15322600	923	-	0	0	10	0	2.27483	0.00558726	0.0141323
Chr4:17622382|17623900	Chr4	17622382	17623900	1519	-	0	0	10	0	2.27483	0.00558726	0.0141323
Chr3:11978876|11979358	Chr3	11978876	11979358	483	-	0	0	9	1	2.31985	0.00471502	0.0142837
Chr5:7626041|7626284	Chr5	7626041	7626284	244	-	0	10	0	0	-2.28597	0.00535983	0.0143393
Chr2:16945324|16945728	Chr2	16945324	16945728	405	-	0	10	0	0	-2.28597	0.00535983	0.0143393
Chr4:18287229|18287773	Chr4	18287229	18287773	545	+	0	10	0	0	-2.28597	0.00535983	0.0143393
Chr2:9580598|9581481	Chr2	9580598	9581481	884	+	0	4	18	1	1.73409	0.00523706	0.0143393
Chr2:156099|156384	Chr2	156099	156384	286	-	0	0	10	0	2.28715	0.00533625	0.0143393
Chr2:12645379|12645539	Chr2	12645379	12645539	161	-	0	0	10	0	2.28715	0.00533625	0.0143393
Chr4:15669737|15670071	Chr4	15669737	15670071	335	-	0	0	10	0	2.28715	0.00533625	0.0143393
Chr3:20453466|20454053	Chr3	20453466	20454053	588	-	0	0	10	0	2.28715	0.00533625	0.0143393
Chr1:30279702|30279918	Chr1	30279702	30279918	217	-	0	0	10	0	2.28715	0.00533625	0.0143393
Chr1:5177963|5179849	Chr1	5177963	5179849	1887	+	0	0	6	6	2.59662	0.00148479	0.0151449
Chr5:15517279|15521015	Chr5	15517279	15521015	3737	+	0	0	3	6	2.23519	0.00646289	0.0154954
Chr4:1939926|1940461	Chr4	1939926	1940461	536	+	0	0	5	4	2.20914	0.00709812	0.0166179
Chr4:10957704|10958861	Chr4	10957704	10958861	1158	+	0	0	5	4	2.20914	0.00709812	0.0166179
Chr4:16483541|16483836	Chr4	16483541	16483836	296	-	0	0	7	5	2.5583	0.00176392	0.0168675
Chr4:12172340|12172600	Chr4	12172340	12172600	261	+	4	3	12	11	1.42951	0.00652107	0.0172223
Chr5:6753515|6758064	Chr5	6753515	6758064	4550	+	0	0	9	0	2.15558	0.008567	0.0189426
Chr2:13561601|13563811	Chr2	13561601	13563811	2211	+	0	0	9	0	2.15558	0.008567	0.0189426
Chr1:20066440|20074643	Chr1	20066440	20074643	8204	-	0	0	9	0	2.15558	0.008567	0.0189426
Chr5:21488862|21491208	Chr5	21488862	21491208	2347	-	0	0	9	0	2.15558	0.008567	0.0189426
Chr4:15077027|15077410	Chr4	15077027	15077410	384	+	3	6	0	0	-2.13785	0.00910516	0.0199113
Chr1:2453083|2453408	Chr1	2453083	2453408	326	+	0	9	0	0	-2.16647	0.00824965	0.0212428
Chr1:18259314|18259684	Chr1	18259314	18259684	371	+	0	9	0	0	-2.16647	0.00824965	0.0212428
Chr5:25881635|25882000	Chr5	25881635	25882000	366	+	0	3	16	0	1.7368	0.0085796	0.0215833
Chr3:6606226|6606884	Chr3	6606226	6606884	659	+	0	1	9	2	1.98486	0.00859142	0.0215833
Chr5:9439667|9439925	Chr5	9439667	9439925	259	+	9	0	1	0	-1.97392	0.00898344	0.0222962
Chr4:15743515|15743810	Chr4	15743515	15743810	296	+	5	8	1	1	-1.80014	0.00912406	0.0223757
Chr1:30059886|30064646	Chr1	30059886	30064646	4761	-	0	0	9	3	2.47847	0.0024925	0.0224325
Chr1:21875254|21876190	Chr1	21875254	21876190	937	+	0	0	0	9	2.45943	0.0026998	0.0229483
Chr5:3950579|3951483	Chr5	3950579	3951483	905	+	0	10	0	0	-2.05949	0.0118258	0.0229683
Chr1:5768455|5769081	Chr1	5768455	5769081	627	-	0	10	0	0	-2.05949	0.0118258	0.0229683
Chr3:7654539|7655460	Chr3	7654539	7655460	922	+	0	10	0	0	-2.05949	0.0118258	0.0229683
Chr4:9776524|9776780	Chr4	9776524	9776780	257	+	0	10	0	0	-2.05949	0.0118258	0.0229683
Chr4:10779058|10779896	Chr4	10779058	10779896	839	-	0	10	0	0	-2.05949	0.0118258	0.0229683
Chr2:16681852|16683318	Chr2	16681852	16683318	1467	-	0	10	0	0	-2.05949	0.0118258	0.0229683
Chr5:17131907|17132240	Chr5	17131907	17132240	334	+	0	10	0	0	-2.05949	0.0118258	0.0229683
Chr1:18382054|18382579	Chr1	18382054	18382579	526	-	0	10	0	0	-2.05949	0.0118258	0.0229683
Chr1:19239675|19240103	Chr1	19239675	19240103	429	+	0	10	0	0	-2.05949	0.0118258	0.0229683
Chr5:22681835|22687045	Chr5	22681835	22687045	5211	+	9	25	13	0	-1.16357	0.0118009	0.0229683
Chr1:8323450|8324050	Chr1	8323450	8324050	601	+	23	20	8	13	-0.97088	0.0111742	0.0229683
Chr4:5724760|5726551	Chr4	5724760	5726551	1792	+	0	6	19	0	1.51565	0.0118881	0.0229683
Chr3:21823193|21823527	Chr3	21823193	21823527	335	-	0	12	0	1	-1.91388	0.00968035	0.0231878
Chr5:1319595|1319914	Chr5	1319595	1319914	320	+	0	1	1	8	1.95709	0.00963153	0.0231878
Chr3:1528909|1530256	Chr3	1528909	1530256	1348	-	7	4	18	12	1.17516	0.0122672	0.0234728
Chr2:10734325|10734722	Chr2	10734325	10734722	398	+	1	0	8	3	1.90672	0.0100564	0.0238116
Chr3:16309808|16311208	Chr3	16309808	16311208	1401	+	0	0	7	4	2.43032	0.00304502	0.0238262
Chr1:3746344|3748314	Chr1	3746344	3748314	1971	+	0	0	5	5	2.38052	0.00372241	0.0247621
Chr3:15870260|15870645	Chr3	15870260	15870645	386	-	12	0	0	3	-1.61945	0.0133164	0.0252377
Chr4:6662514|6663305	Chr4	6662514	6663305	792	+	0	12	0	0	-2.33155	0.00450814	0.0255461
Chr1:11778554|11780741	Chr1	11778554	11780741	2188	+	98	90	83	53	-0.50379	0.00421461	0.0255461
Chr1:12197021|12199173	Chr1	12197021	12199173	2153	-	0	2	8	6	2.00917	0.0046925	0.0256411
Chr1:26534776|26535151	Chr1	26534776	26535151	376	-	7	7	2	1	-1.65681	0.0111241	0.0260404
Chr1:27566614|27566871	Chr1	27566614	27566871	258	-	10	8	6	0	-1.4429	0.0120268	0.0266703
Chr1:24239998|24240279	Chr1	24239998	24240279	282	+	20	6	10	2	-1.16877	0.0120649	0.0266703
Chr2:13382332|13382634	Chr2	13382332	13382634	303	+	33	0	17	2	-1.01105	0.0116027	0.0266703
Chr4:10984067|10984395	Chr4	10984067	10984395	329	-	2	4	5	13	1.41499	0.011801	0.0266703
Chr1:6823560|6823931	Chr1	6823560	6823931	372	-	4	0	5	11	1.50246	0.0118512	0.0266703
Chr3:22095700|22096088	Chr3	22095700	22096088	389	-	3	1	7	9	1.5165	0.01217	0.0266703
Chr5:3767352|3768192	Chr5	3767352	3768192	841	-	3	7	0	0	-2.26903	0.00570882	0.0291152
Chr1:5801167|5802518	Chr1	5801167	5802518	1352	-	5	4	0	0	-2.25995	0.00590367	0.0291152
Chr5:17620798|17621714	Chr5	17620798	17621714	917	+	0	7	7	13	1.56061	0.00582936	0.0291152
Chr5:1507612|1508309	Chr5	1507612	1508309	698	-	0	9	0	0	-1.94544	0.0169347	0.0309175
Chr3:3633394|3634416	Chr3	3633394	3634416	1023	+	0	9	0	0	-1.94544	0.0169347	0.0309175
Chr2:13003477|13003768	Chr2	13003477	13003768	292	+	0	9	0	0	-1.94544	0.0169347	0.0309175
Chr5:25671563|25671845	Chr5	25671563	25671845	283	+	0	11	0	1	-1.81137	0.0147257	0.0316186
Chr1:17736114|17736395	Chr1	17736114	17736395	282	-	0	1	0	8	1.84924	0.0147349	0.0316186
Chr1:25599937|25600363	Chr1	25599937	25600363	427	+	8	0	1	0	-1.83669	0.0154455	0.0328019
Chr1:20295245|20296559	Chr1	20295245	20296559	1315	-	4	16	25	16	1.07324	0.00773041	0.0337929
Chr5:6180208|6180926	Chr5	6180208	6180926	719	-	8	10	0	5	-1.38373	0.0194653	0.0352145
Chr4:2746391|2746837	Chr4	2746391	2746837	447	+	8	2	2	0	-1.69064	0.0171137	0.0352542
Chr2:9242931|9243506	Chr2	9242931	9243506	576	+	8	2	2	0	-1.69064	0.0171137	0.0352542
Chr3:3909456|3910119	Chr3	3909456	3910119	664	-	4	12	2	2	-1.45884	0.0178834	0.036475
Chr3:3319093|3319413	Chr3	3319093	3319413	321	+	11	6	5	1	-1.34974	0.0183596	0.0370792
Chr3:20130003|20130606	Chr3	20130003	20130606	604	-	2	0	4	7	1.60507	0.0194116	0.0380836
Chr2:9961431|9961621	Chr2	9961431	9961621	191	-	1	0	0	8	1.74201	0.0193777	0.0380836
Chr2:16572842|16573301	Chr2	16572842	16573301	460	-	1	0	0	8	1.74201	0.0193777	0.0380836
Chr2:11035244|11036352	Chr2	11035244	11036352	1109	-	0	10	0	0	-2.12473	0.0095209	0.0383341
Chr1:12195268|12196524	Chr1	12195268	12196524	1257	-	28	21	0	21	-0.919511	0.00950095	0.0383341
Chr4:16041470|16042782	Chr4	16041470	16042782	1313	-	5	12	4	0	-1.66046	0.0098325	0.0385737
Chr5:6849218|6849634	Chr5	6849218	6849634	417	-	2	0	0	10	1.59254	0.0204782	0.0397972
Chr2:555398|555759	Chr2	555398	555759	362	-	8	7	1	3	-1.40948	0.0207576	0.0399633
Chr1:28777678|28779679	Chr1	28777678	28779679	2002	+	9	0	0	2	-1.57024	0.0257527	0.045757
Chr5:3954126|3955343	Chr5	3954126	3955343	1218	-	0	0	9	0	2.02611	0.0131703	0.0479774
Chr1:22586467|22587973	Chr1	22586467	22587973	1507	+	0	0	9	0	2.02611	0.0131703	0.0479774
Chr1:24702386|24708882	Chr1	24702386	24708882	6497	-	0	0	9	0	2.02611	0.0131703	0.0479774
Chr5:6180403|6180926	Chr5	6180403	6180926	524	-	0	9	0	0	-2.00902	0.013905	0.0483514
Chr4:9427450|9428422	Chr4	9427450	9428422	973	-	0	9	0	0	-2.00902	0.013905	0.0483514

## Sheet: 96h
Table S2. Differentially expressed circRNAs at 96 h.
CircRNA Name	Chromosome	Start	End	Width	Strand	Mock_96h_1	Mock_96h_2	MeJA_96h_1	MeJA_96h_2	Log2FoldChange	Pvalue	FDR
Chr5:17689798|17690253	Chr5	17689798	17690253	456	-	18	0	0	0	-3.32193	2.20905e-05	0.00106771
Chr3:4819687|4822739	Chr3	4819687	4822739	3053	+	17	0	0	0	-3.24793	3.73798e-05	0.00135502
Chr1:10729855|10730084	Chr1	10729855	10730084	230	+	18	0	0	0	-3.16302	6.62859e-05	0.0046135
Chr5:23963078|23964200	Chr5	23963078	23964200	1123	+	15	0	0	0	-3.08746	0.000107511	0.00259819
Chr3:18856223|18856496	Chr3	18856223	18856496	274	-	14	0	0	0	-3	0.000182811	0.00313912
Chr1:14160447|14160909	Chr1	14160447	14160909	463	-	9	7	0	0	-2.97106	0.000216491	0.00313912
Chr2:6400185|6400663	Chr2	6400185	6400663	479	-	9	6	0	0	-2.90817	0.000309277	0.00407683
Chr5:8758824|8759532	Chr5	8758824	8759532	709	-	12	0	0	0	-2.80735	0.000532006	0.0048213
Chr2:16035510|16037131	Chr2	16035510	16037131	1622	-	12	0	0	0	-2.80735	0.000532006	0.0048213
Chr1:22371415|22371757	Chr1	22371415	22371757	343	-	10	16	0	1	-2.74447	9.10559e-05	0.0046135
Chr2:8650727|8651232	Chr2	8650727	8651232	506	-	7	6	0	0	-2.70192	0.000904576	0.0077155
Chr1:26971896|26972026	Chr1	26971896	26972026	131	+	12	0	0	0	-2.65642	0.00112517	0.0169958
Chr3:5253706|5254209	Chr3	5253706	5254209	504	-	10	0	0	0	-2.58496	0.0015654	0.0113492
Chr5:5486230|5489798	Chr5	5486230	5489798	3569	+	10	0	0	0	-2.58496	0.0015654	0.0113492
Chr1:20806663|20807310	Chr1	20806663	20807310	648	-	10	0	0	0	-2.58496	0.0015654	0.0113492
Chr5:14738507|14739306	Chr5	14738507	14739306	800	-	5	8	0	0	-2.49233	0.00235022	0.0219583
Chr2:6835885|6836131	Chr2	6835885	6836131	247	-	9	2	0	0	-2.47442	0.00253535	0.0179067
Chr1:2697014|2698722	Chr1	2697014	2698722	1709	+	9	0	0	0	-2.45943	0.0026998	0.0149814
Chr5:8410554|8410787	Chr5	8410554	8410787	234	+	9	0	0	0	-2.45943	0.0026998	0.0149814
Chr5:15516044|15521015	Chr5	15516044	15521015	4972	+	9	0	0	0	-2.45943	0.0026998	0.0219583
Chr1:2736846|2737245	Chr1	2736846	2737245	400	+	10	0	0	0	-2.43844	0.00294518	0.0179067
Chr5:7312579|7312721	Chr5	7312579	7312721	143	-	10	0	0	0	-2.43844	0.00294518	0.0179067
Chr4:17896771|17897172	Chr4	17896771	17897172	402	-	10	0	0	0	-2.43844	0.00294518	0.0179067
Chr1:19505447|19505656	Chr1	19505447	19505656	210	+	10	0	0	0	-2.43844	0.00294518	0.0179067
Chr3:21179628|21179954	Chr3	21179628	21179954	327	+	10	0	0	0	-2.43844	0.00294518	0.0179067
Chr1:24229768|24230020	Chr1	24229768	24230020	253	+	10	0	0	0	-2.43844	0.00294518	0.0179067
Chr1:29591913|29592059	Chr1	29591913	29592059	147	+	10	0	0	0	-2.43844	0.00294518	0.0179067
Chr4:18027238|18027708	Chr4	18027238	18027708	471	+	6	4	0	0	-2.41624	0.00322504	0.0166001
Chr1:949883|951211	Chr1	949883	951211	1329	-	6	4	0	0	-2.34011	0.00436146	0.0275524
Chr5:8213627|8214490	Chr5	8213627	8214490	864	-	7	2	0	0	-2.33105	0.00451678	0.0275524
Chr1:289776|290000	Chr1	289776	290000	225	+	6	4	0	0	-2.26611	0.00577097	0.0324884
Chr5:7704|8139	Chr5	7704	8139	436	-	0	11	0	0	-2.22617	0.00667715	0.0259273
Chr1:22315483|22315852	Chr1	22315483	22315852	370	-	4	6	0	0	-2.20011	0.00733001	0.0394748
Chr5:24297870|24298832	Chr5	24297870	24298832	963	+	3	6	0	0	-2.17206	0.00809038	0.0293061
Chr3:5956047|5956546	Chr3	5956047	5956546	500	+	0	12	0	0	-2.16146	0.00839426	0.0375273
Chr1:10075360|10075858	Chr1	10075360	10075858	499	-	0	13	0	0	-2.15579	0.00856076	0.0417765
Chr3:8044947|8046164	Chr3	8044947	8046164	1218	+	0	10	0	0	-2.11918	0.00970133	0.0293061
Chr1:17179609|17180439	Chr1	17179609	17180439	831	+	0	10	0	0	-2.11918	0.00970133	0.0293061
Chr5:19094549|19095071	Chr5	19094549	19095071	523	-	0	10	0	0	-2.11918	0.00970133	0.0293061
Chr5:22249024|22249216	Chr5	22249024	22249216	193	-	0	10	0	0	-2.11918	0.00970133	0.0293061
Chr2:7756559|7756870	Chr2	7756559	7756870	312	-	4	5	0	0	-2.07574	0.0112134	0.0473453
Chr4:6173820|6174142	Chr4	6173820	6174142	323	+	0	11	0	0	-2.06496	0.0116169	0.0477234
Chr1:10272478|10281809	Chr1	10272478	10281809	9332	-	0	9	0	0	-2.00361	0.0141443	0.0366237
Chr1:11778554|11780741	Chr1	11778554	11780741	2188	+	41	53	0	28	-1.97251	9.32316e-09	1.13743e-06
Chr4:12480688|12481259	Chr4	12480688	12481259	572	+	14	24	8	0	-1.85908	0.000268679	0.0109263
Chr5:25521303|25521625	Chr5	25521303	25521625	323	+	11	4	0	2	-1.81158	0.00736985	0.0350068
Chr1:26534776|26535151	Chr1	26534776	26535151	376	-	9	9	1	2	-1.68415	0.00876382	0.03806
Chr3:4818902|4821940	Chr3	4818902	4821940	3039	+	24	52	19	7	-1.65715	1.93707e-06	0.000140438
Chr1:7381896|7382188	Chr1	7381896	7382188	293	-	9	22	8	2	-1.56997	0.00197296	0.0136228
Chr1:12383203|12384363	Chr1	12383203	12384363	1161	-	25	24	9	13	-1.2988	0.00105619	0.0185339
Chr4:5059540|5060151	Chr4	5059540	5060151	612	-	31	24	8	21	-1.19187	0.00106342	0.0185339
Chr5:15378135|15384895	Chr5	15378135	15384895	6761	-	27	46	29	16	-0.910802	0.00278964	0.0149814
Chr5:15378135|15381717	Chr5	15378135	15381717	3583	-	53	76	55	31	-0.844955	0.000215486	0.00313912
Chr2:4485014|4486252	Chr2	4485014	4486252	1239	+	22	88	78	111	0.604136	0.00260254	0.0149814
Chr2:16614068|16615133	Chr2	16614068	16615133	1066	+	5	26	40	22	1.08967	0.00265834	0.0219583
Chr1:12195268|12196524	Chr1	12195268	12196524	1257	-	9	20	33	41	1.21101	0.000545961	0.0166518
Chr3:5580422|5582569	Chr3	5580422	5582569	2148	+	21	33	91	64	1.21144	8.7803e-07	0.000127314
Chr5:900653|901168	Chr5	900653	901168	516	-	2	3	8	13	1.3912	0.0207165	0.0462137
Chr3:5566863|5572941	Chr3	5566863	5572941	6079	+	6	0	26	0	1.41049	0.0083096	0.0417765
Chr2:18026358|18029348	Chr2	18026358	18029348	2991	-	0	6	4	20	1.548	0.00895752	0.0293061
Chr2:14533289|14533761	Chr2	14533289	14533761	473	-	0	6	4	12	1.62471	0.00775799	0.0357338
Chr5:18833518|18833964	Chr5	18833518	18833964	447	+	3	4	22	6	1.77446	0.00112036	0.0169958
Chr4:7887110|7887618	Chr4	7887110	7887618	509	-	0	3	4	16	1.90488	0.00453251	0.0199013
Chr1:382372|383130	Chr1	382372	383130	759	+	0	0	0	9	1.96422	0.0159893	0.0367439
Chr4:16176665|16176937	Chr4	16176665	16176937	273	-	0	0	0	9	1.96422	0.0159893	0.0367439
Chr3:21709705|21710195	Chr3	21709705	21710195	491	+	0	0	0	9	1.96422	0.0159893	0.0367439
Chr3:16386657|16386963	Chr3	16386657	16386963	307	+	0	7	25	4	1.98731	0.000438075	0.0110979
Chr3:17953265|17954439	Chr3	17953265	17954439	1175	+	0	0	5	4	1.98857	0.0148274	0.0367439
Chr1:26054774|26056712	Chr1	26054774	26056712	1939	-	0	0	6	3	1.99339	0.0146057	0.0367439
Chr1:576993|577906	Chr1	576993	577906	914	+	0	0	9	0	2.00775	0.0139607	0.0366237
Chr5:20244239|20244529	Chr5	20244239	20244529	291	+	0	0	9	0	2.00775	0.0139607	0.0366237
Chr3:18159377|18160100	Chr3	18159377	18160100	724	-	0	2	12	6	2.0609	0.0036441	0.0176131
Chr1:26867966|26868304	Chr1	26867966	26868304	339	+	0	1	4	6	2.07679	0.00695459	0.0350068
Chr5:3632732|3633022	Chr5	3632732	3633022	291	+	0	0	0	10	2.07877	0.0111018	0.030373
Chr2:4311136|4311578	Chr2	4311136	4311578	443	-	0	0	0	10	2.07877	0.0111018	0.030373
Chr4:9478085|9478566	Chr4	9478085	9478566	482	+	0	0	0	10	2.07877	0.0111018	0.030373
Chr5:26422168|26422518	Chr5	26422168	26422518	351	+	0	0	0	10	2.07877	0.0111018	0.030373
Chr1:27841660|27841890	Chr1	27841660	27841890	231	+	0	0	0	10	2.07877	0.0111018	0.030373
Chr3:19308184|19309019	Chr3	19308184	19309019	836	+	0	0	10	0	2.12343	0.00956289	0.0293061
Chr1:27296871|27297337	Chr1	27296871	27297337	467	-	0	0	10	0	2.12343	0.00956289	0.0293061
Chr1:8086466|8086882	Chr1	8086466	8086882	417	+	0	2	2	11	2.19302	0.00221701	0.0179067
Chr4:10323624|10324100	Chr4	10323624	10324100	477	-	0	0	5	6	2.19583	0.00744197	0.0394748
Chr5:5936297|5936540	Chr5	5936297	5936540	244	+	0	0	10	0	2.20154	0.00729283	0.0350068
Chr1:5979189|5979550	Chr1	5979189	5979550	362	+	0	0	10	0	2.20154	0.00729283	0.0350068
Chr2:6616878|6617223	Chr2	6616878	6617223	346	-	0	0	10	0	2.20154	0.00729283	0.0350068
Chr4:11585137|11587968	Chr4	11585137	11587968	2832	-	0	0	7	4	2.21409	0.00697355	0.0259273
Chr3:19089585|19089896	Chr3	19089585	19089896	312	+	0	0	7	4	2.21409	0.00697355	0.0259273
Chr5:24297668|24300283	Chr5	24297668	24300283	2616	+	0	0	8	3	2.27159	0.00565501	0.0328529
Chr1:24701221|24707801	Chr1	24701221	24707801	6581	-	0	0	0	12	2.28373	0.00540488	0.0217697
Chr2:18766288|18767586	Chr2	18766288	18767586	1299	-	0	0	6	6	2.30715	0.00494867	0.0205016
Chr3:5957153|5958017	Chr3	5957153	5958017	865	+	0	0	10	2	2.32256	0.00466652	0.0199013
Chr1:2995892|2997329	Chr1	2995892	2997329	1438	+	0	0	12	0	2.3302	0.00453164	0.0199013
Chr5:6180403|6180926	Chr5	6180403	6180926	524	-	0	0	7	5	2.33181	0.00450353	0.0275524
Chr4:9200791|9201274	Chr4	9200791	9201274	484	-	0	0	5	8	2.36678	0.00393028	0.0275524
Chr1:24701457|24707994	Chr1	24701457	24707994	6538	-	0	0	0	13	2.37624	0.00378617	0.0177095
Chr5:7580776|7590776	Chr5	7580776	7590776	10001	-	0	0	9	4	2.40908	0.00332003	0.0166001
Chr4:16355688|16356069	Chr4	16355688	16356069	382	+	0	0	12	0	2.41133	0.00328993	0.0192335
Chr5:15378136|15381717	Chr5	15378136	15381717	3582	-	0	0	0	15	2.41212	0.00327945	0.0250058
Chr3:7562112|7562516	Chr3	7562112	7562516	405	+	0	0	0	9	2.45943	0.0026998	0.0179067
Chr3:15568835|15569288	Chr3	15568835	15569288	454	+	0	0	0	14	2.46317	0.002658	0.0149814
Chr5:6180208|6180926	Chr5	6180208	6180926	719	-	0	0	5	9	2.48044	0.00247183	0.0149814
Chr3:17169794|17170903	Chr3	17169794	17170903	1110	-	0	0	8	6	2.5092	0.00218638	0.0219583
Chr3:2294412|2294857	Chr3	2294412	2294857	446	-	0	0	2	8	2.516	0.00212318	0.0179067
Chr1:22542673|22543079	Chr1	22542673	22543079	407	+	0	0	0	10	2.58496	0.0015654	0.0169958
Chr1:1769638|1770055	Chr1	1769638	1770055	418	+	0	0	14	0	2.59445	0.00149957	0.0169958
Chr5:5585398|5585597	Chr5	5585398	5585597	200	-	0	0	14	0	2.59445	0.00149957	0.0169958
Chr1:25713351|25713689	Chr1	25713351	25713689	339	-	0	0	3	8	2.60405	0.00143535	0.0169958
Chr2:10886358|10886613	Chr2	10886358	10886613	256	-	0	0	0	11	2.70044	0.000911119	0.0169958
Chr2:17138306|17138573	Chr2	17138306	17138573	268	+	0	0	0	19	2.83319	0.000464513	0.0048213
Chr1:18314559|18315622	Chr1	18314559	18315622	1064	-	0	0	9	10	2.85719	0.000408688	0.0048213
Chr3:19691385|19691786	Chr3	19691385	19691786	402	-	0	0	19	0	2.97075	0.000216884	0.00659328
Chr1:29576248|29576536	Chr1	29576248	29576536	289	+	0	0	15	3	2.98177	0.000203435	0.00659328
Chr4:8756898|8758635	Chr4	8756898	8758635	1738	-	0	0	9	13	3.03797	0.000145719	0.00301847
Chr5:15377910|15384589	Chr5	15377910	15384589	6680	-	0	0	0	25	3.1797	5.9379e-05	0.00172199
Chr2:17842821|17843127	Chr2	17842821	17843127	307	-	0	0	2	16	3.28095	2.96539e-05	0.00450739
