# Supplementary material for: Identification and Characterization of circRNAs Responsive to Methyl Jasmonate in Arabidopsis thaliana
Source: Int J Mol Sci. 2020 Jan 25;21(3):792. doi: 10.3390/ijms21030792 (PMC7037704; doi:10.3390/ijms21030792)
Supplement: Supplementary file 1 [file ijms-21-00792-s001.zip › Supplementary file/Table S3.xlsx]

## Sheet: Sheet1
Table S3. miRNAs decoyed by significantly differentially expressed circRNAs.
ath-miRNA	circRNA act as miRNA decoy	circRNA_start-circRNA_end	MFEperfect	MFEsite	MFEratio	miRNA sequence	circRNA sequence
ath-miRf11031-akr	Chr1:30059886|30064646	1345-1366	-31.6	-21.28	0.673418	ACGCUCCUUAAACACUCCCA	UGAGGUCAUCCAGGCUGAAGUU
ath-miRf11152-akr	Chr1:8639206|8639506	125-146	-36.5	-24.9	0.682192	AAGAGGUUUUAAGAGCUGCCA	UGCUGAAGGAAUCGGUGAGGGG
ath-miRf10508-akr	Chr2:4485014|4493960	3015-3037	-34.6	-25.9	0.748555	GUGAGCUGGGGUACCAGCUCA	GGAUCCAGAGCCUUCUCGACGGU
ath-miRf11107-akr	Chr4:12480688|12481259	328-349	-43.4	-29.6	0.682028	UGAGCUGGUGACCCAGCUCA	AGCUCGGACUCCCGGGUCGAGU
ath-miRf10738-akr	Chr4:12480688|12481259	329-349	-40.7	-26.8	0.658477	UGAGCUGGAGCCCCAGCUCA	GCUCGGACUCCCGGGUCGAGU
ath-miRf11080-akr	Chr4:12480688|12481259	329-349	-42.4	-28.6	0.674528	UGAGCUGGGUCUCCAGCUCA	GCUCGGACUCCCGGGUCGAGU
ath-miRf10524-akr	Chr4:12480688|12481259	329-349	-40.9	-26.7	0.652812	AACUGCGUAUAAAGAGGUUCC	GCUCGGACUCCCGGGUCGAGU
ath-miR861-5p	Chr5:359783|360446	328-345	-34.8	-25.5	0.732759	UGAGCUGGUGGACCCAGCUC	UGGGCGCGUUCUCCAAGG
ath-miRf10999-akr	Chr4:12480688|12481259	329-348	-42.3	-27.7	0.654846	GUGAGCUGGUUCUCCAGCUC	GCUCGGACUCCCGGGUCGAG
ath-miRf10608-akr	Chr1:20066440|20074643	2730-2754	-39.4	-26.1	0.662437	AGGUGGACCACUUCUACGUAG	CACUCGUCUGAUUGAGAAGGUCGAG
ath-miRf10565-akr	Chr2:5755108|5755593	406-424	-40.5	-28	0.691358	CUCCGAUCGAGUCUUCUUAG	UCCACUUGGUUGAUGCAUC
ath-miRf10504-akr	Chr3:1528909|1530256	488-509	-36.9	-25.1	0.680217	GGACGGUUACCUCUCCGCGG	GAGGUUAUAGCAAAGAAGAAUC
ath-miRf10988-akr	Chr2:18027928|18029348	1131-1152	-44.4	-29.8	0.671171	GGACGGUUACCUCUCCGCGG	CCUGCACAAGGUACGAGGCGCC
ath-miRf10988-akr	Chr2:18026358|18029348	1131-1152	-44.4	-29.8	0.671171	GGGUCACAGCUAGCUGUG	CCUGCACAAGGUACGAGGCGCC
ath-miRf10932-akr	Chr5:17131907|17132240	185-204	-35.2	-24.76	0.703409	GGUGAGCUGGGGGAACAGCUCAU	CCCGGGAGAGUGAUCGACAC
ath-miRf10940-akr	Chr4:12480688|12481259	327-350	-47.8	-31.3	0.654812	GGUGAGCUGGGGGAACAGCUCAU	GAGCUCGGACUCCCGGGUCGAGUU
ath-miRf10787-akr	Chr4:12480688|12481259	328-350	-44.8	-30.4	0.678571	GUGAGCUGGAGGACCAGCUCAU	AGCUCGGACUCCCGGGUCGAGUU
ath-miRf10219-akr/ath-miRf10458-akr/ath-miRf11079-akr	Chr4:12480688|12481259	329-350	-42.1	-29.2	0.693587	UGAGCUGGGGUACCAGCUCAU	GCUCGGACUCCCGGGUCGAGUU
ath-miRf10733-akr	Chr4:12480688|12481259	327-350	-44.5	-29.2	0.65618	UAUGAGCUGGGGUACCAGCUCAU	GAGCUCGGACUCCCGGGUCGAGUU
ath-miRf10313-akr	Chr4:5724760|5726551	138-161	-36	-27.2	0.755556	CUAACGAUGCAUCCUCUCUAU	GUUUGCUGCGUUUUGGGAGAGAUG
ath-miRf10923-akr	Chr5:22681835|22687045	2808-2827	-40.5	-27	0.666667	CCUCGUUGAGGUUGGCGACU	UCAGCAGCAGCAACCGCUGC
ath-miR864-5p	Chr5:16093397|16096079	2381-2401	-31.9	-20.8	0.652038	AAACUUCAGUUAGUAUGGACU	AGAGAAGUUUGUGAUACCUGA
ath-miRf10757-akr	Chr5:5059047|5062035	516-534	-34.9	-23.2	0.664756	GUUUUUCUUCUGAGCCGCCU	CAAAGGGAAUAUCGGCGGU
ath-miRf10261-akr	Chr3:523385|524409	113-135	-44.9	-37.3	0.830735	GCGUUGAGGGAGCGUUUAAACGCU	CGUAACUCCCUCGCCAUUUGCGA
ath-miRf10509-akr/ath-miRf10540-akr	Chr3:523385|524409	117-135	-33.4	-25.4	0.760479	UUAGGGAGCGUUUAAACGCU	ACUCCCUCGCCAUUUGCGA
ath-miRf10506-akr	Chr5:15517279|15521015	2939-2964	-37	-26.1	0.705405	UCUGGGUGUUCGGUUCAAGU	AGAUCUCACACCCUCGGCCAAGUUCA
ath-miRf10506-akr	Chr5:15516044|15521015	4174-4199	-37	-26.1	0.705405	UCUGGGUGUUCGGUUCAAGU	AGAUCUCACACCCUCGGCCAAGUUCA
ath-miRf10373-akr	Chr2:4485014|4493960	8195-8215	-39.8	-26.4	0.663317	GUUGAGAGGAAACCGUCCAGU	AGGCGAUCCUCGGGCAGGUCC
ath-miR5657	Chr1:10272478|10281809	6473-6494	-35.3	-24.2	0.685552	GUGGUUUAGAUUGGAACAGGU	UACCAACUCUUCUCCUUGUCCA
ath-miRf10243-akr	Chr5:7580776|7590776	4947-4970	-43.6	-28.6	0.655963	GUCG-AGGGUGGUACCGAGGU	UGGCAUCCCAUCUCCUUGGCUCCA
ath-miRf10798-akr	Chr4:9776524|9776780	167-189	-34.2	-25.52	0.746199	GUUGCGGUUUUCAACGCCUU	UUGCGCCAUCUAUAGUUGCGGAA
ath-miRf11043-akr	Chr2:4485014|4493960	8219-8240	-36.2	-25.3	0.698895	GAGCUUCCAUUCGAGGUCUU	GGCGGAGGCCGAGGCUCCAGAG
ath-miR5016	Chr1:24702386|24708882	389-413	-33.6	-22.7	0.675595	AAAGGUUCCUUAGGUGUUCUU	UUUCCAUUGGGACACUCCACAAGAU
ath-miR5016	Chr1:24701221|24707801	5937-5961	-33.6	-22.7	0.675595	AAAGGUUCCUUAGGUGUUCUU	UUUCCAUUGGGACACUCCACAAGAU
ath-miR5016	Chr1:24701457|24707994	6130-6154	-33.6	-22.7	0.675595	AAAGGUUCCUUAGGUGUUCUU	UUUCCAUUGGGACACUCCACAAGAU
ath-miR773	Chr5:26913482|26914625	813-836	-35	-24	0.685714	CUCUGUUUUCGACCUUCGUUU	CGGAGAGAAGCUAGAGGAAGCAAA
