# Supplementary material for: Identification and Characterization of circRNAs Responsive to Methyl Jasmonate in Arabidopsis thaliana
Source: Int J Mol Sci. 2020 Jan 25;21(3):792. doi: 10.3390/ijms21030792 (PMC7037704; doi:10.3390/ijms21030792)
Supplement: Supplementary file 1 [file ijms-21-00792-s001.zip › Supplementary file/Table S4.xlsx]

## Sheet: GO enrichment(Level2)
Table S4. GO enrichment of mRNA in circRNA-miRNA-mRNA network (Level 2)
GO ID (level1)	GO Term (level1)	GO ID (level2)	GO Term (level2)	number_of_out (All)	Genes_of_out
GO:0008150	Biological Process	GO:0008152	metabolic process	886	AT1G01100,AT1G01140,AT1G01720,AT1G01900,AT1G01930,AT1G02660,AT1G02840,AT1G03030,AT1G03090,AT1G03220,AT1G03230,AT1G03475,AT1G03720,AT1G03910,AT1G03990,AT1G04310,AT1G04440,AT1G05000,AT1G05170,AT1G05490,AT1G05630,AT1G05690,AT1G05800,AT1G06070,AT1G06100,AT1G06220,AT1G06250,AT1G06490,AT1G07440,AT1G07520,AT1G07570,AT1G07640,AT1G08060,AT1G08465,AT1G08600,AT1G09160,AT1G09350,AT1G09430,AT1G09570,AT1G09970…
GO:0008150	Biological Process	GO:0009987	cellular process	937	AT1G01100,AT1G01140,AT1G01720,AT1G01930,AT1G02840,AT1G03030,AT1G03090,AT1G03120,AT1G03475,AT1G03910,AT1G04310,AT1G04440,AT1G04820,AT1G05000,AT1G05020,AT1G05170,AT1G05490,AT1G05630,AT1G05690,AT1G05800,AT1G06070,AT1G06100,AT1G06220,AT1G06400,AT1G06490,AT1G07520,AT1G07570,AT1G07640,AT1G08060,AT1G08465,AT1G08600,AT1G09160,AT1G09430,AT1G09570,AT1G09970,AT1G10240,AT1G10290,AT1G10320,AT1G11050,AT1G11580…
GO:0008150	Biological Process	GO:0032502	developmental process	255	AT1G03120,AT1G03910,AT1G05630,AT1G05690,AT1G06220,AT1G06490,AT1G07640,AT1G08465,AT1G08600,AT1G09570,AT1G09970,AT1G12910,AT1G13710,AT1G14920,AT1G15750,AT1G15940,AT1G16300,AT1G16710,AT1G17310,AT1G18390,AT1G21650,AT1G21750,AT1G25250,AT1G26830,AT1G27730,AT1G28520,AT1G29940,AT1G30810,AT1G31670,AT1G33240,AT1G34110,AT1G34180,AT1G34355,AT1G35560,AT1G47870,AT1G49040,AT1G49320,AT1G49540,AT1G49590,AT1G50030…
GO:0008150	Biological Process	GO:0071840	cellular component organization or biogenesis	266	AT1G04820,AT1G05020,AT1G05690,AT1G05800,AT1G06400,AT1G06490,AT1G08060,AT1G08600,AT1G10290,AT1G11580,AT1G12770,AT1G14790,AT1G14910,AT1G15215,AT1G15940,AT1G16710,AT1G17440,AT1G17500,AT1G18550,AT1G21610,AT1G21650,AT1G22275,AT1G24490,AT1G27920,AT1G27930,AT1G29940,AT1G30810,AT1G31360,AT1G32750,AT1G32990,AT1G33240,AT1G47870,AT1G49540,AT1G50010,AT1G50030,AT1G52740,AT1G53780,AT1G54170,AT1G54560,AT1G56200…
GO:0008150	Biological Process	GO:0032501	multicellular organismal process	224	AT1G03120,AT1G03910,AT1G05630,AT1G05690,AT1G06220,AT1G06490,AT1G07640,AT1G08465,AT1G08600,AT1G09570,AT1G09970,AT1G12910,AT1G13710,AT1G14920,AT1G15750,AT1G15940,AT1G16300,AT1G16710,AT1G17310,AT1G18390,AT1G21650,AT1G21750,AT1G25250,AT1G26830,AT1G27730,AT1G28520,AT1G29940,AT1G30810,AT1G31670,AT1G33240,AT1G34110,AT1G34180,AT1G34355,AT1G49040,AT1G49320,AT1G49540,AT1G49590,AT1G50030,AT1G52410,AT1G52920…
GO:0008150	Biological Process	GO:0065007	biological regulation	460	AT1G01100,AT1G01140,AT1G01720,AT1G02660,AT1G02840,AT1G03120,AT1G04310,AT1G05490,AT1G05630,AT1G05690,AT1G05800,AT1G06070,AT1G06220,AT1G06400,AT1G06490,AT1G07520,AT1G07640,AT1G08060,AT1G08465,AT1G08600,AT1G09570,AT1G10240,AT1G11580,AT1G12910,AT1G13280,AT1G13320,AT1G13710,AT1G13740,AT1G14040,AT1G14120,AT1G14790,AT1G14920,AT1G15215,AT1G15750,AT1G16300,AT1G16540,AT1G16710,AT1G17310,AT1G17440,AT1G17500…
GO:0008150	Biological Process	GO:0000003	reproduction	142	AT1G03910,AT1G05630,AT1G06220,AT1G12910,AT1G13710,AT1G14920,AT1G15750,AT1G15940,AT1G16710,AT1G18390,AT1G21650,AT1G21750,AT1G22275,AT1G25250,AT1G26830,AT1G28520,AT1G30810,AT1G34355,AT1G49320,AT1G50030,AT1G52920,AT1G54560,AT1G56200,AT1G61430,AT1G65010,AT1G66730,AT1G67370,AT1G68990,AT1G69400,AT1G74720,AT1G75080,AT1G77180,AT1G79530,AT1G80245,AT1G80490,AT2G13680,AT2G15530,AT2G17950,AT2G21060,AT2G21480…
GO:0008150	Biological Process	GO:0022414	reproductive process	141	AT1G03910,AT1G05630,AT1G06220,AT1G12910,AT1G13710,AT1G14920,AT1G15750,AT1G15940,AT1G16710,AT1G18390,AT1G21650,AT1G21750,AT1G22275,AT1G25250,AT1G26830,AT1G28520,AT1G30810,AT1G34355,AT1G49320,AT1G50030,AT1G52920,AT1G54560,AT1G56200,AT1G61430,AT1G65010,AT1G66730,AT1G67370,AT1G68990,AT1G69400,AT1G74720,AT1G75080,AT1G77180,AT1G79530,AT1G80245,AT1G80490,AT2G13680,AT2G15530,AT2G17950,AT2G21060,AT2G21480…
GO:0008150	Biological Process	GO:0050789	regulation of biological process	402	AT1G01100,AT1G01140,AT1G01720,AT1G02660,AT1G02840,AT1G04310,AT1G05490,AT1G05630,AT1G05690,AT1G05800,AT1G06070,AT1G06220,AT1G06400,AT1G06490,AT1G07520,AT1G07640,AT1G08060,AT1G08465,AT1G08600,AT1G09570,AT1G10240,AT1G11580,AT1G12910,AT1G13320,AT1G13710,AT1G13740,AT1G14790,AT1G14920,AT1G15215,AT1G15750,AT1G16540,AT1G16710,AT1G17310,AT1G17440,AT1G20980,AT1G21250,AT1G21610,AT1G21650,AT1G21750,AT1G23860…
GO:0008150	Biological Process	GO:0040007	growth	56	AT1G05800,AT1G13710,AT1G14920,AT1G27730,AT1G33240,AT1G34110,AT1G49040,AT1G50030,AT1G54560,AT1G58250,AT1G63450,AT1G67120,AT1G68990,AT1G72300,AT1G75080,AT1G79130,AT1G80350,AT2G13680,AT2G21480,AT2G28620,AT2G36880,AT2G41210,AT2G46840,AT2G47230,AT2G47430,AT3G02170,AT3G06810,AT3G08970,AT3G11440,AT3G17850,AT3G20470,AT3G29810,AT3G48430,AT3G48860,AT3G50310,AT3G51460,AT3G63430,AT4G13880,AT4G25420,AT4G26540…
GO:0008150	Biological Process	GO:0050896	response to stimulus	420	AT1G01140,AT1G01720,AT1G01930,AT1G02660,AT1G03120,AT1G03220,AT1G03230,AT1G03475,AT1G04310,AT1G05630,AT1G05690,AT1G05800,AT1G06400,AT1G07520,AT1G07570,AT1G07640,AT1G08060,AT1G08600,AT1G09350,AT1G09570,AT1G09970,AT1G11000,AT1G11580,AT1G12910,AT1G13060,AT1G13430,AT1G13740,AT1G14040,AT1G14790,AT1G14920,AT1G15750,AT1G15940,AT1G16540,AT1G17440,AT1G18390,AT1G20950,AT1G20980,AT1G21250,AT1G21610,AT1G21750…
GO:0008150	Biological Process	GO:0048519	negative regulation of biological process	85	AT1G01720,AT1G04310,AT1G05490,AT1G05800,AT1G08060,AT1G09570,AT1G11580,AT1G13740,AT1G14790,AT1G14920,AT1G15215,AT1G15750,AT1G21610,AT1G27730,AT1G33240,AT1G47870,AT1G49040,AT1G49540,AT1G49590,AT1G50030,AT1G58250,AT1G65810,AT1G66340,AT1G69260,AT1G69400,AT1G71860,AT1G74710,AT1G75080,AT1G77680,AT1G79950,AT2G31470,AT2G32710,AT2G32940,AT2G35160,AT2G40030,AT2G40330,AT2G41560,AT3G01320,AT3G01790,AT3G02860…
GO:0008150	Biological Process	GO:0023052	signaling	138	AT1G01140,AT1G01720,AT1G04310,AT1G05630,AT1G06400,AT1G09570,AT1G13740,AT1G14920,AT1G15750,AT1G16540,AT1G17440,AT1G21250,AT1G28520,AT1G31670,AT1G48490,AT1G49340,AT1G49540,AT1G50030,AT1G51040,AT1G52540,AT1G52920,AT1G53730,AT1G56500,AT1G58250,AT1G63880,AT1G65690,AT1G66340,AT1G66410,AT1G67120,AT1G69160,AT1G69260,AT1G69550,AT1G69730,AT1G71860,AT1G75080,AT1G78300,AT1G78700,AT1G78980,AT1G79130,AT2G19400…
GO:0008150	Biological Process	GO:0002376	immune system process	32	AT1G09970,AT1G28520,AT1G32540,AT1G49040,AT1G50030,AT1G56190,AT1G61430,AT1G64790,AT1G66980,AT1G74710,AT2G21660,AT2G22240,AT2G32680,AT2G32940,AT3G04570,AT3G12780,AT3G17980,AT3G18165,AT3G19190,AT3G21650,AT3G23780,AT3G26830,AT4G04920,AT4G11900,AT4G23100,AT4G23570,AT4G25230,AT5G13010,AT5G18610,AT5G43470,AT5G50440,AT5G55450
GO:0008150	Biological Process	GO:0048511	rhythmic process	12	AT1G12910,AT1G51550,AT1G77180,AT2G21660,AT2G42540,AT3G06500,AT3G19720,AT3G24050,AT3G63180,AT4G04920,AT4G28610,AT5G64813
GO:0008150	Biological Process	GO:0048518	positive regulation of biological process	92	AT1G01100,AT1G02660,AT1G05490,AT1G13710,AT1G14790,AT1G14920,AT1G17310,AT1G20980,AT1G25250,AT1G26830,AT1G26960,AT1G28520,AT1G32540,AT1G32750,AT1G34180,AT1G47870,AT1G49540,AT1G50030,AT1G53780,AT1G56190,AT1G58250,AT1G64790,AT1G65690,AT1G66470,AT1G66730,AT1G69160,AT1G71930,AT1G74720,AT1G77180,AT2G14210,AT2G16090,AT2G27980,AT2G31730,AT2G32510,AT2G32680,AT2G36720,AT2G48070,AT3G01610,AT3G02860,AT3G05120…
GO:0008150	Biological Process	GO:0043473	pigmentation	1	AT5G23150
GO:0008150	Biological Process	GO:0051704	multi-organism process	116	AT1G02660,AT1G05630,AT1G05800,AT1G06220,AT1G07640,AT1G08060,AT1G11580,AT1G14790,AT1G15940,AT1G16540,AT1G20980,AT1G21250,AT1G28520,AT1G32540,AT1G32750,AT1G50030,AT1G52410,AT1G52740,AT1G53240,AT1G54560,AT1G56190,AT1G61430,AT1G63880,AT1G64790,AT1G66340,AT1G66730,AT1G68990,AT1G71930,AT1G74710,AT2G01340,AT2G02130,AT2G13680,AT2G21480,AT2G22240,AT2G31830,AT2G32680,AT2G32940,AT2G36880,AT2G37710,AT2G39730…
GO:0008150	Biological Process	GO:0051179	localization	186	AT1G01140,AT1G02690,AT1G04440,AT1G05020,AT1G06400,AT1G06490,AT1G09860,AT1G10290,AT1G12770,AT1G14040,AT1G14910,AT1G14920,AT1G15310,AT1G16540,AT1G17120,AT1G17500,AT1G19970,AT1G21650,AT1G23900,AT1G24490,AT1G25250,AT1G25530,AT1G30890,AT1G31670,AT1G49260,AT1G50260,AT1G54560,AT1G54710,AT1G59660,AT1G64650,AT1G66340,AT1G66950,AT1G67300,AT1G69160,AT1G70300,AT1G72370,AT1G72710,AT1G73020,AT1G75760,AT2G01900…
GO:0008150	Biological Process	GO:0019740	nitrogen utilization	1	AT1G14920
GO:0008150	Biological Process	GO:0022610	biological adhesion	1	AT5G42620
GO:0008150	Biological Process	GO:0008283	cell proliferation	7	AT1G13710,AT1G49540,AT3G11440,AT3G30350,AT4G26110,AT4G32980,AT5G06100
GO:0008150	Biological Process	GO:0040011	locomotion	2	AT3G07780,AT4G28650
GO:0008150	Biological Process	GO:0098754	detoxification	9	AT1G32540,AT2G41480,AT2G43480,AT2G47730,AT3G17790,AT3G32980,AT4G02520,AT4G25980,AT5G19880
GO:0008150	Biological Process	GO:0001906	cell killing	3	AT1G11580,AT2G02130,AT4G10767
GO:0003674	Molecular Function	GO:0005488	binding	1008	AT1G01100,AT1G01140,AT1G01720,AT1G01930,AT1G02370,AT1G02690,AT1G02840,AT1G03030,AT1G03090,AT1G03475,AT1G03910,AT1G03990,AT1G04130,AT1G04310,AT1G04440,AT1G04780,AT1G04820,AT1G05020,AT1G05380,AT1G05490,AT1G05630,AT1G05690,AT1G06070,AT1G06220,AT1G06400,AT1G07520,AT1G07570,AT1G07640,AT1G07740,AT1G08060,AT1G08170,AT1G08465,AT1G08600,AT1G09160,AT1G09350,AT1G09430,AT1G09570,AT1G09970,AT1G10240,AT1G10290…
GO:0003674	Molecular Function	GO:0003824	catalytic activity	720	AT1G01140,AT1G01900,AT1G01930,AT1G02660,AT1G03030,AT1G03090,AT1G03220,AT1G03230,AT1G03475,AT1G03720,AT1G03990,AT1G04310,AT1G04440,AT1G04820,AT1G05000,AT1G05170,AT1G05380,AT1G05490,AT1G05630,AT1G05690,AT1G05800,AT1G06100,AT1G06220,AT1G06250,AT1G06400,AT1G06490,AT1G07440,AT1G07570,AT1G08060,AT1G08600,AT1G09160,AT1G09350,AT1G09430,AT1G09570,AT1G09740,AT1G09935,AT1G09970,AT1G10290,AT1G11050,AT1G11580…
GO:0003674	Molecular Function	GO:0045735	nutrient reservoir activity	7	AT2G28490,AT4G14630,AT4G27170,AT4G28520,AT5G38910,AT5G38930,AT5G38940
GO:0003674	Molecular Function	GO:0060089	molecular transducer activity	26	AT1G04310,AT1G09570,AT1G09970,AT1G52540,AT1G53730,AT1G66340,AT1G72300,AT1G78980,AT2G37710,AT2G40330,AT2G42960,AT2G43690,AT2G48010,AT3G53380,AT3G59110,AT4G02010,AT4G02410,AT4G16250,AT4G22130,AT5G01560,AT5G18500,AT5G18610,AT5G24850,AT5G35960,AT5G48410,AT5G56890
GO:0003674	Molecular Function	GO:0090729	toxin activity	1	AT1G11580
GO:0003674	Molecular Function	GO:0045182	translation regulator activity	1	AT3G59410
GO:0003674	Molecular Function	GO:0140104	molecular carrier activity	2	AT1G02690,AT4G16143
GO:0003674	Molecular Function	GO:0016209	antioxidant activity	8	AT2G41480,AT2G43480,AT2G47730,AT3G17790,AT3G32980,AT4G02520,AT4G25980,AT5G19880
GO:0003674	Molecular Function	GO:0031386	protein tag	1	AT5G48710
GO:0003674	Molecular Function	GO:0005198	structural molecule activity	30	AT1G01100,AT1G04820,AT1G14620,AT1G32990,AT1G50010,AT1G59660,AT1G72370,AT1G79850,AT1G80245,AT2G05120,AT2G34210,AT3G01790,AT3G06180,AT3G06680,AT3G14120,AT3G20470,AT3G22450,AT3G25920,AT3G44890,AT3G53020,AT3G60770,AT4G14960,AT4G30790,AT4G31980,AT4G39880,AT5G09810,AT5G40040,AT5G43230,AT5G59240,AT5G59370
GO:0003674	Molecular Function	GO:0098772	molecular function regulator	32	AT1G01100,AT1G11580,AT1G13320,AT1G31670,AT1G64790,AT1G73930,AT2G32710,AT2G32730,AT2G39730,AT2G40330,AT2G44100,AT3G07720,AT3G12880,AT3G16130,AT3G17980,AT3G21650,AT3G30350,AT3G50630,AT3G60860,AT3G61480,AT4G00080,AT4G11040,AT4G14010,AT4G19600,AT4G28470,AT4G28550,AT5G04960,AT5G05940,AT5G28350,AT5G55120,AT5G56260,AT5G57210
GO:0003674	Molecular Function	GO:0005215	transporter activity	74	AT1G02690,AT1G09860,AT1G14040,AT1G17120,AT1G17500,AT1G21650,AT1G24490,AT1G25530,AT1G49260,AT1G64650,AT1G66950,AT1G67300,AT1G70300,AT1G73020,AT2G02020,AT2G13620,AT2G22950,AT2G28170,AT2G36380,AT2G38060,AT2G38170,AT2G38330,AT2G38940,AT2G41560,AT2G46800,AT2G47160,AT3G10670,AT3G17630,AT3G23080,AT3G25620,AT3G27870,AT3G29060,AT3G42640,AT3G47730,AT3G49560,AT3G52080,AT3G54700,AT3G58060,AT3G61320,AT4G01100…
GO:0003674	Molecular Function	GO:0140110	transcription regulator activity	95	AT1G01720,AT1G05690,AT1G06070,AT1G07520,AT1G07640,AT1G08465,AT1G14920,AT1G16710,AT1G17310,AT1G20980,AT1G25250,AT1G26960,AT1G27730,AT1G30810,AT1G31310,AT1G33240,AT1G34180,AT1G35560,AT1G47870,AT1G58100,AT1G64530,AT1G66470,AT1G68520,AT1G71930,AT1G75080,AT1G78700,AT2G04890,AT2G10440,AT2G14210,AT2G17950,AT2G31730,AT2G34440,AT2G46530,AT2G46990,AT3G01030,AT3G01140,AT3G01320,AT3G04420,AT3G04430,AT3G04570…
GO:0005575	Cellular Component	GO:0044464	cell part	1092	AT1G01100,AT1G01140,AT1G01720,AT1G01900,AT1G01930,AT1G02370,AT1G02660,AT1G02690,AT1G02840,AT1G03030,AT1G03090,AT1G03120,AT1G03220,AT1G03230,AT1G03475,AT1G03860,AT1G03910,AT1G04310,AT1G04440,AT1G04780,AT1G04820,AT1G05000,AT1G05020,AT1G05170,AT1G05490,AT1G05630,AT1G05690,AT1G05800,AT1G06100,AT1G06220,AT1G06250,AT1G06400,AT1G06490,AT1G07520,AT1G07570,AT1G07640,AT1G07740,AT1G08060,AT1G08170,AT1G08465…
GO:0005575	Cellular Component	GO:0005623	cell	1092	AT1G01100,AT1G01140,AT1G01720,AT1G01900,AT1G01930,AT1G02370,AT1G02660,AT1G02690,AT1G02840,AT1G03030,AT1G03090,AT1G03120,AT1G03220,AT1G03230,AT1G03475,AT1G03860,AT1G03910,AT1G04310,AT1G04440,AT1G04780,AT1G04820,AT1G05000,AT1G05020,AT1G05170,AT1G05490,AT1G05630,AT1G05690,AT1G05800,AT1G06100,AT1G06220,AT1G06250,AT1G06400,AT1G06490,AT1G07520,AT1G07570,AT1G07640,AT1G07740,AT1G08060,AT1G08170,AT1G08465…
GO:0005575	Cellular Component	GO:0043226	organelle	824	AT1G01100,AT1G01140,AT1G01720,AT1G01930,AT1G02370,AT1G02660,AT1G02690,AT1G02840,AT1G03030,AT1G03090,AT1G03120,AT1G03220,AT1G03230,AT1G03475,AT1G03860,AT1G03910,AT1G04310,AT1G04440,AT1G04820,AT1G05000,AT1G05020,AT1G05170,AT1G05490,AT1G05630,AT1G05690,AT1G05800,AT1G06100,AT1G06220,AT1G06400,AT1G07520,AT1G07640,AT1G07740,AT1G08060,AT1G08170,AT1G08465,AT1G08600,AT1G09160,AT1G09570,AT1G10240,AT1G10290…
GO:0005575	Cellular Component	GO:0030054	cell junction	88	AT1G03220,AT1G04440,AT1G09970,AT1G10290,AT1G15940,AT1G30740,AT1G34110,AT1G49340,AT1G52540,AT1G61760,AT1G64180,AT1G67120,AT1G70770,AT1G72370,AT1G74720,AT1G76380,AT1G79930,AT2G02130,AT2G05920,AT2G16250,AT2G21480,AT2G21660,AT2G27110,AT2G27270,AT2G28490,AT2G34040,AT2G35960,AT2G36880,AT2G38010,AT2G38940,AT2G39700,AT2G43420,AT2G43480,AT2G45900,AT2G46530,AT2G47430,AT3G01460,AT3G03770,AT3G04690,AT3G08970…
GO:0005575	Cellular Component	GO:0055044	symplast	88	AT1G03220,AT1G04440,AT1G09970,AT1G10290,AT1G15940,AT1G30740,AT1G34110,AT1G49340,AT1G52540,AT1G61760,AT1G64180,AT1G67120,AT1G70770,AT1G72370,AT1G74720,AT1G76380,AT1G79930,AT2G02130,AT2G05920,AT2G16250,AT2G21480,AT2G21660,AT2G27110,AT2G27270,AT2G28490,AT2G34040,AT2G35960,AT2G36880,AT2G38010,AT2G38940,AT2G39700,AT2G43420,AT2G43480,AT2G45900,AT2G46530,AT2G47430,AT3G01460,AT3G03770,AT3G04690,AT3G08970…
GO:0005575	Cellular Component	GO:0099080	supramolecular complex	26	AT1G04820,AT1G10290,AT1G18550,AT1G27920,AT1G50010,AT1G68060,AT1G73860,AT1G80245,AT1G80350,AT2G25880,AT2G28620,AT2G32980,AT2G44190,AT3G04630,AT3G20150,AT3G23670,AT3G61760,AT3G62410,AT4G14960,AT4G17220,AT4G22860,AT4G32830,AT5G10470,AT5G15600,AT5G55520,AT5G65930
GO:0005575	Cellular Component	GO:0031974	membrane-enclosed lumen	104	AT1G02690,AT1G02840,AT1G03090,AT1G03120,AT1G03910,AT1G06220,AT1G09570,AT1G14620,AT1G17440,AT1G21610,AT1G21750,AT1G22275,AT1G22660,AT1G23860,AT1G29940,AT1G30810,AT1G31360,AT1G32750,AT1G47870,AT1G49590,AT1G49630,AT1G52410,AT1G52740,AT1G53240,AT1G59760,AT1G60830,AT1G60900,AT1G67120,AT1G67370,AT1G77180,AT1G80190,AT2G20860,AT2G21060,AT2G25880,AT2G31320,AT2G32710,AT2G34210,AT2G40030,AT3G01790,AT3G05380…
GO:0005575	Cellular Component	GO:0044422	organelle part	389	AT1G01100,AT1G01930,AT1G02660,AT1G02690,AT1G02840,AT1G03090,AT1G03120,AT1G03475,AT1G03860,AT1G03910,AT1G04310,AT1G04820,AT1G05170,AT1G06100,AT1G06220,AT1G08170,AT1G08600,AT1G09570,AT1G10290,AT1G10320,AT1G11580,AT1G14040,AT1G14620,AT1G14790,AT1G15940,AT1G16300,AT1G17120,AT1G17440,AT1G17500,AT1G18550,AT1G21610,AT1G21650,AT1G21680,AT1G21750,AT1G22275,AT1G22660,AT1G23180,AT1G23860,AT1G23900,AT1G24360…
GO:0005575	Cellular Component	GO:0044215	other organism	1	AT3G22310
GO:0005575	Cellular Component	GO:0044217	other organism part	1	AT3G22310
GO:0005575	Cellular Component	GO:0016020	membrane	595	AT1G01100,AT1G01930,AT1G02660,AT1G03220,AT1G03230,AT1G03860,AT1G03990,AT1G04130,AT1G04310,AT1G04780,AT1G05020,AT1G05170,AT1G05630,AT1G06100,AT1G06220,AT1G06250,AT1G06400,AT1G06490,AT1G07570,AT1G07970,AT1G09160,AT1G09860,AT1G09970,AT1G10290,AT1G11000,AT1G11050,AT1G11580,AT1G11940,AT1G12064,AT1G13090,AT1G13280,AT1G13320,AT1G13710,AT1G14040,AT1G14250,AT1G14270,AT1G14430,AT1G14480,AT1G14910,AT1G15400…
GO:0005575	Cellular Component	GO:0032991	protein-containing complex	203	AT1G01100,AT1G01930,AT1G02690,AT1G02840,AT1G03090,AT1G03860,AT1G03910,AT1G06220,AT1G06490,AT1G08170,AT1G09430,AT1G10320,AT1G13060,AT1G13320,AT1G14620,AT1G14790,AT1G15310,AT1G17440,AT1G18550,AT1G23860,AT1G23900,AT1G26830,AT1G29940,AT1G30810,AT1G31360,AT1G32750,AT1G32990,AT1G47870,AT1G49040,AT1G49540,AT1G49590,AT1G50030,AT1G51550,AT1G52740,AT1G53780,AT1G54170,AT1G54560,AT1G59660,AT1G60830,AT1G60900…
GO:0005575	Cellular Component	GO:0044421	extracellular region part	11	AT1G01310,AT1G01900,AT1G29090,AT1G29110,AT2G01270,AT2G34080,AT3G30350,AT4G21630,AT4G24230,AT5G09440,AT5G14380
GO:0005575	Cellular Component	GO:0009295	nucleoid	1	AT4G20360
GO:0005575	Cellular Component	GO:0005576	extracellular region	90	AT1G01310,AT1G01900,AT1G03475,AT1G11580,AT1G28660,AT1G28670,AT1G29090,AT1G29110,AT1G29140,AT1G30740,AT1G31670,AT1G53240,AT1G58250,AT1G69530,AT1G70370,AT1G77410,AT2G01270,AT2G01890,AT2G02130,AT2G05920,AT2G21660,AT2G34080,AT2G35615,AT2G38010,AT2G39700,AT2G39730,AT2G41480,AT2G43480,AT3G07830,AT3G09820,AT3G12780,AT3G13784,AT3G14210,AT3G17060,AT3G17790,AT3G30350,AT3G32980,AT3G45960,AT3G46840,AT3G46850…
GO:0005575	Cellular Component	GO:0044425	membrane part	416	AT1G01930,AT1G02660,AT1G03860,AT1G03990,AT1G04130,AT1G04310,AT1G05020,AT1G05170,AT1G05630,AT1G06100,AT1G06250,AT1G06490,AT1G07970,AT1G09860,AT1G09970,AT1G11000,AT1G11050,AT1G11580,AT1G11940,AT1G12064,AT1G13090,AT1G13710,AT1G14040,AT1G14250,AT1G14270,AT1G14430,AT1G14480,AT1G14910,AT1G16170,AT1G17120,AT1G17440,AT1G17500,AT1G17940,AT1G18390,AT1G19970,AT1G20500,AT1G20980,AT1G21250,AT1G21650,AT1G23900…

## Sheet: Biological Process
Table S4. GO enrichment of mRNA in circRNA-miRNA-mRNA network (Biological Process)
GO ID	Description	out (1390)	All (22936)	pvalue	p.adjust	Genes
GO:0008152	metabolic process	886	13108	1.4342e-07	0.000433702	AT1G01100;AT1G01140;AT1G01720;AT1G01900;AT1G01930;AT1G02660;AT1G02840;AT1G03030;AT1G03090;AT1G03220;AT1G03230;AT1G03475;AT1G03720;AT1G03910;AT1G03990;AT1G04310;AT1G04440;AT1G05000;AT1G05170;AT1G05490;AT1G05630;AT1G05690;AT1G05800;AT1G06070;AT1G06100;AT1G06220;AT1G06250;AT1G06490;AT1G07440;AT1G07520;AT1G07570;AT1G07640;AT1G08060;AT1G08465;AT1G08600;AT1G09160;AT1G09350;AT1G09430;AT1G09570;AT1G09970…
GO:0006305	DNA alkylation	16	67	1.79983e-06	0.00154836	AT1G15215;AT1G49540;AT1G49590;AT1G52740;AT2G32940;AT2G40030;AT3G06290;AT3G07610;AT3G23780;AT4G03430;AT4G08990;AT4G13610;AT4G14140;AT5G04290;AT5G49160;AT5G66750
GO:0006306	DNA methylation	16	67	1.79983e-06	0.00154836	AT1G15215;AT1G49540;AT1G49590;AT1G52740;AT2G32940;AT2G40030;AT3G06290;AT3G07610;AT3G23780;AT4G03430;AT4G08990;AT4G13610;AT4G14140;AT5G04290;AT5G49160;AT5G66750
GO:0009987	cellular process	937	14130	2.0481e-06	0.00154836	AT1G01100;AT1G01140;AT1G01720;AT1G01930;AT1G02840;AT1G03030;AT1G03090;AT1G03120;AT1G03475;AT1G03910;AT1G04310;AT1G04440;AT1G04820;AT1G05000;AT1G05020;AT1G05170;AT1G05490;AT1G05630;AT1G05690;AT1G05800;AT1G06070;AT1G06100;AT1G06220;AT1G06400;AT1G06490;AT1G07520;AT1G07570;AT1G07640;AT1G08060;AT1G08465;AT1G08600;AT1G09160;AT1G09430;AT1G09570;AT1G09970;AT1G10240;AT1G10290;AT1G10320;AT1G11050;AT1G11580…
GO:0071704	organic substance metabolic process	789	11662	2.91727e-06	0.00176436	AT1G01100;AT1G01140;AT1G01720;AT1G01900;AT1G01930;AT1G02660;AT1G02840;AT1G03090;AT1G03220;AT1G03230;AT1G03475;AT1G03720;AT1G03910;AT1G04310;AT1G04440;AT1G05000;AT1G05170;AT1G05490;AT1G05630;AT1G05690;AT1G05800;AT1G06070;AT1G06100;AT1G06220;AT1G06250;AT1G06490;AT1G07520;AT1G07570;AT1G07640;AT1G08060;AT1G08465;AT1G08600;AT1G09160;AT1G09350;AT1G09430;AT1G09570;AT1G09970;AT1G10240;AT1G10320;AT1G11050…
GO:0048856	anatomical structure development	246	3121	5.42951e-06	0.00273648	AT1G03120;AT1G03910;AT1G05630;AT1G05690;AT1G06220;AT1G06490;AT1G07640;AT1G08465;AT1G08600;AT1G09570;AT1G09970;AT1G12910;AT1G13710;AT1G14920;AT1G15750;AT1G15940;AT1G16300;AT1G16710;AT1G17310;AT1G18390;AT1G21650;AT1G21750;AT1G25250;AT1G26830;AT1G28520;AT1G29940;AT1G30810;AT1G31670;AT1G33240;AT1G34110;AT1G34180;AT1G34355;AT1G35560;AT1G47870;AT1G49040;AT1G49320;AT1G49540;AT1G49590;AT1G50030;AT1G52410…
GO:0032502	developmental process	255	3287	1.14333e-05	0.00493918	AT1G03120;AT1G03910;AT1G05630;AT1G05690;AT1G06220;AT1G06490;AT1G07640;AT1G08465;AT1G08600;AT1G09570;AT1G09970;AT1G12910;AT1G13710;AT1G14920;AT1G15750;AT1G15940;AT1G16300;AT1G16710;AT1G17310;AT1G18390;AT1G21650;AT1G21750;AT1G25250;AT1G26830;AT1G27730;AT1G28520;AT1G29940;AT1G30810;AT1G31670;AT1G33240;AT1G34110;AT1G34180;AT1G34355;AT1G35560;AT1G47870;AT1G49040;AT1G49320;AT1G49540;AT1G49590;AT1G50030…
GO:0044728	DNA methylation or demethylation	17	86	1.34124e-05	0.00506988	AT1G15215;AT1G49540;AT1G49590;AT1G52740;AT2G32940;AT2G40030;AT3G06290;AT3G07610;AT3G14890;AT3G23780;AT4G03430;AT4G08990;AT4G13610;AT4G14140;AT5G04290;AT5G49160;AT5G66750
GO:0044238	primary metabolic process	742	11005	1.82731e-05	0.00613976	AT1G01100;AT1G01140;AT1G01720;AT1G01900;AT1G01930;AT1G02660;AT1G02840;AT1G03090;AT1G03220;AT1G03230;AT1G03475;AT1G03720;AT1G03910;AT1G04310;AT1G04440;AT1G05000;AT1G05170;AT1G05630;AT1G05690;AT1G05800;AT1G06070;AT1G06100;AT1G06220;AT1G06250;AT1G06490;AT1G07520;AT1G07570;AT1G07640;AT1G08060;AT1G08465;AT1G08600;AT1G09160;AT1G09350;AT1G09430;AT1G09570;AT1G09970;AT1G10240;AT1G10320;AT1G11050;AT1G11580…
GO:0006304	DNA modification	17	90	2.50234e-05	0.00756707	AT1G15215;AT1G49540;AT1G49590;AT1G52740;AT2G32940;AT2G40030;AT3G06290;AT3G07610;AT3G14890;AT3G23780;AT4G03430;AT4G08990;AT4G13610;AT4G14140;AT5G04290;AT5G49160;AT5G66750
GO:0044237	cellular metabolic process	763	11381	2.78636e-05	0.00765995	AT1G01100;AT1G01140;AT1G01720;AT1G01930;AT1G02840;AT1G03030;AT1G03090;AT1G03475;AT1G03910;AT1G04310;AT1G04440;AT1G05000;AT1G05170;AT1G05630;AT1G05690;AT1G05800;AT1G06070;AT1G06100;AT1G06220;AT1G06490;AT1G07520;AT1G07570;AT1G07640;AT1G08060;AT1G08465;AT1G08600;AT1G09160;AT1G09430;AT1G09570;AT1G09970;AT1G10240;AT1G10320;AT1G11050;AT1G11580;AT1G12050;AT1G13060;AT1G13280;AT1G13320;AT1G13350;AT1G13740…
GO:0018105	peptidyl-serine phosphorylation	16	86	5.21015e-05	0.0131296	AT1G04440;AT1G48490;AT1G72710;AT2G19400;AT2G25880;AT2G45490;AT3G17850;AT3G57530;AT3G59410;AT4G14340;AT4G14350;AT4G26100;AT4G28880;AT4G32830;AT5G04870;AT5G62310
GO:0018209	peptidyl-serine modification	16	87	6.02959e-05	0.0140258	AT1G04440;AT1G48490;AT1G72710;AT2G19400;AT2G25880;AT2G45490;AT3G17850;AT3G57530;AT3G59410;AT4G14340;AT4G14350;AT4G26100;AT4G28880;AT4G32830;AT5G04870;AT5G62310
GO:0000910	cytokinesis	18	107	7.30885e-05	0.0157871	AT1G14920;AT1G49040;AT2G21770;AT2G25880;AT2G28620;AT2G32980;AT2G45490;AT3G23670;AT3G48860;AT3G58650;AT4G32830;AT4G39350;AT5G10470;AT5G23700;AT5G26910;AT5G49160;AT5G50375;AT5G64740
GO:0040029	regulation of gene expression, epigenetic	25	182	0.000108697	0.0191234	AT1G05490;AT1G08060;AT1G14790;AT1G15215;AT2G32940;AT2G35160;AT2G40030;AT3G06290;AT3G07610;AT3G11450;AT3G23780;AT3G42670;AT3G48050;AT3G49240;AT4G03430;AT4G21710;AT5G01400;AT5G04290;AT5G06110;AT5G13010;AT5G22010;AT5G25480;AT5G49160;AT5G53060;AT5G66750
GO:0007275	multicellular organism development	212	2752	0.000110263	0.0191234	AT1G03120;AT1G03910;AT1G05630;AT1G05690;AT1G06220;AT1G07640;AT1G08465;AT1G08600;AT1G09570;AT1G09970;AT1G12910;AT1G13710;AT1G14920;AT1G15750;AT1G15940;AT1G16300;AT1G16710;AT1G17310;AT1G18390;AT1G21650;AT1G21750;AT1G25250;AT1G26830;AT1G28520;AT1G29940;AT1G30810;AT1G31670;AT1G33240;AT1G34110;AT1G34180;AT1G34355;AT1G49040;AT1G49320;AT1G49540;AT1G49590;AT1G50030;AT1G52410;AT1G52920;AT1G56200;AT1G56560…
GO:0046839	phospholipid dephosphorylation	7	20	0.00011383	0.0191234	AT1G05630;AT2G01900;AT2G31830;AT2G32010;AT2G43900;AT3G51460;AT5G66020
GO:0046856	phosphatidylinositol dephosphorylation	7	20	0.00011383	0.0191234	AT1G05630;AT2G01900;AT2G31830;AT2G32010;AT2G43900;AT3G51460;AT5G66020
GO:0006468	protein phosphorylation	110	1282	0.000131458	0.0209227	AT1G01100;AT1G01140;AT1G04310;AT1G04440;AT1G07570;AT1G09570;AT1G09970;AT1G11050;AT1G13350;AT1G18390;AT1G21250;AT1G25320;AT1G25390;AT1G29750;AT1G34110;AT1G48490;AT1G49340;AT1G50030;AT1G52540;AT1G53730;AT1G56190;AT1G60630;AT1G61430;AT1G64790;AT1G66340;AT1G66910;AT1G66930;AT1G66980;AT1G69730;AT1G71860;AT1G72300;AT1G72540;AT1G72710;AT1G78980;AT2G07180;AT2G16250;AT2G19400;AT2G21480;AT2G23450;AT2G25090…
GO:0006796	phosphate-containing compound metabolic process	194	2496	0.000139214	0.0210492	AT1G01100;AT1G01140;AT1G03030;AT1G04310;AT1G04440;AT1G05000;AT1G05630;AT1G07570;AT1G09160;AT1G09430;AT1G09570;AT1G09970;AT1G11050;AT1G13320;AT1G13350;AT1G16220;AT1G16300;AT1G16540;AT1G18390;AT1G20950;AT1G21250;AT1G21640;AT1G25320;AT1G25390;AT1G29750;AT1G32200;AT1G34110;AT1G36180;AT1G47840;AT1G48490;AT1G49340;AT1G50030;AT1G51040;AT1G52540;AT1G53730;AT1G54340;AT1G55810;AT1G56190;AT1G56500;AT1G60140…
GO:0010555	response to mannitol	6	15	0.000152513	0.0219618	AT1G01140;AT1G77180;AT2G32680;AT2G41870;AT3G57540;AT4G17410
GO:0051274	beta-glucan biosynthetic process	13	67	0.000165557	0.0227566	AT1G06490;AT2G13680;AT2G21770;AT2G41770;AT3G12060;AT3G29810;AT3G57420;AT3G59100;AT4G04920;AT4G39350;AT5G13000;AT5G63840;AT5G64740
GO:0022402	cell cycle process	50	485	0.000175399	0.0230612	AT1G14920;AT1G15940;AT1G18550;AT1G22275;AT1G33240;AT1G47870;AT1G49040;AT1G65010;AT1G67370;AT1G69400;AT1G78770;AT1G80190;AT1G80245;AT2G13680;AT2G21770;AT2G25880;AT2G28620;AT2G32710;AT2G32980;AT2G44190;AT2G45490;AT2G47980;AT3G02860;AT3G16730;AT3G23670;AT3G24495;AT3G48860;AT3G50630;AT3G53230;AT3G57050;AT3G57060;AT3G58650;AT4G22860;AT4G32830;AT4G37450;AT4G38600;AT4G39350;AT5G05490;AT5G10470;AT5G10950…
GO:0032197	transposition, RNA-mediated	3	3	0.000222132	0.0241911	AT5G41360;AT5G41370;AT5G66750
GO:0035404	histone-serine phosphorylation	3	3	0.000222132	0.0241911	AT2G25880;AT2G45490;AT4G32830
GO:0043987	histone H3-S10 phosphorylation	3	3	0.000222132	0.0241911	AT2G25880;AT2G45490;AT4G32830
GO:0070407	oxidation-dependent protein catabolic process	3	3	0.000222132	0.0241911	AT3G05780;AT3G05790;AT5G26860
GO:0006396	RNA processing	80	885	0.000223992	0.0241911	AT1G02840;AT1G03910;AT1G06220;AT1G10320;AT1G14790;AT1G22660;AT1G23860;AT1G49590;AT1G50030;AT1G59760;AT1G60900;AT1G67120;AT1G72370;AT1G74230;AT1G77180;AT1G77680;AT2G04270;AT2G21660;AT2G29210;AT2G30320;AT2G32940;AT2G38770;AT2G40030;AT2G42510;AT2G45330;AT2G46780;AT3G01160;AT3G01370;AT3G06290;AT3G07610;AT3G09650;AT3G10530;AT3G11964;AT3G12680;AT3G17040;AT3G18165;AT3G19630;AT3G22660;AT3G23780;AT3G26560…
GO:0018193	peptidyl-amino acid modification	50	491	0.000235313	0.0245375	AT1G04440;AT1G05690;AT1G07570;AT1G16710;AT1G17440;AT1G32750;AT1G48490;AT1G49540;AT1G53780;AT1G66340;AT1G72710;AT2G16250;AT2G19400;AT2G20860;AT2G25880;AT2G35160;AT2G43560;AT2G45490;AT2G47430;AT3G01460;AT3G17850;AT3G48430;AT3G57530;AT3G57770;AT3G59410;AT3G61740;AT3G62410;AT3G63400;AT4G02730;AT4G14340;AT4G14350;AT4G17070;AT4G17410;AT4G26100;AT4G26555;AT4G28880;AT4G31120;AT4G31440;AT4G32120;AT4G32830…
GO:1901700	response to oxygen-containing compound	143	1779	0.000274719	0.0276917	AT1G01140;AT1G01720;AT1G05630;AT1G05690;AT1G07520;AT1G07640;AT1G13740;AT1G14790;AT1G14920;AT1G15750;AT1G16540;AT1G17440;AT1G18390;AT1G20950;AT1G21250;AT1G26960;AT1G27510;AT1G27730;AT1G28520;AT1G31670;AT1G32540;AT1G33240;AT1G34180;AT1G49540;AT1G50030;AT1G52920;AT1G54100;AT1G56560;AT1G65690;AT1G66340;AT1G66730;AT1G66950;AT1G67120;AT1G69260;AT1G69530;AT1G71930;AT1G75080;AT1G77180;AT1G77500;AT1G78300…
GO:0071840	cellular component organization or biogenesis	266	3619	0.000304849	0.0297376	AT1G04820;AT1G05020;AT1G05690;AT1G05800;AT1G06400;AT1G06490;AT1G08060;AT1G08600;AT1G10290;AT1G11580;AT1G12770;AT1G14790;AT1G14910;AT1G15215;AT1G15940;AT1G16710;AT1G17440;AT1G17500;AT1G18550;AT1G21610;AT1G21650;AT1G22275;AT1G24490;AT1G27920;AT1G27930;AT1G29940;AT1G30810;AT1G31360;AT1G32750;AT1G32990;AT1G33240;AT1G47870;AT1G49540;AT1G50010;AT1G50030;AT1G52740;AT1G53780;AT1G54170;AT1G54560;AT1G56200…
GO:0006807	nitrogen compound metabolic process	651	9725	0.000322498	0.0300008	AT1G01100;AT1G01140;AT1G01720;AT1G01900;AT1G01930;AT1G02840;AT1G03090;AT1G03220;AT1G03230;AT1G03475;AT1G03720;AT1G03910;AT1G04310;AT1G04440;AT1G05000;AT1G05170;AT1G05630;AT1G05690;AT1G06070;AT1G06220;AT1G07520;AT1G07570;AT1G07640;AT1G08060;AT1G08465;AT1G08600;AT1G09160;AT1G09430;AT1G09570;AT1G09970;AT1G10240;AT1G10320;AT1G11050;AT1G11580;AT1G12050;AT1G13060;AT1G13320;AT1G13350;AT1G13740;AT1G14270…
GO:0035194	posttranscriptional gene silencing by RNA	14	81	0.000336183	0.0300008	AT1G05490;AT1G14790;AT2G32940;AT2G40030;AT3G06290;AT3G23780;AT3G42670;AT3G48050;AT4G03430;AT4G21710;AT5G01400;AT5G04290;AT5G13010;AT5G53060
GO:0006793	phosphorus metabolic process	194	2538	0.000337311	0.0300008	AT1G01100;AT1G01140;AT1G03030;AT1G04310;AT1G04440;AT1G05000;AT1G05630;AT1G07570;AT1G09160;AT1G09430;AT1G09570;AT1G09970;AT1G11050;AT1G13320;AT1G13350;AT1G16220;AT1G16300;AT1G16540;AT1G18390;AT1G20950;AT1G21250;AT1G21640;AT1G25320;AT1G25390;AT1G29750;AT1G32200;AT1G34110;AT1G36180;AT1G47840;AT1G48490;AT1G49340;AT1G50030;AT1G51040;AT1G52540;AT1G53730;AT1G54340;AT1G55810;AT1G56190;AT1G56500;AT1G60140…
GO:0009629	response to gravity	16	101	0.000366378	0.0316551	AT1G05630;AT1G09570;AT1G25250;AT1G50030;AT2G26890;AT2G31830;AT2G43900;AT2G46990;AT3G14870;AT3G30350;AT3G61050;AT4G14960;AT4G34080;AT4G35987;AT5G50375;AT5G58960
GO:0051276	chromosome organization	64	687	0.000422022	0.0354498	AT1G05690;AT1G08060;AT1G08600;AT1G14790;AT1G15215;AT1G15940;AT1G16710;AT1G17440;AT1G18550;AT1G21610;AT1G22275;AT1G30810;AT1G31360;AT1G32750;AT1G49540;AT1G52740;AT1G59660;AT1G67370;AT1G69400;AT1G79950;AT1G80190;AT2G16780;AT2G21660;AT2G25880;AT2G32940;AT2G35160;AT2G45490;AT2G47980;AT3G01320;AT3G01460;AT3G07610;AT3G10270;AT3G11450;AT3G14120;AT3G16730;AT3G24495;AT3G48430;AT3G57050;AT3G57060;AT3G57300…
GO:0055069	zinc ion homeostasis	5	12	0.000448747	0.036676	AT1G14040;AT2G38170;AT2G46800;AT4G30110;AT4G37270
GO:0031047	gene silencing by RNA	19	135	0.000511989	0.0407435	AT1G05490;AT1G08060;AT1G14790;AT1G15215;AT1G49590;AT2G32940;AT2G35160;AT2G40030;AT3G06290;AT3G07610;AT3G23780;AT3G42670;AT3G48050;AT4G03430;AT4G21710;AT5G01400;AT5G04290;AT5G13010;AT5G53060
GO:0016310	phosphorylation	139	1750	0.000551039	0.0427267	AT1G01100;AT1G01140;AT1G03030;AT1G04310;AT1G04440;AT1G07570;AT1G09570;AT1G09970;AT1G11050;AT1G13320;AT1G13350;AT1G16300;AT1G18390;AT1G20950;AT1G21250;AT1G21640;AT1G25320;AT1G25390;AT1G29750;AT1G34110;AT1G47840;AT1G48490;AT1G49340;AT1G50030;AT1G51040;AT1G52540;AT1G53730;AT1G55810;AT1G56190;AT1G60630;AT1G60890;AT1G61430;AT1G64790;AT1G66340;AT1G66910;AT1G66930;AT1G66980;AT1G69730;AT1G71010;AT1G71860…
GO:0009630	gravitropism	15	95	0.000572593	0.043288	AT1G05630;AT1G09570;AT1G25250;AT1G50030;AT2G26890;AT2G31830;AT2G43900;AT2G46990;AT3G14870;AT3G30350;AT3G61050;AT4G34080;AT4G35987;AT5G50375;AT5G58960
GO:0006629	lipid metabolic process	96	1139	0.000634428	0.0467929	AT1G02660;AT1G05630;AT1G05800;AT1G06100;AT1G06250;AT1G09430;AT1G16540;AT1G24360;AT1G28100;AT1G28660;AT1G28670;AT1G31800;AT1G31950;AT1G32200;AT1G34340;AT1G36180;AT1G49340;AT1G50030;AT1G51040;AT1G54570;AT1G60890;AT1G65690;AT1G66980;AT1G71010;AT1G76150;AT1G78480;AT2G01690;AT2G01900;AT2G04540;AT2G14920;AT2G20860;AT2G22240;AT2G22780;AT2G31830;AT2G32010;AT2G38010;AT2G38040;AT2G41210;AT2G43420;AT2G43900…
GO:0043170	macromolecule metabolic process	601	8969	0.000653809	0.0469721	AT1G01100;AT1G01140;AT1G01720;AT1G01900;AT1G01930;AT1G02840;AT1G03220;AT1G03230;AT1G03720;AT1G03910;AT1G04310;AT1G04440;AT1G05000;AT1G05170;AT1G05490;AT1G05630;AT1G05690;AT1G06070;AT1G06220;AT1G06490;AT1G07520;AT1G07570;AT1G07640;AT1G08060;AT1G08465;AT1G08600;AT1G09160;AT1G09570;AT1G09970;AT1G10240;AT1G10320;AT1G11050;AT1G11580;AT1G13060;AT1G13320;AT1G13350;AT1G13740;AT1G14270;AT1G14790;AT1G14920…
GO:0006996	organelle organization	151	1934	0.000667923	0.0469721	AT1G04820;AT1G05020;AT1G05690;AT1G08060;AT1G08600;AT1G10290;AT1G14790;AT1G14910;AT1G15215;AT1G15940;AT1G16710;AT1G17440;AT1G17500;AT1G18550;AT1G21610;AT1G21650;AT1G22275;AT1G24490;AT1G27920;AT1G30810;AT1G31360;AT1G32750;AT1G32990;AT1G49540;AT1G50010;AT1G52740;AT1G54170;AT1G54560;AT1G56200;AT1G59660;AT1G65010;AT1G67120;AT1G67370;AT1G68060;AT1G69400;AT1G72370;AT1G79850;AT1G79950;AT1G80190;AT1G80245…
GO:0043414	macromolecule methylation	29	252	0.000699706	0.0480889	AT1G15215;AT1G49540;AT1G49590;AT1G52740;AT2G32940;AT2G35160;AT2G40030;AT3G06290;AT3G07610;AT3G19630;AT3G23780;AT3G61740;AT4G01880;AT4G02730;AT4G03430;AT4G08990;AT4G13610;AT4G14140;AT4G17410;AT4G17610;AT4G25630;AT4G31120;AT4G35987;AT5G04290;AT5G22010;AT5G49160;AT5G56075;AT5G64150;AT5G66750
GO:0016043	cellular component organization	241	3293	0.000790256	0.0531052	AT1G04820;AT1G05020;AT1G05690;AT1G05800;AT1G06490;AT1G08060;AT1G08600;AT1G10290;AT1G11580;AT1G12770;AT1G14790;AT1G14910;AT1G15215;AT1G15940;AT1G16710;AT1G17440;AT1G17500;AT1G18550;AT1G21610;AT1G21650;AT1G22275;AT1G24490;AT1G27920;AT1G30810;AT1G31360;AT1G32750;AT1G32990;AT1G33240;AT1G47870;AT1G49540;AT1G50010;AT1G50030;AT1G52740;AT1G53780;AT1G54170;AT1G54560;AT1G56200;AT1G58250;AT1G59660;AT1G65010…
GO:0032501	multicellular organismal process	224	3037	0.000828014	0.0544329	AT1G03120;AT1G03910;AT1G05630;AT1G05690;AT1G06220;AT1G06490;AT1G07640;AT1G08465;AT1G08600;AT1G09570;AT1G09970;AT1G12910;AT1G13710;AT1G14920;AT1G15750;AT1G15940;AT1G16300;AT1G16710;AT1G17310;AT1G18390;AT1G21650;AT1G21750;AT1G25250;AT1G26830;AT1G27730;AT1G28520;AT1G29940;AT1G30810;AT1G31670;AT1G33240;AT1G34110;AT1G34180;AT1G34355;AT1G49040;AT1G49320;AT1G49540;AT1G49590;AT1G50030;AT1G52410;AT1G52920…
GO:2001009	regulation of plant-type cell wall cellulose biosynthetic process	3	4	0.000848222	0.054575	AT2G41770;AT3G57420;AT4G04920
GO:0065007	biological regulation	460	6728	0.00091725	0.0577867	AT1G01100;AT1G01140;AT1G01720;AT1G02660;AT1G02840;AT1G03120;AT1G04310;AT1G05490;AT1G05630;AT1G05690;AT1G05800;AT1G06070;AT1G06220;AT1G06400;AT1G06490;AT1G07520;AT1G07640;AT1G08060;AT1G08465;AT1G08600;AT1G09570;AT1G10240;AT1G11580;AT1G12910;AT1G13280;AT1G13320;AT1G13710;AT1G13740;AT1G14040;AT1G14120;AT1G14790;AT1G14920;AT1G15215;AT1G15750;AT1G16300;AT1G16540;AT1G16710;AT1G17310;AT1G17440;AT1G17500…
GO:0061640	cytoskeleton-dependent cytokinesis	15	100	0.000990459	0.0611255	AT1G14920;AT1G49040;AT2G21770;AT2G28620;AT2G32980;AT3G23670;AT3G48860;AT3G58650;AT4G39350;AT5G10470;AT5G23700;AT5G26910;AT5G49160;AT5G50375;AT5G64740
GO:0009108	coenzyme biosynthetic process	27	235	0.00107534	0.0650369	AT1G09430;AT1G16300;AT1G16540;AT1G20950;AT1G21640;AT1G36180;AT1G47840;AT1G56190;AT1G74710;AT1G79530;AT2G20860;AT2G36880;AT2G38040;AT2G38210;AT2G38230;AT2G41090;AT3G06650;AT3G07270;AT3G12780;AT3G24030;AT3G54320;AT4G39850;AT5G03690;AT5G41480;AT5G55120;AT5G55130;AT5G57850
GO:0051188	cofactor biosynthetic process	34	322	0.00119337	0.0701698	AT1G03475;AT1G09430;AT1G16300;AT1G16540;AT1G20950;AT1G21640;AT1G36180;AT1G47840;AT1G56190;AT1G66340;AT1G74710;AT1G79530;AT2G20860;AT2G26540;AT2G36880;AT2G38040;AT2G38210;AT2G38230;AT2G41090;AT2G48070;AT3G06650;AT3G07270;AT3G12780;AT3G24030;AT3G54320;AT3G56940;AT4G23100;AT4G39850;AT5G03690;AT5G13630;AT5G41480;AT5G55120;AT5G55130;AT5G57850
GO:0046488	phosphatidylinositol metabolic process	15	102	0.00121807	0.0701698	AT1G05630;AT1G49340;AT1G50030;AT1G51040;AT1G60890;AT1G71010;AT2G01690;AT2G01900;AT2G31830;AT2G32010;AT2G41210;AT2G43900;AT3G09920;AT3G51460;AT5G66020
GO:0016458	gene silencing	24	202	0.00125216	0.0701698	AT1G05490;AT1G08060;AT1G14790;AT1G15215;AT1G21610;AT1G49590;AT2G32940;AT2G35160;AT2G40030;AT3G06290;AT3G07610;AT3G11450;AT3G23780;AT3G42670;AT3G48050;AT4G03430;AT4G21710;AT5G01400;AT5G04290;AT5G06110;AT5G13010;AT5G22010;AT5G53060;AT5G66750
GO:0006897	endocytosis	13	82	0.00125341	0.0701698	AT1G04440;AT1G05020;AT1G14910;AT1G72710;AT2G01900;AT2G26890;AT3G19960;AT4G14340;AT4G26100;AT4G28880;AT4G36520;AT5G50375;AT5G57460
GO:0031050	dsRNA processing	11	63	0.00130071	0.0701698	AT1G14790;AT2G32940;AT2G40030;AT3G06290;AT3G07610;AT3G23780;AT4G03430;AT4G21710;AT5G04290;AT5G13010;AT5G53060
GO:0070918	production of small RNA involved in gene silencing by RNA	11	63	0.00130071	0.0701698	AT1G14790;AT2G32940;AT2G40030;AT3G06290;AT3G07610;AT3G23780;AT4G03430;AT4G21710;AT5G04290;AT5G13010;AT5G53060
GO:0090116	C-5 methylation of cytosine	4	9	0.00132264	0.0701698	AT4G08990;AT4G13610;AT4G14140;AT5G49160
GO:0016441	posttranscriptional gene silencing	14	93	0.00139064	0.0721554	AT1G05490;AT1G14790;AT2G32940;AT2G40030;AT3G06290;AT3G23780;AT3G42670;AT3G48050;AT4G03430;AT4G21710;AT5G01400;AT5G04290;AT5G13010;AT5G53060
GO:1902850	microtubule cytoskeleton organization involved in mitosis	8	37	0.00141961	0.0721554	AT1G80245;AT2G25880;AT2G28620;AT3G53230;AT3G58650;AT4G22860;AT4G32830;AT5G26910
GO:0000902	cell morphogenesis	40	402	0.0014605	0.0721554	AT1G06490;AT1G33240;AT1G47870;AT1G54560;AT1G58250;AT1G66470;AT1G68910;AT1G68990;AT1G72300;AT1G80350;AT2G13680;AT2G21480;AT2G28620;AT2G36880;AT2G41210;AT3G01140;AT3G02170;AT3G08970;AT3G48430;AT3G51460;AT3G57910;AT3G59100;AT3G63430;AT4G19600;AT4G25420;AT4G37580;AT4G38600;AT5G04240;AT5G07830;AT5G13000;AT5G13150;AT5G14380;AT5G15580;AT5G15680;AT5G16490;AT5G23940;AT5G41950;AT5G62310;AT5G63840;AT5G65930
GO:0000003	reproduction	142	1840	0.00152758	0.0721554	AT1G03910;AT1G05630;AT1G06220;AT1G12910;AT1G13710;AT1G14920;AT1G15750;AT1G15940;AT1G16710;AT1G18390;AT1G21650;AT1G21750;AT1G22275;AT1G25250;AT1G26830;AT1G28520;AT1G30810;AT1G34355;AT1G49320;AT1G50030;AT1G52920;AT1G54560;AT1G56200;AT1G61430;AT1G65010;AT1G66730;AT1G67370;AT1G68990;AT1G69400;AT1G74720;AT1G75080;AT1G77180;AT1G79530;AT1G80245;AT1G80490;AT2G13680;AT2G15530;AT2G17950;AT2G21060;AT2G21480…
GO:0033993	response to lipid	74	861	0.00154013	0.0721554	AT1G01720;AT1G05630;AT1G13740;AT1G14920;AT1G18390;AT1G26960;AT1G27730;AT1G49540;AT1G50030;AT1G52920;AT1G54100;AT1G65690;AT1G66340;AT1G67120;AT1G69260;AT1G69530;AT1G71930;AT1G75080;AT1G77180;AT1G78300;AT1G78700;AT2G21490;AT2G22660;AT2G31320;AT2G31470;AT2G31730;AT2G31830;AT2G32240;AT2G32510;AT2G32690;AT2G33700;AT2G38940;AT2G40330;AT2G41870;AT2G42540;AT2G43900;AT2G45900;AT3G02860;AT3G05120;AT3G06550…
GO:0016246	RNA interference	9	46	0.00154289	0.0721554	AT1G05490;AT1G14790;AT2G32940;AT2G40030;AT3G06290;AT3G23780;AT3G42670;AT5G04290;AT5G13010
GO:0009606	tropism	16	115	0.00155038	0.0721554	AT1G05630;AT1G09570;AT1G25250;AT1G50030;AT2G26890;AT2G31830;AT2G43900;AT2G46990;AT3G14870;AT3G30350;AT3G61050;AT4G34080;AT4G35987;AT5G04190;AT5G50375;AT5G58960
GO:0055046	microgametogenesis	10	55	0.00155096	0.0721554	AT1G74260;AT3G11440;AT3G23670;AT3G26500;AT3G50310;AT3G62230;AT4G11720;AT4G35280;AT5G05850;AT5G06100
GO:0032259	methylation	46	483	0.001661	0.0754036	AT1G15215;AT1G27930;AT1G49540;AT1G49590;AT1G52740;AT1G67330;AT1G76790;AT2G03480;AT2G26200;AT2G27590;AT2G32940;AT2G35160;AT2G40030;AT2G43940;AT3G06290;AT3G07610;AT3G19630;AT3G23780;AT3G27230;AT3G61740;AT4G01880;AT4G02730;AT4G03430;AT4G08990;AT4G13610;AT4G14140;AT4G17410;AT4G17610;AT4G25630;AT4G26420;AT4G31120;AT4G35160;AT4G35987;AT5G04290;AT5G04380;AT5G22010;AT5G25480;AT5G37170;AT5G38020;AT5G49160…
GO:0022414	reproductive process	141	1831	0.00172295	0.0754036	AT1G03910;AT1G05630;AT1G06220;AT1G12910;AT1G13710;AT1G14920;AT1G15750;AT1G15940;AT1G16710;AT1G18390;AT1G21650;AT1G21750;AT1G22275;AT1G25250;AT1G26830;AT1G28520;AT1G30810;AT1G34355;AT1G49320;AT1G50030;AT1G52920;AT1G54560;AT1G56200;AT1G61430;AT1G65010;AT1G66730;AT1G67370;AT1G68990;AT1G69400;AT1G74720;AT1G75080;AT1G77180;AT1G79530;AT1G80245;AT1G80490;AT2G13680;AT2G15530;AT2G17950;AT2G21060;AT2G21480…
GO:0002682	regulation of immune system process	18	138	0.00172724	0.0754036	AT1G32540;AT1G49040;AT1G50030;AT1G56190;AT2G32680;AT3G04570;AT3G12780;AT3G17980;AT3G18165;AT3G21650;AT3G23780;AT3G26830;AT4G04920;AT4G23570;AT4G25230;AT5G18610;AT5G43470;AT5G50440
GO:0030258	lipid modification	18	138	0.00172724	0.0754036	AT1G05630;AT1G49340;AT1G51040;AT1G60890;AT1G71010;AT1G76150;AT2G01900;AT2G22780;AT2G31830;AT2G32010;AT2G41210;AT2G43900;AT3G06680;AT3G09920;AT3G51460;AT5G17380;AT5G63770;AT5G66020
GO:0000278	mitotic cell cycle	33	317	0.00176484	0.0754036	AT1G15940;AT1G18550;AT1G49040;AT1G69400;AT1G80190;AT1G80245;AT2G21770;AT2G25880;AT2G28620;AT2G32980;AT2G45490;AT3G02860;AT3G16730;AT3G24495;AT3G48860;AT3G53230;AT3G57050;AT3G57060;AT3G58650;AT4G14960;AT4G22860;AT4G32830;AT4G39350;AT5G06830;AT5G10470;AT5G10950;AT5G23700;AT5G26910;AT5G41360;AT5G41370;AT5G49160;AT5G50375;AT5G64740
GO:0009668	plastid membrane organization	10	56	0.00178733	0.0754036	AT1G24490;AT1G56200;AT2G04540;AT2G30170;AT2G42540;AT3G10670;AT3G61320;AT5G15250;AT5G18570;AT5G58782
GO:1903047	mitotic cell cycle process	30	280	0.00179532	0.0754036	AT1G15940;AT1G18550;AT1G49040;AT1G69400;AT1G80190;AT1G80245;AT2G21770;AT2G25880;AT2G28620;AT2G32980;AT3G02860;AT3G16730;AT3G24495;AT3G48860;AT3G53230;AT3G57050;AT3G57060;AT3G58650;AT4G22860;AT4G32830;AT4G39350;AT5G10470;AT5G10950;AT5G23700;AT5G26910;AT5G41360;AT5G41370;AT5G49160;AT5G50375;AT5G64740
GO:0051273	beta-glucan metabolic process	14	96	0.00189565	0.0775012	AT1G06490;AT2G13680;AT2G21770;AT2G41770;AT3G12060;AT3G29810;AT3G57420;AT3G59100;AT4G04920;AT4G09740;AT4G39350;AT5G13000;AT5G63840;AT5G64740
GO:0010032	meiotic chromosome condensation	3	5	0.00202467	0.0775012	AT3G16730;AT3G57060;AT5G05490
GO:0010981	regulation of cell wall macromolecule metabolic process	3	5	0.00202467	0.0775012	AT2G41770;AT3G57420;AT4G04920
GO:0046622	positive regulation of organ growth	3	5	0.00202467	0.0775012	AT1G13710;AT3G20470;AT5G35770
GO:0051103	DNA ligation involved in DNA repair	3	5	0.00202467	0.0775012	AT1G49260;AT1G66730;AT5G57160
GO:0051513	regulation of monopolar cell growth	3	5	0.00202467	0.0775012	AT3G02170;AT3G63430;AT5G15580
GO:1903578	regulation of ATP metabolic process	3	5	0.00202467	0.0775012	AT1G56190;AT3G12780;AT3G54320
GO:0006650	glycerophospholipid metabolic process	20	163	0.00209053	0.078361	AT1G05630;AT1G32200;AT1G49340;AT1G50030;AT1G51040;AT1G60890;AT1G71010;AT2G01690;AT2G01900;AT2G31830;AT2G32010;AT2G41210;AT2G43900;AT3G09920;AT3G51460;AT4G11840;AT4G11850;AT4G39800;AT5G40610;AT5G66020
GO:0060148	positive regulation of posttranscriptional gene silencing	4	10	0.00209895	0.078361	AT1G05490;AT1G14790;AT3G42670;AT4G03430
GO:0006259	DNA metabolic process	63	721	0.0022706	0.0837355	AT1G08600;AT1G15215;AT1G15940;AT1G22275;AT1G29850;AT1G31360;AT1G31950;AT1G33240;AT1G40390;AT1G47870;AT1G49260;AT1G49540;AT1G49590;AT1G52740;AT1G56500;AT1G65010;AT1G66730;AT1G67370;AT1G78650;AT1G78770;AT1G79050;AT1G79950;AT1G80190;AT2G01050;AT2G13840;AT2G31320;AT2G32940;AT2G40030;AT3G01610;AT3G02860;AT3G06290;AT3G07610;AT3G09290;AT3G10270;AT3G14890;AT3G16730;AT3G20760;AT3G23780;AT3G24255;AT3G24495…
GO:0043412	macromolecule modification	252	3532	0.0024065	0.0868547	AT1G01100;AT1G01140;AT1G04310;AT1G04440;AT1G05000;AT1G05170;AT1G05690;AT1G07570;AT1G09160;AT1G09570;AT1G09970;AT1G11050;AT1G13320;AT1G13350;AT1G15215;AT1G16220;AT1G16540;AT1G16710;AT1G17440;AT1G18390;AT1G21250;AT1G25320;AT1G25390;AT1G26830;AT1G29710;AT1G29750;AT1G30440;AT1G30810;AT1G32750;AT1G34110;AT1G48490;AT1G49340;AT1G49540;AT1G49590;AT1G50030;AT1G52540;AT1G52740;AT1G53730;AT1G53780;AT1G56190…
GO:0009791	post-embryonic development	122	1568	0.00246535	0.0868547	AT1G03120;AT1G03910;AT1G06220;AT1G09570;AT1G09970;AT1G12910;AT1G13710;AT1G14920;AT1G15750;AT1G16710;AT1G18390;AT1G21650;AT1G21750;AT1G25250;AT1G26830;AT1G28520;AT1G30810;AT1G33240;AT1G49040;AT1G49320;AT1G49590;AT1G50030;AT1G52410;AT1G52920;AT1G56200;AT1G62720;AT1G66340;AT1G66730;AT1G68990;AT1G74720;AT1G75080;AT1G77180;AT1G79530;AT1G80490;AT2G14210;AT2G15530;AT2G17950;AT2G21060;AT2G21660;AT2G21770…
GO:0032989	cellular component morphogenesis	42	440	0.00247139	0.0868547	AT1G06490;AT1G33240;AT1G47870;AT1G54560;AT1G58250;AT1G66470;AT1G68910;AT1G68990;AT1G72300;AT1G80350;AT2G13680;AT2G21480;AT2G28620;AT2G36880;AT2G41210;AT3G01140;AT3G02170;AT3G08970;AT3G48430;AT3G51460;AT3G57910;AT3G59100;AT3G63430;AT4G19600;AT4G25420;AT4G37580;AT4G38600;AT5G04240;AT5G07830;AT5G11110;AT5G13000;AT5G13150;AT5G14380;AT5G15580;AT5G15680;AT5G16490;AT5G23940;AT5G41950;AT5G62310;AT5G63840…
GO:0000226	microtubule cytoskeleton organization	19	154	0.00250304	0.0868547	AT1G18550;AT1G27920;AT1G80245;AT1G80350;AT2G25880;AT2G28620;AT2G32980;AT2G44190;AT2G45490;AT3G23670;AT3G53230;AT3G58650;AT4G14960;AT4G22860;AT4G32830;AT5G15600;AT5G26910;AT5G64740;AT5G65930
GO:0009416	response to light stimulus	65	752	0.00252627	0.0868547	AT1G05630;AT1G09570;AT1G12910;AT1G14920;AT1G18390;AT1G26830;AT1G27730;AT1G28520;AT1G30810;AT1G47870;AT1G51550;AT1G52410;AT1G56500;AT1G66730;AT1G69530;AT1G77180;AT2G22240;AT2G26890;AT2G30170;AT2G31830;AT2G39730;AT2G42540;AT2G43900;AT2G46990;AT2G47450;AT3G01460;AT3G06850;AT3G08640;AT3G14870;AT3G17040;AT3G17800;AT3G24495;AT3G45890;AT3G61600;AT3G61850;AT3G62410;AT4G04920;AT4G15480;AT4G16250;AT4G24230…
GO:0007049	cell cycle	60	683	0.00252752	0.0868547	AT1G14920;AT1G15940;AT1G18550;AT1G22275;AT1G27920;AT1G33240;AT1G34355;AT1G47870;AT1G49040;AT1G65010;AT1G67370;AT1G69400;AT1G78770;AT1G80190;AT1G80245;AT2G04660;AT2G13680;AT2G21770;AT2G25880;AT2G28620;AT2G32710;AT2G32980;AT2G44190;AT2G45490;AT2G47980;AT3G01610;AT3G02860;AT3G05380;AT3G16730;AT3G23670;AT3G24495;AT3G48860;AT3G50630;AT3G53230;AT3G57050;AT3G57060;AT3G58650;AT4G14960;AT4G19600;AT4G22860…
GO:0048229	gametophyte development	41	430	0.00281654	0.0948717	AT1G05690;AT1G06220;AT1G08600;AT1G15940;AT1G29940;AT1G34355;AT1G67120;AT1G74260;AT1G79530;AT1G79950;AT2G01690;AT2G04660;AT2G13680;AT2G22950;AT2G39800;AT2G47430;AT3G07610;AT3G11440;AT3G11964;AT3G23670;AT3G26500;AT3G50310;AT3G51060;AT3G62230;AT3G63290;AT4G11720;AT4G20060;AT4G28580;AT4G35280;AT4G37450;AT5G05850;AT5G06100;AT5G11110;AT5G12330;AT5G14380;AT5G18000;AT5G35770;AT5G41190;AT5G57460;AT5G59980…
GO:0072598	protein localization to chloroplast	9	50	0.00282356	0.0948717	AT1G16540;AT1G24490;AT2G47450;AT3G16620;AT3G49560;AT4G23940;AT5G01590;ATCG00860;ATCG01280
GO:0007017	microtubule-based process	25	227	0.00287207	0.095195	AT1G04820;AT1G18550;AT1G27920;AT1G50010;AT1G73860;AT1G80245;AT1G80350;AT2G25880;AT2G28620;AT2G32980;AT2G44190;AT2G45490;AT3G20150;AT3G23670;AT3G53230;AT3G58650;AT4G14960;AT4G22860;AT4G32830;AT5G10470;AT5G15600;AT5G26910;AT5G55520;AT5G64740;AT5G65930
GO:1901360	organic cyclic compound metabolic process	377	5502	0.00289614	0.095195	AT1G01720;AT1G02840;AT1G03475;AT1G03910;AT1G05630;AT1G05690;AT1G06070;AT1G06220;AT1G07520;AT1G07640;AT1G08060;AT1G08465;AT1G08600;AT1G09430;AT1G09570;AT1G10240;AT1G10320;AT1G12050;AT1G13740;AT1G14790;AT1G14920;AT1G15215;AT1G15750;AT1G15940;AT1G16300;AT1G16540;AT1G16710;AT1G17310;AT1G17440;AT1G20950;AT1G20980;AT1G21640;AT1G22275;AT1G22660;AT1G23860;AT1G25250;AT1G26960;AT1G27730;AT1G28520;AT1G29220…
GO:0006725	cellular aromatic compound metabolic process	370	5395	0.00303276	0.0986136	AT1G01720;AT1G02840;AT1G03475;AT1G03910;AT1G05630;AT1G05690;AT1G06070;AT1G06220;AT1G07520;AT1G07640;AT1G08060;AT1G08465;AT1G08600;AT1G09430;AT1G09570;AT1G10240;AT1G10320;AT1G12050;AT1G13740;AT1G14790;AT1G14920;AT1G15215;AT1G15750;AT1G15940;AT1G16300;AT1G16710;AT1G17310;AT1G17440;AT1G20950;AT1G20980;AT1G21640;AT1G22275;AT1G22660;AT1G23860;AT1G25250;AT1G26960;AT1G27730;AT1G28520;AT1G29220;AT1G29710…
GO:0006621	protein retention in ER lumen	4	11	0.00314092	0.0989463	AT1G19970;AT1G75760;AT2G21190;AT4G39220
GO:0052324	plant-type cell wall cellulose biosynthetic process	4	11	0.00314092	0.0989463	AT2G41770;AT3G29810;AT3G57420;AT4G04920
GO:0009314	response to radiation	66	773	0.00314115	0.0989463	AT1G05630;AT1G09570;AT1G12910;AT1G14920;AT1G18390;AT1G26830;AT1G27730;AT1G28520;AT1G30810;AT1G47870;AT1G51550;AT1G52410;AT1G56500;AT1G66730;AT1G69530;AT1G77180;AT2G22240;AT2G26890;AT2G30170;AT2G31830;AT2G39730;AT2G42540;AT2G43900;AT2G46990;AT2G47450;AT3G01460;AT3G06850;AT3G08640;AT3G14870;AT3G17040;AT3G17800;AT3G24495;AT3G45890;AT3G61600;AT3G61850;AT3G62410;AT4G04920;AT4G15480;AT4G16250;AT4G24230…
GO:0016049	cell growth	39	408	0.00336683	0.100598	AT1G05800;AT1G33240;AT1G49040;AT1G50030;AT1G54560;AT1G58250;AT1G63450;AT1G68990;AT1G72300;AT1G80350;AT2G13680;AT2G21480;AT2G28620;AT2G36880;AT2G41210;AT3G02170;AT3G06810;AT3G08970;AT3G20470;AT3G29810;AT3G48430;AT3G48860;AT3G51460;AT3G63430;AT4G13880;AT4G25420;AT4G37580;AT5G04240;AT5G07830;AT5G09810;AT5G13010;AT5G13150;AT5G14380;AT5G15580;AT5G16490;AT5G41950;AT5G62310;AT5G63840;AT5G64740
GO:0048316	seed development	53	596	0.00340375	0.100598	AT1G03910;AT1G06220;AT1G14920;AT1G15750;AT1G21650;AT1G21750;AT1G49320;AT1G50030;AT1G52920;AT1G56200;AT1G66730;AT1G68990;AT1G75080;AT1G80490;AT2G21060;AT2G21770;AT2G22240;AT2G26890;AT2G41945;AT2G44190;AT2G46990;AT3G07780;AT3G08640;AT3G10670;AT3G11450;AT3G18110;AT3G24650;AT3G27750;AT3G29810;AT3G46330;AT3G49240;AT3G49600;AT3G53700;AT3G58060;AT4G11040;AT4G11850;AT4G13610;AT4G20060;AT4G23940;AT4G24120…
GO:0001101	response to acid chemical	105	1334	0.00341794	0.100598	AT1G01720;AT1G05630;AT1G05690;AT1G07640;AT1G13740;AT1G14790;AT1G14920;AT1G15750;AT1G17440;AT1G18390;AT1G21250;AT1G26960;AT1G27730;AT1G28520;AT1G31670;AT1G33240;AT1G49540;AT1G52920;AT1G54100;AT1G65690;AT1G66340;AT1G67120;AT1G69260;AT1G69530;AT1G71930;AT1G77180;AT1G77500;AT2G14210;AT2G17110;AT2G21490;AT2G21660;AT2G22660;AT2G31320;AT2G31470;AT2G31730;AT2G31830;AT2G32240;AT2G32510;AT2G32690;AT2G33700…
GO:0009628	response to abiotic stimulus	160	2150	0.00342328	0.100598	AT1G01140;AT1G03220;AT1G03230;AT1G05630;AT1G05690;AT1G09350;AT1G09570;AT1G12910;AT1G13740;AT1G14920;AT1G16540;AT1G18390;AT1G21610;AT1G21750;AT1G25250;AT1G26830;AT1G27730;AT1G28520;AT1G30810;AT1G33240;AT1G47870;AT1G49260;AT1G50030;AT1G51550;AT1G52410;AT1G52740;AT1G53240;AT1G54100;AT1G56190;AT1G56500;AT1G62480;AT1G65690;AT1G66340;AT1G66730;AT1G69530;AT1G72370;AT1G72650;AT1G74710;AT1G77180;AT1G79930…
GO:0050789	regulation of biological process	402	5915	0.00351802	0.100598	AT1G01100;AT1G01140;AT1G01720;AT1G02660;AT1G02840;AT1G04310;AT1G05490;AT1G05630;AT1G05690;AT1G05800;AT1G06070;AT1G06220;AT1G06400;AT1G06490;AT1G07520;AT1G07640;AT1G08060;AT1G08465;AT1G08600;AT1G09570;AT1G10240;AT1G11580;AT1G12910;AT1G13320;AT1G13710;AT1G13740;AT1G14790;AT1G14920;AT1G15215;AT1G15750;AT1G16540;AT1G16710;AT1G17310;AT1G17440;AT1G20980;AT1G21250;AT1G21610;AT1G21650;AT1G21750;AT1G23860…
GO:0032776	DNA methylation on cytosine	5	18	0.00357782	0.100598	AT3G07610;AT4G08990;AT4G13610;AT4G14140;AT5G49160
GO:0009888	tissue development	57	653	0.00365353	0.100598	AT1G05630;AT1G14920;AT1G15750;AT1G33240;AT1G34110;AT1G35560;AT1G49040;AT1G63450;AT1G66340;AT1G66470;AT1G71930;AT1G78770;AT1G80350;AT1G80490;AT2G17950;AT2G31830;AT2G35610;AT2G41510;AT2G43900;AT2G44190;AT2G46920;AT2G47430;AT3G01140;AT3G06500;AT3G06810;AT3G07780;AT3G11450;AT3G11600;AT3G46330;AT3G49240;AT3G50310;AT3G51460;AT3G54280;AT3G57630;AT4G00220;AT4G13880;AT4G17880;AT4G19600;AT4G22950;AT4G26540…
GO:0001109	promoter clearance during DNA-templated transcription	2	2	0.00367029	0.100598	AT5G41360;AT5G41370
GO:0001111	promoter clearance from RNA polymerase II promoter	2	2	0.00367029	0.100598	AT5G41360;AT5G41370
GO:0006344	maintenance of chromatin silencing	2	2	0.00367029	0.100598	AT1G08060;AT5G66750
GO:0010525	regulation of transposition, RNA-mediated	2	2	0.00367029	0.100598	AT5G41360;AT5G41370
GO:1903025	regulation of RNA polymerase II regulatory region sequence-specific DNA binding	2	2	0.00367029	0.100598	AT5G41360;AT5G41370
GO:2000677	regulation of transcription regulatory region DNA binding	2	2	0.00367029	0.100598	AT5G41360;AT5G41370
GO:0045814	negative regulation of gene expression, epigenetic	12	82	0.00377241	0.100598	AT1G08060;AT1G14790;AT1G15215;AT2G32940;AT2G35160;AT3G07610;AT3G11450;AT5G04290;AT5G06110;AT5G22010;AT5G25480;AT5G66750
GO:0006732	coenzyme metabolic process	33	333	0.00384861	0.100598	AT1G09430;AT1G16300;AT1G16540;AT1G20950;AT1G21640;AT1G36180;AT1G47840;AT1G54340;AT1G56190;AT1G74710;AT1G79530;AT2G20860;AT2G36880;AT2G38040;AT2G38210;AT2G38230;AT2G41090;AT3G06650;AT3G07270;AT3G12780;AT3G24030;AT3G44560;AT3G54320;AT4G39850;AT5G03690;AT5G40610;AT5G41480;AT5G41670;AT5G47435;AT5G55070;AT5G55120;AT5G55130;AT5G57850
GO:0009756	carbohydrate mediated signaling	8	43	0.00386371	0.100598	AT1G05630;AT1G16540;AT1G50030;AT1G66340;AT2G31830;AT2G43900;AT3G20770;AT5G47010
GO:0010182	sugar mediated signaling pathway	8	43	0.00386371	0.100598	AT1G05630;AT1G16540;AT1G50030;AT1G66340;AT2G31830;AT2G43900;AT3G20770;AT5G47010
GO:0055081	anion homeostasis	8	43	0.00386371	0.100598	AT1G14040;AT1G14920;AT1G16300;AT1G79530;AT2G38170;AT2G41560;AT3G17790;AT4G28610
GO:0006140	regulation of nucleotide metabolic process	3	6	0.00386681	0.100598	AT1G56190;AT3G12780;AT3G54320
GO:1900542	regulation of purine nucleotide metabolic process	3	6	0.00386681	0.100598	AT1G56190;AT3G12780;AT3G54320
GO:0010629	negative regulation of gene expression	50	559	0.00389219	0.100598	AT1G05490;AT1G08060;AT1G09570;AT1G11580;AT1G13740;AT1G14790;AT1G14920;AT1G15215;AT1G15750;AT1G21610;AT1G27730;AT1G33240;AT1G47870;AT1G49590;AT1G65810;AT1G69260;AT1G75080;AT1G77680;AT2G32940;AT2G35160;AT2G40030;AT3G01320;AT3G01790;AT3G02860;AT3G06290;AT3G07610;AT3G10040;AT3G11450;AT3G12680;AT3G23780;AT3G42670;AT3G48050;AT3G61050;AT3G61850;AT4G03430;AT4G12750;AT4G21710;AT4G28910;AT5G01400;AT5G04290…
GO:0046483	heterocycle metabolic process	360	5259	0.00396905	0.101715	AT1G01720;AT1G02840;AT1G03475;AT1G03910;AT1G05630;AT1G05690;AT1G06070;AT1G06220;AT1G07520;AT1G07640;AT1G08060;AT1G08465;AT1G08600;AT1G09430;AT1G09570;AT1G10240;AT1G10320;AT1G13740;AT1G14790;AT1G14920;AT1G15215;AT1G15750;AT1G15940;AT1G16300;AT1G16540;AT1G16710;AT1G17310;AT1G17440;AT1G20950;AT1G20980;AT1G21640;AT1G22275;AT1G22660;AT1G23860;AT1G25250;AT1G26960;AT1G27730;AT1G28520;AT1G29220;AT1G29710…
GO:0046486	glycerolipid metabolic process	23	209	0.00416865	0.105307	AT1G05630;AT1G32200;AT1G49340;AT1G50030;AT1G51040;AT1G54570;AT1G60890;AT1G71010;AT2G01690;AT2G01900;AT2G31830;AT2G32010;AT2G41210;AT2G43900;AT3G09920;AT3G51460;AT3G54320;AT4G11840;AT4G11850;AT4G39800;AT5G40610;AT5G63770;AT5G66020
GO:0031347	regulation of defense response	28	271	0.00417884	0.105307	AT1G02660;AT1G32540;AT1G49040;AT1G49540;AT1G50030;AT1G56190;AT1G71860;AT1G72300;AT1G74710;AT2G32680;AT2G48070;AT3G04570;AT3G07780;AT3G12780;AT3G17980;AT3G18165;AT3G21650;AT3G26830;AT4G02195;AT4G04920;AT4G05040;AT4G14720;AT4G23570;AT4G25230;AT5G18610;AT5G43470;AT5G50440;AT5G53060
GO:0097305	response to alcohol	56	644	0.00426419	0.10657	AT1G01720;AT1G05630;AT1G13740;AT1G14920;AT1G18390;AT1G27730;AT1G49540;AT1G50030;AT1G52920;AT1G54100;AT1G65690;AT1G66340;AT1G67120;AT1G69260;AT1G71930;AT1G77180;AT2G21490;AT2G22660;AT2G31320;AT2G31470;AT2G31830;AT2G32240;AT2G32510;AT2G32690;AT2G33700;AT2G38940;AT2G40330;AT2G41870;AT2G42540;AT2G43900;AT3G02860;AT3G06550;AT3G17980;AT3G18390;AT3G19600;AT3G20470;AT3G22850;AT3G24650;AT3G26830;AT3G44460…
GO:0009743	response to carbohydrate	19	162	0.00440994	0.10684	AT1G01140;AT1G05630;AT1G16540;AT1G20950;AT1G50030;AT1G66340;AT1G77180;AT2G31830;AT2G32680;AT2G41870;AT2G43900;AT3G06850;AT3G20770;AT3G54320;AT3G57540;AT3G62410;AT4G17410;AT5G41670;AT5G47010
GO:0044255	cellular lipid metabolic process	69	827	0.00443731	0.10684	AT1G05630;AT1G06100;AT1G09430;AT1G16540;AT1G24360;AT1G28100;AT1G31800;AT1G31950;AT1G32200;AT1G34340;AT1G36180;AT1G49340;AT1G50030;AT1G51040;AT1G54570;AT1G60890;AT1G65690;AT1G71010;AT1G76150;AT1G78480;AT2G01690;AT2G01900;AT2G04540;AT2G20860;AT2G22240;AT2G22780;AT2G31830;AT2G32010;AT2G38010;AT2G38040;AT2G41210;AT2G43900;AT3G02630;AT3G06060;AT3G06680;AT3G06810;AT3G06850;AT3G09560;AT3G09920;AT3G14550…
GO:0002697	regulation of immune effector process	4	12	0.00448701	0.10684	AT1G50030;AT1G56190;AT3G12780;AT5G43470
GO:0010424	DNA methylation on cytosine within a CG sequence	4	12	0.00448701	0.10684	AT4G08990;AT4G13610;AT4G14140;AT5G49160
GO:0035437	maintenance of protein localization in endoplasmic reticulum	4	12	0.00448701	0.10684	AT1G19970;AT1G75760;AT2G21190;AT4G39220
GO:0050688	regulation of defense response to virus	4	12	0.00448701	0.10684	AT1G50030;AT1G56190;AT3G12780;AT5G43470
GO:0034637	cellular carbohydrate biosynthetic process	24	223	0.00461135	0.107381	AT1G06490;AT1G27930;AT1G60140;AT1G67330;AT2G13680;AT2G21770;AT2G22240;AT2G35610;AT2G41770;AT3G06550;AT3G12060;AT3G29810;AT3G57420;AT3G59100;AT3G62720;AT4G04920;AT4G17770;AT4G39350;AT4G39800;AT5G11110;AT5G13000;AT5G24300;AT5G63840;AT5G64740
GO:0043068	positive regulation of programmed cell death	5	19	0.00461623	0.107381	AT1G32540;AT1G47870;AT3G11440;AT4G25230;AT5G06100
GO:0060147	regulation of posttranscriptional gene silencing	5	19	0.00461623	0.107381	AT1G05490;AT1G14790;AT3G06290;AT3G42670;AT4G03430
GO:0000281	mitotic cytokinesis	13	95	0.00474706	0.10924	AT1G49040;AT2G21770;AT2G28620;AT2G32980;AT3G48860;AT3G58650;AT4G39350;AT5G10470;AT5G23700;AT5G26910;AT5G49160;AT5G50375;AT5G64740
GO:0090304	nucleic acid metabolic process	306	4423	0.00476841	0.10924	AT1G01720;AT1G02840;AT1G03910;AT1G05630;AT1G05690;AT1G06070;AT1G06220;AT1G07520;AT1G07640;AT1G08060;AT1G08465;AT1G08600;AT1G09570;AT1G10240;AT1G10320;AT1G13740;AT1G14790;AT1G14920;AT1G15215;AT1G15750;AT1G15940;AT1G16710;AT1G17310;AT1G17440;AT1G20980;AT1G22275;AT1G22660;AT1G23860;AT1G25250;AT1G26960;AT1G27730;AT1G28520;AT1G29220;AT1G29710;AT1G29850;AT1G29940;AT1G30810;AT1G31310;AT1G31360;AT1G31950…
GO:0030244	cellulose biosynthetic process	9	54	0.00482635	0.109736	AT2G21770;AT2G41770;AT3G12060;AT3G29810;AT3G57420;AT4G04920;AT4G39350;AT5G63840;AT5G64740
GO:0006885	regulation of pH	10	64	0.0049091	0.110784	AT1G72300;AT2G13620;AT2G28170;AT2G47160;AT3G17630;AT3G42640;AT3G52080;AT4G11730;AT4G30190;AT5G57350
GO:0009793	embryo development ending in seed dormancy	38	405	0.00511397	0.114553	AT1G03910;AT1G06220;AT1G15750;AT1G21650;AT1G21750;AT1G50030;AT1G56200;AT1G68990;AT1G80490;AT2G21060;AT2G22240;AT2G26890;AT2G41945;AT2G46990;AT3G07780;AT3G08640;AT3G10670;AT3G11450;AT3G18110;AT3G24650;AT3G27750;AT3G46330;AT3G49240;AT3G53700;AT4G11850;AT4G13610;AT4G20060;AT4G23940;AT4G28650;AT4G39800;AT5G03800;AT5G06110;AT5G13010;AT5G18570;AT5G41480;AT5G42390;AT5G49160;AT5G63420
GO:0050794	regulation of cellular process	357	5236	0.00530401	0.117936	AT1G01100;AT1G01140;AT1G01720;AT1G02840;AT1G04310;AT1G05490;AT1G05630;AT1G05690;AT1G05800;AT1G06070;AT1G06220;AT1G06400;AT1G06490;AT1G07520;AT1G07640;AT1G08060;AT1G08465;AT1G08600;AT1G09570;AT1G10240;AT1G11580;AT1G13320;AT1G13710;AT1G13740;AT1G14790;AT1G14920;AT1G15215;AT1G15750;AT1G16540;AT1G16710;AT1G17310;AT1G17440;AT1G20980;AT1G21250;AT1G21610;AT1G21650;AT1G21750;AT1G23860;AT1G25250;AT1G26960…
GO:0034470	ncRNA processing	36	381	0.00565246	0.124767	AT1G22660;AT1G50030;AT1G59760;AT1G67120;AT1G72370;AT1G77680;AT2G04270;AT2G30320;AT2G45330;AT3G01160;AT3G10530;AT3G11964;AT3G19630;AT3G22660;AT3G27970;AT3G51270;AT3G58660;AT4G01880;AT4G03430;AT4G20060;AT4G25630;AT4G38160;AT5G12220;AT5G13010;AT5G14460;AT5G18570;AT5G25480;AT5G40310;AT5G41190;AT5G53060;AT5G55130;AT5G56075;AT5G59240;AT5G59980;AT5G63120;AT5G63420
GO:0009737	response to abscisic acid	55	640	0.00581736	0.126466	AT1G01720;AT1G05630;AT1G13740;AT1G14920;AT1G18390;AT1G27730;AT1G49540;AT1G52920;AT1G54100;AT1G65690;AT1G66340;AT1G67120;AT1G69260;AT1G71930;AT1G77180;AT2G21490;AT2G22660;AT2G31320;AT2G31470;AT2G31830;AT2G32240;AT2G32510;AT2G32690;AT2G33700;AT2G38940;AT2G40330;AT2G41870;AT2G42540;AT2G43900;AT3G02860;AT3G06550;AT3G17980;AT3G18390;AT3G19600;AT3G20470;AT3G22850;AT3G24650;AT3G26830;AT3G44460;AT3G50310…
GO:1903008	organelle disassembly	6	28	0.00582803	0.126466	AT3G19190;AT3G53230;AT3G62770;AT4G10790;AT4G30510;AT4G30790
GO:0009653	anatomical structure morphogenesis	76	937	0.00585492	0.126466	AT1G06490;AT1G15750;AT1G25250;AT1G33240;AT1G34110;AT1G47870;AT1G54560;AT1G58250;AT1G63450;AT1G66470;AT1G68910;AT1G68990;AT1G69530;AT1G72300;AT1G80350;AT1G80490;AT2G13680;AT2G17950;AT2G21480;AT2G28620;AT2G35610;AT2G36880;AT2G39700;AT2G41210;AT2G42490;AT2G44190;AT2G46990;AT3G01140;AT3G01460;AT3G02170;AT3G04630;AT3G05120;AT3G06810;AT3G07780;AT3G08970;AT3G11440;AT3G11600;AT3G48430;AT3G50310;AT3G51460…
GO:0006342	chromatin silencing	11	76	0.00590973	0.126745	AT1G08060;AT1G14790;AT1G15215;AT2G32940;AT2G35160;AT3G07610;AT3G11450;AT5G04290;AT5G06110;AT5G22010;AT5G66750
GO:0009892	negative regulation of metabolic process	65	781	0.00595333	0.126781	AT1G05490;AT1G08060;AT1G09570;AT1G11580;AT1G13740;AT1G14790;AT1G14920;AT1G15215;AT1G15750;AT1G21610;AT1G27730;AT1G33240;AT1G47870;AT1G49540;AT1G49590;AT1G50030;AT1G65810;AT1G69260;AT1G71860;AT1G75080;AT1G77680;AT1G79950;AT2G32710;AT2G32940;AT2G35160;AT2G40030;AT2G40330;AT3G01320;AT3G01790;AT3G02860;AT3G06290;AT3G07610;AT3G10040;AT3G11450;AT3G12680;AT3G17040;AT3G23780;AT3G24495;AT3G42670;AT3G48050…
GO:0006074	(1->3)-beta-D-glucan metabolic process	4	13	0.00617328	0.129429	AT1G06490;AT2G13680;AT3G59100;AT5G13000
GO:0006075	(1->3)-beta-D-glucan biosynthetic process	4	13	0.00617328	0.129429	AT1G06490;AT2G13680;AT3G59100;AT5G13000
GO:0003006	developmental process involved in reproduction	113	1480	0.00626406	0.129429	AT1G03910;AT1G06220;AT1G12910;AT1G13710;AT1G14920;AT1G15750;AT1G15940;AT1G16710;AT1G18390;AT1G21650;AT1G21750;AT1G25250;AT1G26830;AT1G28520;AT1G30810;AT1G49320;AT1G50030;AT1G52920;AT1G54560;AT1G56200;AT1G66730;AT1G68990;AT1G74720;AT1G75080;AT1G77180;AT1G79530;AT1G80490;AT2G13680;AT2G15530;AT2G17950;AT2G21060;AT2G21480;AT2G21660;AT2G21770;AT2G22240;AT2G26890;AT2G36880;AT2G41210;AT2G41945;AT2G44190…
GO:0080134	regulation of response to stress	37	397	0.00631054	0.129429	AT1G02660;AT1G32540;AT1G49040;AT1G49540;AT1G50030;AT1G56190;AT1G71860;AT1G72300;AT1G74710;AT1G79950;AT2G32680;AT2G48070;AT3G04570;AT3G07780;AT3G10040;AT3G12780;AT3G16730;AT3G17980;AT3G18165;AT3G20760;AT3G21650;AT3G26830;AT3G57300;AT4G02195;AT4G04920;AT4G05040;AT4G14720;AT4G17410;AT4G23570;AT4G25230;AT4G31120;AT4G35987;AT5G18610;AT5G43470;AT5G50440;AT5G53060;AT5G65000
GO:0000913	preprophase band assembly	3	7	0.00646289	0.129429	AT3G58650;AT5G10470;AT5G26910
GO:0006266	DNA ligation	3	7	0.00646289	0.129429	AT1G49260;AT1G66730;AT5G57160
GO:0032196	transposition	3	7	0.00646289	0.129429	AT5G41360;AT5G41370;AT5G66750
GO:0043570	maintenance of DNA repeat elements	3	7	0.00646289	0.129429	AT1G08600;AT1G79950;AT3G24495
GO:0050691	regulation of defense response to virus by host	3	7	0.00646289	0.129429	AT1G56190;AT3G12780;AT5G43470
GO:0006464	cellular protein modification process	219	3092	0.00660177	0.130482	AT1G01100;AT1G01140;AT1G04310;AT1G04440;AT1G05000;AT1G05170;AT1G05690;AT1G07570;AT1G09160;AT1G09570;AT1G09970;AT1G11050;AT1G13320;AT1G13350;AT1G16220;AT1G16540;AT1G16710;AT1G17440;AT1G18390;AT1G21250;AT1G25320;AT1G25390;AT1G26830;AT1G29750;AT1G30440;AT1G30810;AT1G32750;AT1G34110;AT1G48490;AT1G49340;AT1G49540;AT1G50030;AT1G52540;AT1G53730;AT1G53780;AT1G56190;AT1G56500;AT1G60630;AT1G61430;AT1G63450…
GO:0036211	protein modification process	219	3092	0.00660177	0.130482	AT1G01100;AT1G01140;AT1G04310;AT1G04440;AT1G05000;AT1G05170;AT1G05690;AT1G07570;AT1G09160;AT1G09570;AT1G09970;AT1G11050;AT1G13320;AT1G13350;AT1G16220;AT1G16540;AT1G16710;AT1G17440;AT1G18390;AT1G21250;AT1G25320;AT1G25390;AT1G26830;AT1G29750;AT1G30440;AT1G30810;AT1G32750;AT1G34110;AT1G48490;AT1G49340;AT1G49540;AT1G50030;AT1G52540;AT1G53730;AT1G53780;AT1G56190;AT1G56500;AT1G60630;AT1G61430;AT1G63450…
GO:0098657	import into cell	13	99	0.00673842	0.132318	AT1G04440;AT1G05020;AT1G14910;AT1G72710;AT2G01900;AT2G26890;AT3G19960;AT4G14340;AT4G26100;AT4G28880;AT4G36520;AT5G50375;AT5G57460
GO:0008380	RNA splicing	30	307	0.00688004	0.134227	AT1G02840;AT1G03910;AT1G06220;AT1G10320;AT1G23860;AT1G49590;AT1G60900;AT1G77180;AT2G21660;AT2G29210;AT2G38770;AT2G42510;AT2G45330;AT3G01370;AT3G18165;AT3G26560;AT3G27750;AT3G51110;AT3G53500;AT3G55460;AT3G61860;AT3G63400;AT4G03430;AT4G19610;AT5G04810;AT5G11200;AT5G13010;AT5G16180;AT5G53060;AT5G64270
GO:0010154	fruit development	54	632	0.00697811	0.135268	AT1G03910;AT1G06220;AT1G14920;AT1G15750;AT1G21650;AT1G21750;AT1G49320;AT1G50030;AT1G52920;AT1G56200;AT1G66730;AT1G68990;AT1G75080;AT1G80490;AT2G21060;AT2G21770;AT2G22240;AT2G26890;AT2G41945;AT2G44190;AT2G46990;AT3G05120;AT3G07780;AT3G08640;AT3G10670;AT3G11450;AT3G18110;AT3G24650;AT3G27750;AT3G29810;AT3G46330;AT3G49240;AT3G49600;AT3G53700;AT3G58060;AT4G11040;AT4G11850;AT4G13610;AT4G20060;AT4G23940…
GO:0018107	peptidyl-threonine phosphorylation	5	21	0.00730348	0.139572	AT1G04440;AT1G72710;AT4G14340;AT4G26100;AT4G28880
GO:0018210	peptidyl-threonine modification	5	21	0.00730348	0.139572	AT1G04440;AT1G72710;AT4G14340;AT4G26100;AT4G28880
GO:0044260	cellular macromolecule metabolic process	489	7377	0.00734628	0.139572	AT1G01100;AT1G01140;AT1G01720;AT1G01930;AT1G04310;AT1G04440;AT1G05000;AT1G05170;AT1G05690;AT1G06070;AT1G06220;AT1G06490;AT1G07520;AT1G07570;AT1G07640;AT1G08060;AT1G08465;AT1G08600;AT1G09160;AT1G09570;AT1G09970;AT1G10240;AT1G11050;AT1G11580;AT1G13060;AT1G13320;AT1G13350;AT1G13740;AT1G14790;AT1G14920;AT1G15215;AT1G15750;AT1G15940;AT1G16220;AT1G16540;AT1G16710;AT1G17310;AT1G17440;AT1G17470;AT1G18390…
GO:0009651	response to salt stress	52	606	0.00738477	0.139572	AT1G01140;AT1G03220;AT1G03230;AT1G05690;AT1G14920;AT1G16540;AT1G21610;AT1G21750;AT1G27730;AT1G53240;AT1G54100;AT1G62480;AT1G66340;AT1G72370;AT1G72650;AT1G77180;AT2G01900;AT2G13560;AT2G16500;AT2G21660;AT2G25090;AT2G32010;AT2G33700;AT2G37760;AT2G38170;AT2G39800;AT2G41870;AT2G42540;AT2G47730;AT3G06190;AT3G12360;AT3G17980;AT3G22310;AT3G50110;AT3G50310;AT3G57530;AT3G57540;AT3G61050;AT3G62770;AT4G02520…
GO:1901701	cellular response to oxygen-containing compound	66	804	0.00756989	0.142182	AT1G01720;AT1G05630;AT1G14920;AT1G15750;AT1G16540;AT1G17440;AT1G18390;AT1G27510;AT1G32540;AT1G33240;AT1G49540;AT1G50030;AT1G52920;AT1G65690;AT1G66340;AT1G67120;AT1G69260;AT1G75080;AT1G77500;AT1G78300;AT1G78700;AT2G14210;AT2G17110;AT2G22660;AT2G31470;AT2G31830;AT2G32510;AT2G34670;AT2G40330;AT2G43900;AT3G05120;AT3G06190;AT3G11440;AT3G17980;AT3G19600;AT3G20770;AT3G21650;AT3G24650;AT3G44460;AT3G57530…
GO:0045036	protein targeting to chloroplast	8	48	0.00769861	0.142826	AT1G16540;AT2G47450;AT3G16620;AT3G49560;AT4G23940;AT5G01590;ATCG00860;ATCG01280
GO:0072596	establishment of protein localization to chloroplast	8	48	0.00769861	0.142826	AT1G16540;AT2G47450;AT3G16620;AT3G49560;AT4G23940;AT5G01590;ATCG00860;ATCG01280
GO:0007010	cytoskeleton organization	28	284	0.00784645	0.144681	AT1G04820;AT1G18550;AT1G27920;AT1G50010;AT1G54560;AT1G68060;AT1G80245;AT1G80350;AT2G20290;AT2G25880;AT2G28620;AT2G32980;AT2G44190;AT2G45490;AT3G23670;AT3G53230;AT3G58650;AT4G14960;AT4G17220;AT4G22860;AT4G32830;AT5G09810;AT5G15600;AT5G16490;AT5G26910;AT5G59370;AT5G64740;AT5G65930
GO:0009790	embryo development	39	430	0.00798612	0.146364	AT1G03910;AT1G06220;AT1G15750;AT1G21650;AT1G21750;AT1G50030;AT1G56200;AT1G68990;AT1G80490;AT2G21060;AT2G22240;AT2G26890;AT2G41945;AT2G46990;AT3G07780;AT3G08640;AT3G10670;AT3G11450;AT3G18110;AT3G24650;AT3G27750;AT3G46330;AT3G49240;AT3G53700;AT4G11850;AT4G13610;AT4G20060;AT4G23940;AT4G28650;AT4G39800;AT5G03800;AT5G04810;AT5G06110;AT5G13010;AT5G18570;AT5G41480;AT5G42390;AT5G49160;AT5G63420
GO:0040007	growth	56	665	0.00810377	0.147154	AT1G05800;AT1G13710;AT1G14920;AT1G27730;AT1G33240;AT1G34110;AT1G49040;AT1G50030;AT1G54560;AT1G58250;AT1G63450;AT1G67120;AT1G68990;AT1G72300;AT1G75080;AT1G79130;AT1G80350;AT2G13680;AT2G21480;AT2G28620;AT2G36880;AT2G41210;AT2G46840;AT2G47230;AT2G47430;AT3G02170;AT3G06810;AT3G08970;AT3G11440;AT3G17850;AT3G20470;AT3G29810;AT3G48430;AT3G48860;AT3G50310;AT3G51460;AT3G63430;AT4G13880;AT4G25420;AT4G26540…
GO:0048608	reproductive structure development	96	1242	0.00817289	0.147154	AT1G03910;AT1G06220;AT1G12910;AT1G13710;AT1G14920;AT1G15750;AT1G16710;AT1G18390;AT1G21650;AT1G21750;AT1G25250;AT1G26830;AT1G28520;AT1G30810;AT1G49320;AT1G50030;AT1G52920;AT1G56200;AT1G66730;AT1G68990;AT1G74720;AT1G75080;AT1G77180;AT1G79530;AT1G80490;AT2G15530;AT2G17950;AT2G21060;AT2G21660;AT2G21770;AT2G22240;AT2G26890;AT2G41945;AT2G44190;AT2G46990;AT3G01460;AT3G05120;AT3G07610;AT3G07780;AT3G08640…
GO:0009555	pollen development	31	324	0.0081752	0.147154	AT1G05690;AT1G08600;AT1G15940;AT1G34355;AT1G74260;AT1G79530;AT1G79950;AT2G01690;AT2G13680;AT2G22950;AT2G39800;AT3G07610;AT3G11440;AT3G23670;AT3G26500;AT3G50310;AT3G51060;AT3G62230;AT3G63290;AT4G11720;AT4G20060;AT4G28580;AT4G35280;AT5G05850;AT5G06100;AT5G11110;AT5G12330;AT5G14380;AT5G41190;AT5G57460;AT5G65000
GO:0052541	plant-type cell wall cellulose metabolic process	4	14	0.00823289	0.147315	AT2G41770;AT3G29810;AT3G57420;AT4G04920
GO:0061458	reproductive system development	96	1244	0.00852547	0.150748	AT1G03910;AT1G06220;AT1G12910;AT1G13710;AT1G14920;AT1G15750;AT1G16710;AT1G18390;AT1G21650;AT1G21750;AT1G25250;AT1G26830;AT1G28520;AT1G30810;AT1G49320;AT1G50030;AT1G52920;AT1G56200;AT1G66730;AT1G68990;AT1G74720;AT1G75080;AT1G77180;AT1G79530;AT1G80490;AT2G15530;AT2G17950;AT2G21060;AT2G21660;AT2G21770;AT2G22240;AT2G26890;AT2G41945;AT2G44190;AT2G46990;AT3G01460;AT3G05120;AT3G07610;AT3G07780;AT3G08640…
GO:0009409	response to cold	39	432	0.0085906	0.150748	AT1G01140;AT1G05690;AT1G09350;AT1G16540;AT1G27730;AT1G28520;AT1G53240;AT1G56190;AT1G66730;AT1G74710;AT2G16500;AT2G21060;AT2G21490;AT2G21660;AT2G37760;AT2G38170;AT2G39730;AT2G42540;AT2G47730;AT3G08920;AT3G12780;AT3G14210;AT3G19600;AT3G22310;AT3G50310;AT3G53990;AT3G62410;AT4G02520;AT4G03430;AT4G22950;AT4G25470;AT4G25480;AT4G31120;AT4G35987;AT5G52300;AT5G58782;AT5G59010;AT5G63770;AT5G65430
GO:0006325	chromatin organization	42	473	0.00865501	0.150748	AT1G05690;AT1G08060;AT1G08600;AT1G14790;AT1G15215;AT1G16710;AT1G17440;AT1G21610;AT1G30810;AT1G32750;AT1G49540;AT1G52740;AT2G16780;AT2G25880;AT2G32940;AT2G35160;AT2G45490;AT3G01320;AT3G01460;AT3G07610;AT3G11450;AT3G48430;AT3G57300;AT3G61740;AT4G02730;AT4G08990;AT4G13610;AT4G14140;AT4G17410;AT4G25630;AT4G26110;AT4G31120;AT4G31440;AT4G32820;AT4G32830;AT5G04240;AT5G04290;AT5G06110;AT5G22010;AT5G49160…
GO:0009250	glucan biosynthetic process	15	125	0.00869188	0.150748	AT1G06490;AT2G13680;AT2G21770;AT2G41770;AT3G12060;AT3G29810;AT3G57420;AT3G59100;AT3G62720;AT4G04920;AT4G39350;AT5G13000;AT5G24300;AT5G63840;AT5G64740
GO:0000911	cytokinesis by cell plate formation	9	59	0.008709	0.150748	AT1G49040;AT2G28620;AT2G32980;AT3G48860;AT3G58650;AT5G10470;AT5G23700;AT5G26910;AT5G50375
GO:0010027	thylakoid membrane organization	8	49	0.00872383	0.150748	AT1G24490;AT1G56200;AT2G04540;AT2G30170;AT3G10670;AT3G61320;AT5G15250;AT5G18570
GO:0006970	response to osmotic stress	57	682	0.00881637	0.151481	AT1G01140;AT1G03220;AT1G03230;AT1G05690;AT1G14920;AT1G16540;AT1G21610;AT1G21750;AT1G27730;AT1G53240;AT1G54100;AT1G62480;AT1G65690;AT1G66340;AT1G72370;AT1G72650;AT1G77180;AT2G01900;AT2G13560;AT2G16500;AT2G21660;AT2G22660;AT2G25090;AT2G32010;AT2G32510;AT2G33700;AT2G37760;AT2G38170;AT2G39800;AT2G41870;AT2G42540;AT2G47730;AT3G06190;AT3G12360;AT3G17980;AT3G22310;AT3G50110;AT3G50310;AT3G57530;AT3G57540…
GO:0000380	alternative mRNA splicing, via spliceosome	7	40	0.00947927	0.16059	AT1G02840;AT1G23860;AT2G21660;AT3G53500;AT3G55460;AT3G61860;AT4G19610
GO:0006139	nucleobase-containing compound metabolic process	334	4925	0.00973482	0.16059	AT1G01720;AT1G02840;AT1G03910;AT1G05630;AT1G05690;AT1G06070;AT1G06220;AT1G07520;AT1G07640;AT1G08060;AT1G08465;AT1G08600;AT1G09430;AT1G09570;AT1G10240;AT1G10320;AT1G13740;AT1G14790;AT1G14920;AT1G15215;AT1G15750;AT1G15940;AT1G16300;AT1G16710;AT1G17310;AT1G17440;AT1G20950;AT1G20980;AT1G21640;AT1G22275;AT1G22660;AT1G23860;AT1G25250;AT1G26960;AT1G27730;AT1G28520;AT1G29220;AT1G29710;AT1G29850;AT1G29940…
GO:0000381	regulation of alternative mRNA splicing, via spliceosome	6	31	0.00975731	0.16059	AT1G02840;AT1G23860;AT3G53500;AT3G55460;AT3G61860;AT4G19610
GO:0006515	protein quality control for misfolded or incompletely synthesized proteins	6	31	0.00975731	0.16059	AT1G01930;AT2G42030;AT3G05780;AT3G05790;AT3G53230;AT5G26860
GO:0019222	regulation of metabolic process	249	3588	0.00982762	0.16059	AT1G01100;AT1G01720;AT1G02840;AT1G05490;AT1G05690;AT1G06070;AT1G07520;AT1G07640;AT1G08060;AT1G08465;AT1G09570;AT1G10240;AT1G11580;AT1G13320;AT1G13740;AT1G14790;AT1G14920;AT1G15215;AT1G15750;AT1G16710;AT1G17310;AT1G20980;AT1G21610;AT1G21650;AT1G23860;AT1G25250;AT1G26960;AT1G27730;AT1G28520;AT1G29220;AT1G30810;AT1G31310;AT1G32540;AT1G32750;AT1G33240;AT1G34180;AT1G35560;AT1G47870;AT1G49540;AT1G49590…
GO:0009092	homoserine metabolic process	3	8	0.00987754	0.16059	AT3G02020;AT3G57050;AT4G19710
GO:0016123	xanthophyll biosynthetic process	3	8	0.00987754	0.16059	AT1G28100;AT1G31800;AT4G25700
GO:0016572	histone phosphorylation	3	8	0.00987754	0.16059	AT2G25880;AT2G45490;AT4G32830
GO:0033169	histone H3-K9 demethylation	3	8	0.00987754	0.16059	AT3G07610;AT3G48430;AT5G04240
GO:0042814	monopolar cell growth	3	8	0.00987754	0.16059	AT3G02170;AT3G63430;AT5G15580
GO:0010605	negative regulation of macromolecule metabolic process	60	729	0.00999491	0.160794	AT1G05490;AT1G08060;AT1G09570;AT1G11580;AT1G13740;AT1G14790;AT1G14920;AT1G15215;AT1G15750;AT1G21610;AT1G27730;AT1G33240;AT1G47870;AT1G49590;AT1G65810;AT1G69260;AT1G71860;AT1G75080;AT1G77680;AT1G79950;AT2G32710;AT2G32940;AT2G35160;AT2G40030;AT2G40330;AT3G01320;AT3G01790;AT3G02860;AT3G06290;AT3G07610;AT3G10040;AT3G11450;AT3G12680;AT3G17040;AT3G23780;AT3G24495;AT3G42670;AT3G48050;AT3G48430;AT3G50630…
GO:0016051	carbohydrate biosynthetic process	34	369	0.0100984	0.160794	AT1G06490;AT1G07640;AT1G27930;AT1G56190;AT1G60140;AT1G63450;AT1G67330;AT2G13680;AT2G21770;AT2G22240;AT2G35610;AT2G41090;AT2G41770;AT3G05120;AT3G06550;AT3G12060;AT3G12780;AT3G29810;AT3G57420;AT3G59100;AT3G62410;AT3G62720;AT4G04920;AT4G17770;AT4G39350;AT4G39800;AT5G03690;AT5G11110;AT5G13000;AT5G24300;AT5G55120;AT5G63840;AT5G64740;ATCG00490
GO:0055067	monovalent inorganic cation homeostasis	11	82	0.0104028	0.160794	AT1G01140;AT1G72300;AT2G13620;AT2G28170;AT2G47160;AT3G17630;AT3G42640;AT3G52080;AT4G11730;AT4G30190;AT5G57350
GO:0002082	regulation of oxidative phosphorylation	2	3	0.0105666	0.160794	AT1G56190;AT3G12780
GO:0006428	isoleucyl-tRNA aminoacylation	2	3	0.0105666	0.160794	AT4G10320;AT5G49030
GO:0043007	maintenance of rDNA	2	3	0.0105666	0.160794	AT1G08600;AT1G79950
GO:0045981	positive regulation of nucleotide metabolic process	2	3	0.0105666	0.160794	AT1G56190;AT3G12780
GO:0051973	positive regulation of telomerase activity	2	3	0.0105666	0.160794	AT3G01610;AT3G09290
GO:0071266	'de novo' L-methionine biosynthetic process	2	3	0.0105666	0.160794	AT3G57050;AT3G57060
GO:1900544	positive regulation of purine nucleotide metabolic process	2	3	0.0105666	0.160794	AT1G56190;AT3G12780
GO:1903580	positive regulation of ATP metabolic process	2	3	0.0105666	0.160794	AT1G56190;AT3G12780
GO:1903862	positive regulation of oxidative phosphorylation	2	3	0.0105666	0.160794	AT1G56190;AT3G12780
GO:0043436	oxoacid metabolic process	99	1299	0.0106214	0.160794	AT1G03090;AT1G03475;AT1G05800;AT1G06100;AT1G07640;AT1G09430;AT1G12050;AT1G13280;AT1G16300;AT1G16540;AT1G20950;AT1G24360;AT1G36180;AT1G47840;AT1G47870;AT1G50030;AT1G50090;AT1G53240;AT1G54340;AT1G56190;AT1G65690;AT1G71920;AT1G74090;AT1G74260;AT1G74710;AT1G75330;AT1G76150;AT1G76790;AT1G79370;AT1G79530;AT2G04540;AT2G13560;AT2G16500;AT2G20860;AT2G21940;AT2G22780;AT2G25160;AT2G26540;AT2G35370;AT2G38010…
GO:0072595	maintenance of protein localization in organelle	4	15	0.0106957	0.160794	AT1G19970;AT1G75760;AT2G21190;AT4G39220
GO:1902182	shoot apical meristem development	4	15	0.0106957	0.160794	AT3G11450;AT3G54280;AT5G06110;AT5G65000
GO:0032506	cytokinetic process	9	61	0.0107941	0.160794	AT1G49040;AT2G28620;AT2G32980;AT3G48860;AT3G58650;AT5G10470;AT5G23700;AT5G26910;AT5G50375
GO:1902410	mitotic cytokinetic process	9	61	0.0107941	0.160794	AT1G49040;AT2G28620;AT2G32980;AT3G48860;AT3G58650;AT5G10470;AT5G23700;AT5G26910;AT5G50375
GO:0006082	organic acid metabolic process	99	1302	0.0112756	0.167144	AT1G03090;AT1G03475;AT1G05800;AT1G06100;AT1G07640;AT1G09430;AT1G12050;AT1G13280;AT1G16300;AT1G16540;AT1G20950;AT1G24360;AT1G36180;AT1G47840;AT1G47870;AT1G50030;AT1G50090;AT1G53240;AT1G54340;AT1G56190;AT1G65690;AT1G71920;AT1G74090;AT1G74260;AT1G74710;AT1G75330;AT1G76150;AT1G76790;AT1G79370;AT1G79530;AT2G04540;AT2G13560;AT2G16500;AT2G20860;AT2G21940;AT2G22780;AT2G25160;AT2G26540;AT2G35370;AT2G38010…
GO:1901576	organic substance biosynthetic process	374	5580	0.0119203	0.17584	AT1G01100;AT1G01720;AT1G03475;AT1G05170;AT1G05690;AT1G05800;AT1G06070;AT1G06100;AT1G06220;AT1G06490;AT1G07520;AT1G07640;AT1G08060;AT1G08465;AT1G09430;AT1G09570;AT1G10240;AT1G11580;AT1G12910;AT1G13280;AT1G13740;AT1G14790;AT1G14920;AT1G15215;AT1G15750;AT1G16300;AT1G16540;AT1G16710;AT1G17310;AT1G17440;AT1G17470;AT1G20950;AT1G20980;AT1G21640;AT1G24360;AT1G25250;AT1G26960;AT1G27730;AT1G27930;AT1G28100…
GO:0051716	cellular response to stimulus	222	3184	0.0121962	0.179035	AT1G01140;AT1G01720;AT1G01930;AT1G04310;AT1G05630;AT1G06400;AT1G08600;AT1G09570;AT1G13740;AT1G14040;AT1G14920;AT1G15750;AT1G15940;AT1G16540;AT1G17440;AT1G18390;AT1G21250;AT1G21750;AT1G27510;AT1G28520;AT1G29850;AT1G31360;AT1G31670;AT1G32540;AT1G33240;AT1G47870;AT1G48490;AT1G49260;AT1G49340;AT1G49540;AT1G50030;AT1G51040;AT1G52540;AT1G52920;AT1G53730;AT1G56500;AT1G58250;AT1G60140;AT1G63880;AT1G65690…
GO:0040008	regulation of growth	31	334	0.0123226	0.180017	AT1G05800;AT1G13710;AT1G14920;AT1G33240;AT1G34110;AT1G49040;AT1G50030;AT1G58250;AT1G67120;AT1G75080;AT1G79130;AT2G13680;AT2G21480;AT2G46840;AT2G47230;AT3G02170;AT3G11440;AT3G17850;AT3G20470;AT3G48860;AT3G50310;AT3G63430;AT4G26540;AT4G37580;AT5G06100;AT5G13150;AT5G15160;AT5G15580;AT5G16490;AT5G35770;AT5G62310
GO:0016311	dephosphorylation	35	388	0.0124264	0.180625	AT1G05000;AT1G05630;AT1G09160;AT1G13320;AT1G16220;AT1G50030;AT1G60140;AT1G71860;AT1G72880;AT1G75210;AT1G79630;AT2G01890;AT2G01900;AT2G30170;AT2G31830;AT2G32010;AT2G33700;AT2G40330;AT2G43900;AT2G46920;AT3G09560;AT3G14890;AT3G17790;AT3G19600;AT3G21650;AT3G50110;AT3G51460;AT3G52780;AT3G62010;AT4G11040;AT4G16580;AT4G17770;AT5G26760;AT5G59160;AT5G66020
GO:0016053	organic acid biosynthetic process	53	638	0.0125434	0.180625	AT1G05800;AT1G06100;AT1G09430;AT1G13280;AT1G16300;AT1G16540;AT1G20950;AT1G24360;AT1G36180;AT1G47840;AT1G50030;AT1G50090;AT1G56190;AT1G65690;AT1G71920;AT1G74710;AT1G75330;AT1G79530;AT2G04540;AT2G20860;AT2G21940;AT2G26540;AT2G38010;AT2G38040;AT2G39800;AT2G41090;AT2G43100;AT3G02020;AT3G02630;AT3G04940;AT3G06850;AT3G07270;AT3G10340;AT3G12780;AT3G54320;AT3G57050;AT3G57060;AT4G13840;AT4G19710;AT4G21690…
GO:0046394	carboxylic acid biosynthetic process	53	638	0.0125434	0.180625	AT1G05800;AT1G06100;AT1G09430;AT1G13280;AT1G16300;AT1G16540;AT1G20950;AT1G24360;AT1G36180;AT1G47840;AT1G50030;AT1G50090;AT1G56190;AT1G65690;AT1G71920;AT1G74710;AT1G75330;AT1G79530;AT2G04540;AT2G20860;AT2G21940;AT2G26540;AT2G38010;AT2G38040;AT2G39800;AT2G41090;AT2G43100;AT3G02020;AT3G02630;AT3G04940;AT3G06850;AT3G07270;AT3G10340;AT3G12780;AT3G54320;AT3G57050;AT3G57060;AT4G13840;AT4G19710;AT4G21690…
GO:1901564	organonitrogen compound metabolic process	397	5957	0.0131175	0.187997	AT1G01100;AT1G01140;AT1G01900;AT1G01930;AT1G03090;AT1G03220;AT1G03230;AT1G03475;AT1G03720;AT1G04310;AT1G04440;AT1G05000;AT1G05170;AT1G05690;AT1G06220;AT1G07570;AT1G07640;AT1G09160;AT1G09430;AT1G09570;AT1G09970;AT1G11050;AT1G11580;AT1G12050;AT1G13060;AT1G13320;AT1G13350;AT1G14270;AT1G16220;AT1G16300;AT1G16540;AT1G16710;AT1G17440;AT1G17470;AT1G18390;AT1G20950;AT1G21250;AT1G21640;AT1G23390;AT1G25320…
GO:0044272	sulfur compound biosynthetic process	19	180	0.0131898	0.188141	AT1G07640;AT1G09430;AT1G36180;AT1G74090;AT1G76790;AT1G79370;AT2G20860;AT2G36880;AT2G38040;AT2G43100;AT3G04940;AT3G06650;AT3G24030;AT3G26830;AT3G57050;AT3G57060;AT4G13770;AT4G19710;AT4G23100
GO:0019752	carboxylic acid metabolic process	87	1133	0.0133813	0.189976	AT1G03090;AT1G03475;AT1G05800;AT1G06100;AT1G09430;AT1G12050;AT1G13280;AT1G16300;AT1G16540;AT1G20950;AT1G24360;AT1G36180;AT1G47840;AT1G50030;AT1G50090;AT1G53240;AT1G54340;AT1G56190;AT1G65690;AT1G71920;AT1G74260;AT1G74710;AT1G75330;AT1G76150;AT1G79530;AT2G04540;AT2G13560;AT2G16500;AT2G20860;AT2G21940;AT2G22780;AT2G26540;AT2G35370;AT2G38010;AT2G38040;AT2G38210;AT2G38230;AT2G39800;AT2G41090;AT2G43100…
GO:0033692	cellular polysaccharide biosynthetic process	19	181	0.0139275	0.196807	AT1G06490;AT1G27930;AT1G67330;AT2G13680;AT2G21770;AT2G35610;AT2G41770;AT3G06550;AT3G12060;AT3G29810;AT3G57420;AT3G59100;AT3G62720;AT4G04920;AT4G39350;AT5G13000;AT5G24300;AT5G63840;AT5G64740
GO:0034721	histone H3-K4 demethylation, trimethyl-H3-K4-specific	3	9	0.014155	0.197257	AT1G30810;AT3G48430;AT5G04240
GO:1900368	regulation of RNA interference	3	9	0.014155	0.197257	AT1G05490;AT3G06290;AT3G42670
GO:2001006	regulation of cellulose biosynthetic process	3	9	0.014155	0.197257	AT2G41770;AT3G57420;AT4G04920
GO:0051321	meiotic cell cycle	20	194	0.0142504	0.197675	AT1G14920;AT1G15940;AT1G22275;AT1G34355;AT1G65010;AT1G67370;AT1G69400;AT1G80245;AT2G13680;AT2G47980;AT3G16730;AT3G23670;AT3G24495;AT3G57060;AT4G37450;AT5G05490;AT5G22010;AT5G35770;AT5G57450;AT5G63540
GO:0048731	system development	139	1918	0.0145745	0.201056	AT1G03910;AT1G05630;AT1G06220;AT1G07640;AT1G12910;AT1G13710;AT1G14920;AT1G15750;AT1G16300;AT1G16710;AT1G18390;AT1G21650;AT1G21750;AT1G25250;AT1G26830;AT1G28520;AT1G30810;AT1G31670;AT1G34110;AT1G34180;AT1G49320;AT1G49540;AT1G50030;AT1G52920;AT1G56200;AT1G56560;AT1G63450;AT1G66470;AT1G66730;AT1G68990;AT1G74720;AT1G75080;AT1G77180;AT1G79530;AT1G79950;AT1G80490;AT2G14210;AT2G15530;AT2G17950;AT2G21060…
GO:0060560	developmental growth involved in morphogenesis	30	325	0.0146271	0.201056	AT1G54560;AT1G58250;AT1G63450;AT1G68990;AT1G72300;AT2G13680;AT2G21480;AT2G28620;AT2G36880;AT2G41210;AT3G02170;AT3G06810;AT3G08970;AT3G48430;AT3G51460;AT3G63430;AT4G13880;AT4G25420;AT4G37580;AT5G04240;AT5G07830;AT5G09810;AT5G13010;AT5G13150;AT5G14380;AT5G15580;AT5G16490;AT5G41950;AT5G62310;AT5G63840
GO:0007052	mitotic spindle organization	6	34	0.0152786	0.20878	AT1G80245;AT2G25880;AT2G28620;AT3G53230;AT4G22860;AT4G32830
GO:0009292	genetic transfer	5	25	0.0156033	0.20878	AT1G32750;AT4G14140;AT5G49160;AT5G65630;AT5G66750
GO:0009294	DNA mediated transformation	5	25	0.0156033	0.20878	AT1G32750;AT4G14140;AT5G49160;AT5G65630;AT5G66750
GO:0010104	regulation of ethylene-activated signaling pathway	5	25	0.0156033	0.20878	AT1G04310;AT1G17440;AT1G58250;AT1G66340;AT4G04920
GO:0044764	multi-organism cellular process	5	25	0.0156033	0.20878	AT1G32750;AT4G14140;AT5G49160;AT5G65630;AT5G66750
GO:0070297	regulation of phosphorelay signal transduction system	5	25	0.0156033	0.20878	AT1G04310;AT1G17440;AT1G58250;AT1G66340;AT4G04920
GO:0043484	regulation of RNA splicing	7	44	0.0158067	0.21057	AT1G02840;AT1G23860;AT3G53500;AT3G55460;AT3G61860;AT4G19610;AT5G13010
GO:0043067	regulation of programmed cell death	9	65	0.0160572	0.212157	AT1G21750;AT1G32540;AT1G47870;AT2G34040;AT2G41560;AT3G11440;AT3G12920;AT4G25230;AT5G06100
GO:1902531	regulation of intracellular signal transduction	10	76	0.0161296	0.212157	AT1G04310;AT1G17440;AT1G58250;AT1G66340;AT2G32510;AT3G50310;AT3G60860;AT4G04920;AT5G18610;AT5G19920
GO:0072330	monocarboxylic acid biosynthetic process	31	341	0.0161363	0.212157	AT1G05800;AT1G06100;AT1G09430;AT1G13280;AT1G16300;AT1G16540;AT1G20950;AT1G24360;AT1G36180;AT1G47840;AT1G50030;AT1G56190;AT1G65690;AT1G74710;AT1G79530;AT2G04540;AT2G20860;AT2G38010;AT2G38040;AT3G02630;AT3G06850;AT3G10340;AT3G12780;AT3G54320;AT4G13840;AT4G36830;AT5G03690;AT5G16240;AT5G23190;AT5G38020;AT5G57850
GO:0009058	biosynthetic process	380	5707	0.0163044	0.213439	AT1G01100;AT1G01720;AT1G03475;AT1G05170;AT1G05690;AT1G05800;AT1G06070;AT1G06100;AT1G06220;AT1G06490;AT1G07520;AT1G07640;AT1G08060;AT1G08465;AT1G09430;AT1G09570;AT1G10240;AT1G11580;AT1G12910;AT1G13280;AT1G13740;AT1G14790;AT1G14920;AT1G15215;AT1G15750;AT1G16300;AT1G16540;AT1G16710;AT1G17310;AT1G17440;AT1G17470;AT1G20950;AT1G20980;AT1G21640;AT1G24360;AT1G25250;AT1G26960;AT1G27730;AT1G27930;AT1G28100…
GO:0000422	autophagy of mitochondrion	4	17	0.0169326	0.219761	AT3G19190;AT3G62770;AT4G30510;AT4G30790
GO:0061726	mitochondrion disassembly	4	17	0.0169326	0.219761	AT3G19190;AT3G62770;AT4G30510;AT4G30790
GO:0048468	cell development	30	329	0.0170622	0.21988	AT1G33240;AT1G54560;AT1G63450;AT1G66470;AT1G68990;AT1G80350;AT2G13680;AT2G21480;AT2G35610;AT2G36880;AT2G41210;AT3G01140;AT3G06810;AT3G08970;AT3G11600;AT3G51460;AT3G57630;AT4G13880;AT4G19600;AT4G35987;AT4G38600;AT5G09810;AT5G10430;AT5G13010;AT5G13150;AT5G14380;AT5G16490;AT5G23940;AT5G41950;AT5G65930
GO:0044249	cellular biosynthetic process	365	5472	0.0170872	0.21988	AT1G01100;AT1G01720;AT1G03475;AT1G05170;AT1G05690;AT1G05800;AT1G06070;AT1G06100;AT1G06220;AT1G06490;AT1G07520;AT1G07640;AT1G08060;AT1G08465;AT1G09430;AT1G09570;AT1G10240;AT1G11580;AT1G13280;AT1G13740;AT1G14790;AT1G14920;AT1G15215;AT1G15750;AT1G16300;AT1G16540;AT1G16710;AT1G17310;AT1G17440;AT1G17470;AT1G20950;AT1G20980;AT1G21640;AT1G24360;AT1G25250;AT1G26960;AT1G27730;AT1G27930;AT1G28100;AT1G28520…
GO:0046246	terpene biosynthetic process	6	35	0.0175196	0.223541	AT1G31950;AT3G25180;AT4G15870;AT4G20200;AT4G20210;AT4G38460
GO:0048235	pollen sperm cell differentiation	6	35	0.0175196	0.223541	AT3G11440;AT3G50310;AT3G62230;AT4G11720;AT4G35280;AT5G06100
GO:0051052	regulation of DNA metabolic process	16	148	0.0176777	0.224581	AT1G33240;AT1G49540;AT1G52740;AT1G78770;AT1G79950;AT3G01610;AT3G02860;AT3G06290;AT3G09290;AT3G16730;AT3G24495;AT3G57300;AT5G41360;AT5G41370;AT5G54090;AT5G66750
GO:0002831	regulation of response to biotic stimulus	12	100	0.0177496	0.224581	AT1G50030;AT1G56190;AT2G48070;AT3G12780;AT3G17980;AT3G26830;AT4G02195;AT4G04920;AT4G23570;AT5G18610;AT5G43470;AT5G53060
GO:2000113	negative regulation of cellular macromolecule biosynthetic process	32	358	0.0183119	0.230601	AT1G08060;AT1G09570;AT1G11580;AT1G13740;AT1G14790;AT1G15215;AT1G15750;AT1G27730;AT1G33240;AT1G47870;AT1G69260;AT1G75080;AT2G32940;AT2G35160;AT3G01320;AT3G01790;AT3G02860;AT3G07610;AT3G11450;AT3G12680;AT3G24495;AT3G48050;AT3G61050;AT3G61850;AT4G12750;AT4G28910;AT5G04290;AT5G06110;AT5G18230;AT5G22010;AT5G63190;AT5G66750
GO:0071249	cellular response to nitrate	5	26	0.0183779	0.230601	AT1G77500;AT2G14210;AT2G17110;AT2G34670;AT5G14570
GO:0010033	response to organic substance	156	2194	0.0185589	0.23191	AT1G01140;AT1G01720;AT1G01930;AT1G03475;AT1G04310;AT1G05630;AT1G05690;AT1G06400;AT1G07520;AT1G07640;AT1G13430;AT1G13740;AT1G14790;AT1G14920;AT1G15750;AT1G16540;AT1G17440;AT1G18390;AT1G20950;AT1G21250;AT1G21750;AT1G26960;AT1G27730;AT1G31670;AT1G34180;AT1G49540;AT1G50030;AT1G52920;AT1G54100;AT1G58250;AT1G65690;AT1G66340;AT1G66730;AT1G67120;AT1G69160;AT1G69260;AT1G69530;AT1G71930;AT1G75080;AT1G77180…
GO:0048589	developmental growth	39	455	0.0186987	0.231972	AT1G13710;AT1G14920;AT1G27730;AT1G34110;AT1G54560;AT1G58250;AT1G63450;AT1G67120;AT1G68990;AT1G72300;AT2G13680;AT2G21480;AT2G28620;AT2G36880;AT2G41210;AT3G02170;AT3G06810;AT3G08970;AT3G20470;AT3G48430;AT3G50310;AT3G51460;AT3G63430;AT4G13880;AT4G25420;AT4G26540;AT4G37580;AT5G04240;AT5G07830;AT5G09810;AT5G13010;AT5G13150;AT5G14380;AT5G15580;AT5G16490;AT5G35770;AT5G41950;AT5G62310;AT5G63840
GO:0048869	cellular developmental process	76	987	0.0187174	0.231972	AT1G06220;AT1G06490;AT1G08465;AT1G14920;AT1G15940;AT1G33240;AT1G47870;AT1G49040;AT1G54560;AT1G58250;AT1G63450;AT1G66470;AT1G68910;AT1G68990;AT1G71930;AT1G72300;AT1G80350;AT2G13680;AT2G17950;AT2G21480;AT2G28620;AT2G35610;AT2G36880;AT2G41210;AT3G01140;AT3G02170;AT3G06810;AT3G08970;AT3G11440;AT3G11600;AT3G12680;AT3G30350;AT3G48430;AT3G50310;AT3G51460;AT3G57630;AT3G57910;AT3G59100;AT3G62230;AT3G63430…
GO:0032465	regulation of cytokinesis	3	10	0.0193219	0.233929	AT2G25880;AT2G45490;AT4G32830
GO:0032950	regulation of beta-glucan metabolic process	3	10	0.0193219	0.233929	AT2G41770;AT3G57420;AT4G04920
GO:0032951	regulation of beta-glucan biosynthetic process	3	10	0.0193219	0.233929	AT2G41770;AT3G57420;AT4G04920
GO:0046855	inositol phosphate dephosphorylation	3	10	0.0193219	0.233929	AT1G05630;AT2G31830;AT2G43900
GO:0071545	inositol phosphate catabolic process	3	10	0.0193219	0.233929	AT1G05630;AT2G31830;AT2G43900
GO:0006979	response to oxidative stress	41	484	0.0193393	0.233929	AT1G05690;AT1G09350;AT1G09970;AT1G27510;AT1G27730;AT1G32540;AT1G49540;AT1G56560;AT1G66730;AT1G66950;AT2G16500;AT2G22240;AT2G31320;AT2G34910;AT2G39800;AT2G41090;AT2G41480;AT2G43480;AT3G03100;AT3G05780;AT3G05790;AT3G08640;AT3G17790;AT3G17800;AT3G21650;AT3G32980;AT3G44340;AT3G50310;AT3G53990;AT3G55460;AT3G59410;AT3G62770;AT4G11850;AT4G17070;AT4G17410;AT4G23100;AT4G25980;AT5G19880;AT5G26860;AT5G55070…
GO:0048024	regulation of mRNA splicing, via spliceosome	6	36	0.0199761	0.235875	AT1G02840;AT1G23860;AT3G53500;AT3G55460;AT3G61860;AT4G19610
GO:0051186	cofactor metabolic process	52	641	0.019987	0.235875	AT1G03475;AT1G09430;AT1G16300;AT1G16540;AT1G20950;AT1G21640;AT1G36180;AT1G47840;AT1G54340;AT1G56190;AT1G56200;AT1G66340;AT1G74710;AT1G79530;AT2G20860;AT2G26540;AT2G36880;AT2G38040;AT2G38210;AT2G38230;AT2G41090;AT2G41480;AT2G43480;AT2G47730;AT2G48070;AT3G06650;AT3G07270;AT3G12780;AT3G24030;AT3G32980;AT3G44560;AT3G54320;AT3G56940;AT4G02520;AT4G11910;AT4G12130;AT4G23100;AT4G25980;AT4G32990;AT4G39850…
GO:0006364	rRNA processing	23	240	0.0202023	0.235875	AT1G50030;AT1G59760;AT1G67120;AT1G72370;AT1G77680;AT2G04270;AT3G01160;AT3G10530;AT3G11964;AT3G19630;AT3G22660;AT3G27970;AT3G51270;AT3G58660;AT4G25630;AT5G12220;AT5G18570;AT5G40310;AT5G41190;AT5G56075;AT5G59240;AT5G63120;AT5G63420
GO:0034641	cellular nitrogen compound metabolic process	394	5954	0.0202635	0.235875	AT1G01100;AT1G01720;AT1G02840;AT1G03475;AT1G03910;AT1G05630;AT1G05690;AT1G06070;AT1G06220;AT1G07520;AT1G07640;AT1G08060;AT1G08465;AT1G08600;AT1G09430;AT1G09570;AT1G10240;AT1G10320;AT1G11580;AT1G13740;AT1G14790;AT1G14920;AT1G15215;AT1G15750;AT1G15940;AT1G16300;AT1G16710;AT1G17310;AT1G17440;AT1G17470;AT1G20950;AT1G20980;AT1G21640;AT1G22275;AT1G22660;AT1G23860;AT1G25250;AT1G26960;AT1G27730;AT1G28520…
GO:0000717	nucleotide-excision repair, DNA duplex unwinding	2	4	0.020285	0.235875	AT5G41360;AT5G41370
GO:0010528	regulation of transposition	2	4	0.020285	0.235875	AT5G41360;AT5G41370
GO:0032922	circadian regulation of gene expression	2	4	0.020285	0.235875	AT4G04920;AT5G64813
GO:0080121	AMP transport	2	4	0.020285	0.235875	AT4G01100;AT5G51050
GO:2000573	positive regulation of DNA biosynthetic process	2	4	0.020285	0.235875	AT3G01610;AT3G09290
GO:0050801	ion homeostasis	25	267	0.0207052	0.235875	AT1G01140;AT1G03120;AT1G14040;AT1G14920;AT1G16300;AT1G72300;AT1G79530;AT2G13620;AT2G28170;AT2G38170;AT2G41560;AT2G46800;AT2G47160;AT3G17630;AT3G17790;AT3G42640;AT3G52080;AT3G58060;AT4G11730;AT4G24120;AT4G28610;AT4G30110;AT4G30190;AT4G37270;AT5G57350
GO:0006108	malate metabolic process	4	18	0.0207483	0.235875	AT1G53240;AT2G13560;AT2G22780;AT5G25880
GO:0035384	thioester biosynthetic process	4	18	0.0207483	0.235875	AT1G09430;AT1G36180;AT2G38040;AT3G06650
GO:0044030	regulation of DNA methylation	4	18	0.0207483	0.235875	AT1G49540;AT1G52740;AT3G06290;AT5G66750
GO:0060966	regulation of gene silencing by RNA	4	18	0.0207483	0.235875	AT1G05490;AT3G06290;AT3G42670;AT4G03430
GO:0070076	histone lysine demethylation	4	18	0.0207483	0.235875	AT1G30810;AT3G07610;AT3G48430;AT5G04240
GO:0071616	acyl-CoA biosynthetic process	4	18	0.0207483	0.235875	AT1G09430;AT1G36180;AT2G38040;AT3G06650
GO:0006310	DNA recombination	19	189	0.0210618	0.238542	AT1G22275;AT1G31360;AT1G49260;AT1G65010;AT1G66730;AT1G67370;AT1G79050;AT1G79950;AT3G20760;AT3G24495;AT3G57300;AT4G26110;AT5G22010;AT5G41360;AT5G41370;AT5G54090;AT5G57160;AT5G57450;AT5G63540
GO:0010942	positive regulation of cell death	5	27	0.0214587	0.241208	AT1G32540;AT1G47870;AT3G11440;AT4G25230;AT5G06100
GO:0045037	protein import into chloroplast stroma	5	27	0.0214587	0.241208	AT1G16540;AT4G23940;AT5G01590;ATCG00860;ATCG01280
GO:0080147	root hair cell development	11	91	0.0215364	0.241208	AT1G63450;AT2G35610;AT3G06810;AT3G11600;AT3G51460;AT3G57630;AT4G13880;AT4G35987;AT5G09810;AT5G13010;AT5G41950
GO:0050776	regulation of immune response	14	127	0.0218185	0.243465	AT1G32540;AT1G49040;AT2G32680;AT3G04570;AT3G17980;AT3G18165;AT3G21650;AT3G23780;AT3G26830;AT4G04920;AT4G23570;AT4G25230;AT5G18610;AT5G50440
GO:0048878	chemical homeostasis	34	391	0.0221912	0.246714	AT1G01140;AT1G03120;AT1G05630;AT1G14040;AT1G14120;AT1G14920;AT1G16300;AT1G47840;AT1G50030;AT1G72300;AT1G79530;AT2G13620;AT2G28170;AT2G31830;AT2G38170;AT2G41560;AT2G43900;AT2G46800;AT2G47160;AT3G13730;AT3G17630;AT3G17790;AT3G42640;AT3G52080;AT3G58060;AT4G11730;AT4G24120;AT4G28610;AT4G30110;AT4G30190;AT4G37270;AT5G47950;AT5G55250;AT5G57350
GO:0045292	mRNA cis splicing, via spliceosome	6	37	0.0226564	0.250963	AT1G02840;AT1G23860;AT3G53500;AT3G55460;AT3G61860;AT4G19610
GO:0006644	phospholipid metabolic process	23	243	0.0229871	0.253697	AT1G05630;AT1G32200;AT1G49340;AT1G50030;AT1G51040;AT1G60890;AT1G71010;AT2G01690;AT2G01900;AT2G22240;AT2G31830;AT2G32010;AT2G41210;AT2G43900;AT3G09560;AT3G09920;AT3G14550;AT3G51460;AT4G11840;AT4G11850;AT4G39800;AT5G40610;AT5G66020
GO:0034660	ncRNA metabolic process	40	476	0.0231689	0.254774	AT1G22660;AT1G50030;AT1G59760;AT1G67120;AT1G72370;AT1G77680;AT2G04270;AT2G30320;AT2G45330;AT3G01160;AT3G10530;AT3G11710;AT3G11964;AT3G16565;AT3G19630;AT3G22660;AT3G27970;AT3G51270;AT3G58660;AT4G01880;AT4G03430;AT4G10320;AT4G20060;AT4G25630;AT4G38160;AT5G12220;AT5G13010;AT5G14460;AT5G18570;AT5G25480;AT5G40310;AT5G41190;AT5G49030;AT5G53060;AT5G55130;AT5G56075;AT5G59240;AT5G59980;AT5G63120;AT5G63420
GO:0009719	response to endogenous stimulus	135	1888	0.0234651	0.257096	AT1G01720;AT1G03475;AT1G04310;AT1G05630;AT1G05690;AT1G06400;AT1G07640;AT1G13430;AT1G13740;AT1G14790;AT1G14920;AT1G15750;AT1G16540;AT1G17440;AT1G18390;AT1G21250;AT1G21750;AT1G26960;AT1G27730;AT1G31670;AT1G49540;AT1G50030;AT1G52920;AT1G54100;AT1G58250;AT1G65690;AT1G66340;AT1G67120;AT1G69160;AT1G69260;AT1G69530;AT1G71930;AT1G75080;AT1G77180;AT1G78300;AT1G78700;AT1G79130;AT1G79530;AT2G14920;AT2G14960…
GO:0019538	protein metabolic process	311	4644	0.0236258	0.257922	AT1G01100;AT1G01140;AT1G01900;AT1G01930;AT1G03220;AT1G03230;AT1G03720;AT1G04310;AT1G04440;AT1G05000;AT1G05170;AT1G05690;AT1G06220;AT1G07570;AT1G09160;AT1G09570;AT1G09970;AT1G11050;AT1G11580;AT1G13060;AT1G13320;AT1G13350;AT1G14270;AT1G16220;AT1G16540;AT1G16710;AT1G17440;AT1G17470;AT1G18390;AT1G21250;AT1G23390;AT1G25320;AT1G25390;AT1G26830;AT1G29090;AT1G29110;AT1G29750;AT1G30440;AT1G30810;AT1G32750…
GO:0009657	plastid organization	26	284	0.0239326	0.25983	AT1G21650;AT1G24490;AT1G56200;AT1G79850;AT2G04270;AT2G04540;AT2G26570;AT2G26890;AT2G30170;AT2G40480;AT2G42540;AT3G10670;AT3G17040;AT3G19720;AT3G24650;AT3G27750;AT3G56940;AT3G61320;AT4G23940;AT4G38160;AT5G07900;AT5G10470;AT5G15250;AT5G18570;AT5G58782;AT5G63420
GO:0032787	monocarboxylic acid metabolic process	45	548	0.0240329	0.25983	AT1G05800;AT1G06100;AT1G09430;AT1G12050;AT1G13280;AT1G16300;AT1G16540;AT1G20950;AT1G24360;AT1G36180;AT1G47840;AT1G50030;AT1G56190;AT1G65690;AT1G74710;AT1G76150;AT1G79530;AT2G04540;AT2G13560;AT2G20860;AT2G21940;AT2G22780;AT2G38010;AT2G38040;AT2G43840;AT3G02630;AT3G06680;AT3G06810;AT3G06850;AT3G10340;AT3G12780;AT3G16910;AT3G54320;AT4G00360;AT4G11030;AT4G13840;AT4G36830;AT5G03690;AT5G16240;AT5G17380…
GO:1901362	organic cyclic compound biosynthetic process	234	3428	0.0240583	0.25983	AT1G01720;AT1G03475;AT1G05690;AT1G06070;AT1G07520;AT1G07640;AT1G08060;AT1G08465;AT1G09430;AT1G09570;AT1G10240;AT1G13740;AT1G14790;AT1G14920;AT1G15215;AT1G15750;AT1G16300;AT1G16540;AT1G16710;AT1G17310;AT1G17440;AT1G20950;AT1G20980;AT1G21640;AT1G25250;AT1G26960;AT1G27730;AT1G28520;AT1G29220;AT1G29940;AT1G30810;AT1G31310;AT1G31950;AT1G32200;AT1G32750;AT1G33240;AT1G34180;AT1G35560;AT1G36180;AT1G47840…
GO:0042221	response to chemical	219	3194	0.0244539	0.26294	AT1G01140;AT1G01720;AT1G01930;AT1G03120;AT1G03475;AT1G04310;AT1G05630;AT1G05690;AT1G06400;AT1G07520;AT1G07640;AT1G09570;AT1G13060;AT1G13430;AT1G13740;AT1G14790;AT1G14920;AT1G15750;AT1G16540;AT1G17440;AT1G18390;AT1G20950;AT1G21250;AT1G21750;AT1G26960;AT1G27510;AT1G27730;AT1G28520;AT1G31670;AT1G32540;AT1G33240;AT1G34180;AT1G49540;AT1G50030;AT1G52920;AT1G53240;AT1G54100;AT1G56190;AT1G56560;AT1G58250…
GO:0046834	lipid phosphorylation	7	48	0.0246654	0.26294	AT1G49340;AT1G51040;AT1G60890;AT1G71010;AT2G41210;AT3G09920;AT5G63770
GO:0022604	regulation of cell morphogenesis	11	93	0.024891	0.26294	AT1G06490;AT1G58250;AT1G68910;AT2G13680;AT2G21480;AT3G02170;AT3G59100;AT3G63430;AT5G13000;AT5G13150;AT5G15580
GO:0010216	maintenance of DNA methylation	4	19	0.0250502	0.26294	AT4G08990;AT4G13610;AT4G14140;AT5G49160
GO:0016577	histone demethylation	4	19	0.0250502	0.26294	AT1G30810;AT3G07610;AT3G48430;AT5G04240
GO:0032101	regulation of response to external stimulus	12	105	0.025093	0.26294	AT1G50030;AT1G56190;AT2G48070;AT3G12780;AT3G17980;AT3G26830;AT4G02195;AT4G04920;AT4G23570;AT5G18610;AT5G43470;AT5G53060
GO:0009088	threonine biosynthetic process	3	11	0.0253897	0.26294	AT3G02020;AT4G19710;AT4G29840
GO:0034720	histone H3-K4 demethylation	3	11	0.0253897	0.26294	AT1G30810;AT3G48430;AT5G04240
GO:0048639	positive regulation of developmental growth	3	11	0.0253897	0.26294	AT1G13710;AT3G20470;AT5G35770
GO:0120029	proton export across plasma membrane	3	11	0.0253897	0.26294	AT3G42640;AT4G30190;AT5G57350
GO:1903530	regulation of secretion by cell	3	11	0.0253897	0.26294	AT5G03520;AT5G16490;AT5G50440
GO:2001022	positive regulation of response to DNA damage stimulus	3	11	0.0253897	0.26294	AT3G16730;AT3G20760;AT3G57300
GO:0046854	phosphatidylinositol phosphorylation	6	38	0.0255681	0.263884	AT1G49340;AT1G51040;AT1G60890;AT1G71010;AT2G41210;AT3G09920
GO:0016114	terpenoid biosynthetic process	16	155	0.0260749	0.268199	AT1G16540;AT1G28100;AT1G31800;AT1G31950;AT1G50030;AT1G65690;AT1G78480;AT3G14550;AT3G25180;AT4G15870;AT4G20200;AT4G20210;AT4G21690;AT4G25420;AT4G25700;AT4G32980
GO:0010608	posttranscriptional regulation of gene expression	25	273	0.0263177	0.269779	AT1G05490;AT1G09570;AT1G11580;AT1G14790;AT1G64790;AT2G24050;AT2G29200;AT2G32940;AT2G40030;AT3G01790;AT3G06290;AT3G12680;AT3G17040;AT3G23780;AT3G42670;AT3G48050;AT3G59410;AT4G03430;AT4G21710;AT5G01400;AT5G04290;AT5G13010;AT5G16180;AT5G18230;AT5G53060
GO:0061024	membrane organization	23	247	0.0271506	0.276561	AT1G05020;AT1G14910;AT1G17500;AT1G24490;AT1G56200;AT2G04540;AT2G30170;AT2G42540;AT3G10670;AT3G21660;AT3G27870;AT3G49560;AT3G61320;AT4G02195;AT4G11720;AT4G29160;AT4G39690;AT5G04930;AT5G15250;AT5G18570;AT5G47480;AT5G50440;AT5G58782
GO:0015748	organophosphate ester transport	9	71	0.0271622	0.276561	AT1G17500;AT3G23080;AT3G27870;AT4G01100;AT4G26180;AT4G36640;AT4G39850;AT5G04930;AT5G51050
GO:0009725	response to hormone	132	1853	0.0275676	0.277262	AT1G01720;AT1G03475;AT1G04310;AT1G05630;AT1G05690;AT1G06400;AT1G07640;AT1G13430;AT1G13740;AT1G14790;AT1G14920;AT1G15750;AT1G16540;AT1G17440;AT1G18390;AT1G21250;AT1G21750;AT1G26960;AT1G27730;AT1G31670;AT1G49540;AT1G50030;AT1G52920;AT1G54100;AT1G58250;AT1G65690;AT1G66340;AT1G67120;AT1G69160;AT1G69260;AT1G69530;AT1G71930;AT1G75080;AT1G77180;AT1G78300;AT1G78700;AT1G79130;AT1G79530;AT2G14920;AT2G14960…
GO:0010468	regulation of gene expression	197	2861	0.0279272	0.277262	AT1G01720;AT1G02840;AT1G05490;AT1G05690;AT1G06070;AT1G07520;AT1G07640;AT1G08060;AT1G08465;AT1G09570;AT1G10240;AT1G11580;AT1G13740;AT1G14790;AT1G14920;AT1G15215;AT1G15750;AT1G16710;AT1G17310;AT1G20980;AT1G21610;AT1G23860;AT1G25250;AT1G26960;AT1G27730;AT1G28520;AT1G29220;AT1G30810;AT1G31310;AT1G32750;AT1G33240;AT1G34180;AT1G35560;AT1G47870;AT1G49590;AT1G50030;AT1G52740;AT1G53780;AT1G58100;AT1G64100…
GO:0008299	isoprenoid biosynthetic process	19	195	0.0280425	0.277262	AT1G16540;AT1G28100;AT1G31800;AT1G31950;AT1G50030;AT1G65690;AT1G78480;AT3G14550;AT3G25180;AT4G15870;AT4G20200;AT4G20210;AT4G21690;AT4G25420;AT4G25700;AT4G32980;AT4G34100;AT4G38460;AT5G58782
GO:0030243	cellulose metabolic process	10	83	0.0281953	0.277262	AT2G21770;AT2G41770;AT3G12060;AT3G29810;AT3G57420;AT4G04920;AT4G09740;AT4G39350;AT5G63840;AT5G64740
GO:0060255	regulation of macromolecule metabolic process	228	3348	0.0282389	0.277262	AT1G01100;AT1G01720;AT1G02840;AT1G05490;AT1G05690;AT1G06070;AT1G07520;AT1G07640;AT1G08060;AT1G08465;AT1G09570;AT1G10240;AT1G11580;AT1G13320;AT1G13740;AT1G14790;AT1G14920;AT1G15215;AT1G15750;AT1G16710;AT1G17310;AT1G20980;AT1G21610;AT1G23860;AT1G25250;AT1G26960;AT1G27730;AT1G28520;AT1G29220;AT1G30810;AT1G31310;AT1G32750;AT1G33240;AT1G34180;AT1G35560;AT1G47870;AT1G49540;AT1G49590;AT1G50030;AT1G52740…
GO:1901570	fatty acid derivative biosynthetic process	5	29	0.0285813	0.277262	AT1G14790;AT1G57750;AT4G13840;AT4G34100;AT5G13520
GO:0016070	RNA metabolic process	260	3854	0.028632	0.277262	AT1G01720;AT1G02840;AT1G03910;AT1G05690;AT1G06070;AT1G06220;AT1G07520;AT1G07640;AT1G08060;AT1G08465;AT1G09570;AT1G10240;AT1G10320;AT1G13740;AT1G14790;AT1G14920;AT1G15215;AT1G15750;AT1G16710;AT1G17310;AT1G17440;AT1G20980;AT1G22660;AT1G23860;AT1G25250;AT1G26960;AT1G27730;AT1G28520;AT1G29220;AT1G29710;AT1G29940;AT1G30810;AT1G31310;AT1G32750;AT1G33240;AT1G34180;AT1G35560;AT1G40390;AT1G47870;AT1G49590…
GO:0008610	lipid biosynthetic process	49	612	0.0286574	0.277262	AT1G06100;AT1G09430;AT1G16540;AT1G24360;AT1G28100;AT1G31800;AT1G31950;AT1G32200;AT1G36180;AT1G50030;AT1G54570;AT1G65690;AT1G78480;AT2G01690;AT2G04540;AT2G20860;AT2G22240;AT2G38010;AT2G38040;AT2G43420;AT3G02630;AT3G06060;AT3G06850;AT3G09560;AT3G13730;AT3G14550;AT3G25180;AT3G54320;AT4G13840;AT4G15870;AT4G20200;AT4G20210;AT4G21690;AT4G25420;AT4G25700;AT4G32980;AT4G34100;AT4G36830;AT4G38460;AT4G39800…
GO:0030422	production of siRNA involved in RNA interference	6	39	0.0287184	0.277262	AT1G14790;AT2G32940;AT2G40030;AT3G06290;AT3G23780;AT5G04290
GO:0048506	regulation of timing of meristematic phase transition	6	39	0.0287184	0.277262	AT1G35560;AT3G06500;AT4G22950;AT4G29720;AT5G15160;AT5G23150
GO:0048510	regulation of timing of transition from vegetative to reproductive phase	6	39	0.0287184	0.277262	AT1G35560;AT3G06500;AT4G22950;AT4G29720;AT5G15160;AT5G23150
GO:0044267	cellular protein metabolic process	282	4203	0.028773	0.277262	AT1G01100;AT1G01140;AT1G01930;AT1G04310;AT1G04440;AT1G05000;AT1G05170;AT1G05690;AT1G06220;AT1G07570;AT1G09160;AT1G09570;AT1G09970;AT1G11050;AT1G11580;AT1G13060;AT1G13320;AT1G13350;AT1G16220;AT1G16540;AT1G16710;AT1G17440;AT1G17470;AT1G18390;AT1G21250;AT1G23390;AT1G25320;AT1G25390;AT1G26830;AT1G29090;AT1G29110;AT1G29750;AT1G30440;AT1G30810;AT1G32750;AT1G32990;AT1G34110;AT1G48490;AT1G49340;AT1G49540…
GO:0016569	covalent chromatin modification	24	262	0.0289528	0.277262	AT1G05690;AT1G15215;AT1G16710;AT1G17440;AT1G30810;AT1G32750;AT1G49540;AT2G25880;AT2G35160;AT2G45490;AT3G01320;AT3G01460;AT3G07610;AT3G48430;AT3G61740;AT4G02730;AT4G17410;AT4G25630;AT4G31120;AT4G31440;AT4G32830;AT5G04240;AT5G22010;AT5G66750
GO:0071214	cellular response to abiotic stimulus	21	222	0.0289799	0.277262	AT1G09570;AT1G18390;AT1G28520;AT1G33240;AT1G47870;AT1G66730;AT2G01900;AT2G22660;AT2G30170;AT2G31470;AT2G32010;AT2G33700;AT2G42540;AT3G06190;AT3G59410;AT4G14960;AT4G16250;AT4G28610;AT4G28880;AT5G04190;AT5G13730
GO:0104004	cellular response to environmental stimulus	21	222	0.0289799	0.277262	AT1G09570;AT1G18390;AT1G28520;AT1G33240;AT1G47870;AT1G66730;AT2G01900;AT2G22660;AT2G30170;AT2G31470;AT2G32010;AT2G33700;AT2G42540;AT3G06190;AT3G59410;AT4G14960;AT4G16250;AT4G28610;AT4G28880;AT5G04190;AT5G13730
GO:0019438	aromatic compound biosynthetic process	225	3305	0.0295771	0.277262	AT1G01720;AT1G03475;AT1G05690;AT1G06070;AT1G07520;AT1G07640;AT1G08060;AT1G08465;AT1G09430;AT1G09570;AT1G10240;AT1G13740;AT1G14790;AT1G14920;AT1G15215;AT1G15750;AT1G16300;AT1G16710;AT1G17310;AT1G17440;AT1G20950;AT1G20980;AT1G21640;AT1G25250;AT1G26960;AT1G27730;AT1G28520;AT1G29220;AT1G29940;AT1G30810;AT1G31310;AT1G31950;AT1G32200;AT1G32750;AT1G33240;AT1G34180;AT1G35560;AT1G36180;AT1G47840;AT1G47870…
GO:0006482	protein demethylation	4	20	0.0298497	0.277262	AT1G30810;AT3G07610;AT3G48430;AT5G04240
GO:0008214	protein dealkylation	4	20	0.0298497	0.277262	AT1G30810;AT3G07610;AT3G48430;AT5G04240
GO:0019253	reductive pentose-phosphate cycle	4	20	0.0298497	0.277262	AT1G56190;AT3G12780;AT3G62410;ATCG00490
GO:0019685	photosynthesis, dark reaction	4	20	0.0298497	0.277262	AT1G56190;AT3G12780;AT3G62410;ATCG00490
GO:0072505	divalent inorganic anion homeostasis	4	20	0.0298497	0.277262	AT1G14040;AT2G38170;AT3G17790;AT4G28610
GO:0045088	regulation of innate immune response	13	120	0.0299709	0.277262	AT1G32540;AT1G49040;AT2G32680;AT3G04570;AT3G17980;AT3G18165;AT3G21650;AT3G26830;AT4G04920;AT4G23570;AT4G25230;AT5G18610;AT5G50440
GO:0070592	cell wall polysaccharide biosynthetic process	8	61	0.0302097	0.277262	AT1G27930;AT1G67330;AT2G35610;AT2G41770;AT3G06550;AT3G29810;AT3G57420;AT4G04920
GO:0071322	cellular response to carbohydrate stimulus	8	61	0.0302097	0.277262	AT1G05630;AT1G16540;AT1G50030;AT1G66340;AT2G31830;AT2G43900;AT3G20770;AT5G47010
GO:0072525	pyridine-containing compound biosynthetic process	11	96	0.0306108	0.277262	AT1G16300;AT1G20950;AT1G21640;AT1G47840;AT1G56190;AT1G79530;AT2G38210;AT2G38230;AT3G12780;AT3G54320;AT5G03690
GO:0000375	RNA splicing, via transesterification reactions	21	224	0.031536	0.277262	AT1G02840;AT1G06220;AT1G10320;AT1G23860;AT1G49590;AT1G77180;AT2G21660;AT2G38770;AT2G42510;AT3G01370;AT3G26560;AT3G27750;AT3G51110;AT3G53500;AT3G55460;AT3G61860;AT4G03430;AT4G19610;AT5G13010;AT5G16180;AT5G64270
GO:0000377	RNA splicing, via transesterification reactions with bulged adenosine as nucleophile	21	224	0.031536	0.277262	AT1G02840;AT1G06220;AT1G10320;AT1G23860;AT1G49590;AT1G77180;AT2G21660;AT2G38770;AT2G42510;AT3G01370;AT3G26560;AT3G27750;AT3G51110;AT3G53500;AT3G55460;AT3G61860;AT4G03430;AT4G19610;AT5G13010;AT5G16180;AT5G64270
GO:0022412	cellular process involved in reproduction in multicellular organism	9	73	0.0318383	0.277262	AT1G06220;AT2G17950;AT3G11440;AT3G23670;AT3G50310;AT3G62230;AT4G11720;AT4G35280;AT5G06100
GO:1903046	meiotic cell cycle process	16	159	0.0320482	0.277262	AT1G14920;AT1G15940;AT1G22275;AT1G65010;AT1G67370;AT2G13680;AT2G47980;AT3G16730;AT3G23670;AT3G24495;AT3G57060;AT4G37450;AT5G05490;AT5G22010;AT5G35770;AT5G63540
GO:0006898	receptor-mediated endocytosis	6	40	0.0321136	0.277262	AT1G05020;AT1G14910;AT2G01900;AT2G26890;AT4G36520;AT5G57460
GO:1903338	regulation of cell wall organization or biogenesis	6	40	0.0321136	0.277262	AT2G41770;AT3G57420;AT4G04920;AT4G17880;AT4G36160;AT5G04960
GO:0031324	negative regulation of cellular metabolic process	45	559	0.0321855	0.277262	AT1G08060;AT1G09570;AT1G11580;AT1G13740;AT1G14790;AT1G15215;AT1G15750;AT1G27730;AT1G33240;AT1G47870;AT1G50030;AT1G69260;AT1G71860;AT1G75080;AT1G79950;AT2G32710;AT2G32940;AT2G35160;AT2G40330;AT3G01320;AT3G01790;AT3G02860;AT3G07610;AT3G11450;AT3G12680;AT3G17040;AT3G24495;AT3G48050;AT3G48430;AT3G50630;AT3G61050;AT3G61850;AT3G62410;AT4G11910;AT4G12750;AT4G28910;AT5G04290;AT5G06110;AT5G15250;AT5G18230…
GO:0006949	syncytium formation	3	12	0.0323573	0.277262	AT1G69530;AT2G39700;AT4G28250
GO:0046838	phosphorylated carbohydrate dephosphorylation	3	12	0.0323573	0.277262	AT1G05630;AT2G31830;AT2G43900
GO:0051046	regulation of secretion	3	12	0.0323573	0.277262	AT5G03520;AT5G16490;AT5G50440
GO:0051131	chaperone-mediated protein complex assembly	3	12	0.0323573	0.277262	AT3G05780;AT3G05790;AT5G26860
GO:0046434	organophosphate catabolic process	12	109	0.0324016	0.277262	AT1G05630;AT1G16300;AT1G20950;AT1G47840;AT1G56190;AT1G79530;AT2G31830;AT2G43900;AT3G12780;AT3G54320;AT5G03690;AT5G40610
GO:0000019	regulation of mitotic recombination	2	5	0.0324586	0.277262	AT5G41360;AT5G41370
GO:0000132	establishment of mitotic spindle orientation	2	5	0.0324586	0.277262	AT3G58650;AT5G26910
GO:0001112	DNA-templated transcriptional open complex formation	2	5	0.0324586	0.277262	AT5G41360;AT5G41370
GO:0001113	transcriptional open complex formation at RNA polymerase II promoter	2	5	0.0324586	0.277262	AT5G41360;AT5G41370
GO:0001120	protein-DNA complex remodeling	2	5	0.0324586	0.277262	AT5G41360;AT5G41370
GO:0009584	detection of visible light	2	5	0.0324586	0.277262	AT1G09570;AT4G16250
GO:0010116	positive regulation of abscisic acid biosynthetic process	2	5	0.0324586	0.277262	AT1G50030;AT1G65690
GO:0030242	autophagy of peroxisome	2	5	0.0324586	0.277262	AT3G19190;AT4G30790
GO:0034367	protein-containing complex remodeling	2	5	0.0324586	0.277262	AT5G41360;AT5G41370
GO:0040001	establishment of mitotic spindle localization	2	5	0.0324586	0.277262	AT3G58650;AT5G26910
GO:0046482	para-aminobenzoic acid metabolic process	2	5	0.0324586	0.277262	AT2G43840;AT5G57850
GO:0051293	establishment of spindle localization	2	5	0.0324586	0.277262	AT3G58650;AT5G26910
GO:0051294	establishment of spindle orientation	2	5	0.0324586	0.277262	AT3G58650;AT5G26910
GO:0051316	attachment of spindle microtubules to kinetochore involved in meiotic chromosome segregation	2	5	0.0324586	0.277262	AT2G47980;AT5G05490
GO:0051455	attachment of spindle microtubules to kinetochore involved in homologous chromosome segregation	2	5	0.0324586	0.277262	AT2G47980;AT5G05490
GO:0051653	spindle localization	2	5	0.0324586	0.277262	AT3G58650;AT5G26910
GO:0070125	mitochondrial translational elongation	2	5	0.0324586	0.277262	AT4G11120;AT4G20360
GO:1902066	regulation of cell wall pectin metabolic process	2	5	0.0324586	0.277262	AT4G04920;AT5G04960
GO:1990019	protein storage vacuole organization	2	5	0.0324586	0.277262	AT3G11440;AT5G06100
GO:2001295	malonyl-CoA biosynthetic process	2	5	0.0324586	0.277262	AT1G36180;AT2G38040
GO:0032784	regulation of DNA-templated transcription, elongation	5	30	0.0326407	0.277262	AT2G34210;AT4G08360;AT4G19600;AT5G04290;AT5G63670
GO:0042398	cellular modified amino acid biosynthetic process	5	30	0.0326407	0.277262	AT3G07270;AT4G23100;AT4G39800;AT5G41480;AT5G57850
GO:0032508	DNA duplex unwinding	8	62	0.0329123	0.278787	AT1G31360;AT1G79950;AT1G80190;AT2G21660;AT3G57300;AT5G41360;AT5G41370;AT5G66750
GO:0016236	macroautophagy	7	51	0.0332044	0.279929	AT1G50030;AT3G19190;AT3G21660;AT3G53230;AT3G62770;AT4G30510;AT4G30790
GO:0010467	gene expression	289	4329	0.0332948	0.279929	AT1G01100;AT1G01720;AT1G02840;AT1G03910;AT1G05490;AT1G05690;AT1G06070;AT1G06220;AT1G07520;AT1G07640;AT1G08060;AT1G08465;AT1G09570;AT1G10240;AT1G10320;AT1G11580;AT1G13740;AT1G14790;AT1G14920;AT1G15215;AT1G15750;AT1G16710;AT1G17310;AT1G17440;AT1G17470;AT1G20980;AT1G21610;AT1G22660;AT1G23860;AT1G25250;AT1G26960;AT1G27730;AT1G28520;AT1G29220;AT1G29940;AT1G30810;AT1G31310;AT1G32750;AT1G32990;AT1G33240…
GO:0006397	mRNA processing	36	432	0.0333249	0.279929	AT1G02840;AT1G03910;AT1G06220;AT1G10320;AT1G23860;AT1G49590;AT1G60900;AT1G74230;AT1G77180;AT2G04270;AT2G21660;AT2G29210;AT2G38770;AT2G42510;AT2G46780;AT3G01370;AT3G09650;AT3G11964;AT3G12680;AT3G17040;AT3G18165;AT3G26560;AT3G27750;AT3G51110;AT3G53500;AT3G55460;AT3G61860;AT4G03430;AT4G19610;AT5G11200;AT5G13010;AT5G16180;AT5G23150;AT5G53060;AT5G58040;AT5G64270
GO:0010558	negative regulation of macromolecule biosynthetic process	32	376	0.0335087	0.280694	AT1G08060;AT1G09570;AT1G11580;AT1G13740;AT1G14790;AT1G15215;AT1G15750;AT1G27730;AT1G33240;AT1G47870;AT1G69260;AT1G75080;AT2G32940;AT2G35160;AT3G01320;AT3G01790;AT3G02860;AT3G07610;AT3G11450;AT3G12680;AT3G24495;AT3G48050;AT3G61050;AT3G61850;AT4G12750;AT4G28910;AT5G04290;AT5G06110;AT5G18230;AT5G22010;AT5G63190;AT5G66750
GO:0016072	rRNA metabolic process	23	253	0.0344437	0.287729	AT1G50030;AT1G59760;AT1G67120;AT1G72370;AT1G77680;AT2G04270;AT3G01160;AT3G10530;AT3G11964;AT3G19630;AT3G22660;AT3G27970;AT3G51270;AT3G58660;AT4G25630;AT5G12220;AT5G18570;AT5G40310;AT5G41190;AT5G56075;AT5G59240;AT5G63120;AT5G63420
GO:0044283	small molecule biosynthetic process	63	825	0.0348296	0.28888	AT1G05800;AT1G06100;AT1G09430;AT1G13280;AT1G16300;AT1G16540;AT1G20950;AT1G24360;AT1G36180;AT1G47840;AT1G50030;AT1G50090;AT1G55810;AT1G56190;AT1G65690;AT1G71920;AT1G74710;AT1G75330;AT1G79530;AT2G04540;AT2G20860;AT2G21940;AT2G22240;AT2G22450;AT2G26540;AT2G38010;AT2G38040;AT2G38210;AT2G38230;AT2G39800;AT2G41090;AT2G43100;AT3G02020;AT3G02630;AT3G04940;AT3G06850;AT3G07270;AT3G09820;AT3G10340;AT3G12780…
GO:0051172	negative regulation of nitrogen compound metabolic process	42	519	0.034853	0.28888	AT1G08060;AT1G09570;AT1G11580;AT1G13740;AT1G14790;AT1G15215;AT1G15750;AT1G27730;AT1G33240;AT1G47870;AT1G69260;AT1G71860;AT1G75080;AT1G79950;AT2G32710;AT2G32940;AT2G35160;AT2G40330;AT3G01320;AT3G01790;AT3G02860;AT3G07610;AT3G11450;AT3G12680;AT3G17040;AT3G24495;AT3G48050;AT3G48430;AT3G50630;AT3G61050;AT3G61850;AT4G11910;AT4G12750;AT4G28910;AT5G04290;AT5G06110;AT5G18230;AT5G22010;AT5G54090;AT5G63190…
GO:0015865	purine nucleotide transport	4	21	0.0351547	0.28888	AT4G01100;AT4G26180;AT4G39850;AT5G51050
GO:0015868	purine ribonucleotide transport	4	21	0.0351547	0.28888	AT4G01100;AT4G26180;AT4G39850;AT5G51050
GO:0030048	actin filament-based movement	4	21	0.0351547	0.28888	AT1G54560;AT2G20290;AT3G19960;AT5G10470
GO:0051503	adenine nucleotide transport	4	21	0.0351547	0.28888	AT4G01100;AT4G26180;AT4G39850;AT5G51050
GO:0044262	cellular carbohydrate metabolic process	39	477	0.0356954	0.292387	AT1G05630;AT1G06490;AT1G07640;AT1G20950;AT1G27930;AT1G47840;AT1G56560;AT1G60140;AT1G66980;AT1G67330;AT2G13680;AT2G21770;AT2G22240;AT2G22780;AT2G31830;AT2G35610;AT2G41770;AT2G43900;AT3G06500;AT3G06550;AT3G12060;AT3G16910;AT3G29810;AT3G44830;AT3G57420;AT3G59100;AT3G62720;AT4G04920;AT4G09740;AT4G17770;AT4G30790;AT4G39350;AT4G39800;AT5G11110;AT5G13000;AT5G24300;AT5G41670;AT5G63840;AT5G64740
GO:0060968	regulation of gene silencing	8	63	0.0357748	0.292387	AT1G05490;AT1G14790;AT1G21610;AT3G06290;AT3G07610;AT3G42670;AT4G03430;AT5G22010
GO:0048764	trichoblast maturation	12	111	0.0365772	0.297337	AT1G63450;AT1G66470;AT2G35610;AT3G06810;AT3G11600;AT3G51460;AT3G57630;AT4G13880;AT4G35987;AT5G09810;AT5G13010;AT5G41950
GO:0048765	root hair cell differentiation	12	111	0.0365772	0.297337	AT1G63450;AT1G66470;AT2G35610;AT3G06810;AT3G11600;AT3G51460;AT3G57630;AT4G13880;AT4G35987;AT5G09810;AT5G13010;AT5G41950
GO:0009826	unidimensional cell growth	25	282	0.0368391	0.297938	AT1G54560;AT1G58250;AT1G68990;AT1G72300;AT2G13680;AT2G21480;AT2G28620;AT2G36880;AT2G41210;AT3G02170;AT3G08970;AT3G48430;AT3G51460;AT3G63430;AT4G25420;AT4G37580;AT5G04240;AT5G07830;AT5G13150;AT5G14380;AT5G15580;AT5G16490;AT5G41950;AT5G62310;AT5G63840
GO:0000018	regulation of DNA recombination	5	31	0.0370413	0.297938	AT1G79950;AT3G24495;AT5G41360;AT5G41370;AT5G54090
GO:0008360	regulation of cell shape	5	31	0.0370413	0.297938	AT1G06490;AT1G68910;AT2G13680;AT3G59100;AT5G13000
GO:0007033	vacuole organization	9	75	0.0370452	0.297938	AT2G01690;AT2G26890;AT3G11440;AT3G19190;AT3G21660;AT3G62770;AT4G30510;AT4G30790;AT5G06100
GO:0001558	regulation of cell growth	11	99	0.0372107	0.298475	AT1G05800;AT1G33240;AT1G50030;AT1G58250;AT2G13680;AT2G21480;AT3G02170;AT3G20470;AT3G63430;AT5G13150;AT5G15580
GO:0098813	nuclear chromosome segregation	13	124	0.0377214	0.301771	AT1G15940;AT1G18550;AT1G22275;AT1G67370;AT1G69400;AT2G47980;AT3G16730;AT3G57050;AT3G57060;AT5G05490;AT5G10950;AT5G22010;AT5G63540
GO:0016570	histone modification	23	256	0.038598	0.306683	AT1G05690;AT1G16710;AT1G17440;AT1G30810;AT1G32750;AT1G49540;AT2G25880;AT2G35160;AT2G45490;AT3G01320;AT3G01460;AT3G07610;AT3G48430;AT3G61740;AT4G02730;AT4G17410;AT4G25630;AT4G31120;AT4G31440;AT4G32830;AT5G04240;AT5G22010;AT5G66750
GO:0065008	regulation of biological quality	91	1250	0.0387425	0.306683	AT1G01140;AT1G03120;AT1G05630;AT1G05800;AT1G06490;AT1G13280;AT1G14040;AT1G14120;AT1G14920;AT1G16300;AT1G17500;AT1G19970;AT1G21750;AT1G25250;AT1G33240;AT1G47840;AT1G50030;AT1G56500;AT1G66340;AT1G68910;AT1G69160;AT1G72300;AT1G74710;AT1G75760;AT1G79530;AT1G79950;AT2G01270;AT2G13620;AT2G13680;AT2G14920;AT2G20860;AT2G21190;AT2G28170;AT2G31830;AT2G33270;AT2G35370;AT2G38170;AT2G41510;AT2G41560;AT2G42540…
GO:0007051	spindle organization	8	64	0.0388006	0.306683	AT1G80245;AT2G25880;AT2G28620;AT2G32980;AT2G44190;AT3G53230;AT4G22860;AT4G32830
GO:0048469	cell maturation	12	112	0.0388017	0.306683	AT1G63450;AT1G66470;AT2G35610;AT3G06810;AT3G11600;AT3G51460;AT3G57630;AT4G13880;AT4G35987;AT5G09810;AT5G13010;AT5G41950
GO:0048638	regulation of developmental growth	15	150	0.0388424	0.306683	AT1G13710;AT1G14920;AT1G34110;AT1G58250;AT1G67120;AT2G13680;AT2G21480;AT3G02170;AT3G20470;AT3G50310;AT3G63430;AT4G26540;AT5G13150;AT5G15580;AT5G35770
GO:0051301	cell division	35	424	0.0398012	0.312738	AT1G14920;AT1G22275;AT1G27920;AT1G47870;AT1G49040;AT1G66340;AT1G69400;AT1G78770;AT2G04660;AT2G21770;AT2G25880;AT2G26890;AT2G28620;AT2G32980;AT2G44190;AT2G45490;AT2G47980;AT3G01610;AT3G11450;AT3G23670;AT3G48860;AT3G53230;AT3G57060;AT3G58650;AT4G19600;AT4G32830;AT4G39350;AT5G06110;AT5G09810;AT5G10470;AT5G23700;AT5G26910;AT5G49160;AT5G50375;AT5G64740
GO:0007166	cell surface receptor signaling pathway	23	257	0.040062	0.312738	AT1G21250;AT1G52540;AT1G53730;AT1G69730;AT1G78980;AT2G23450;AT2G37710;AT2G42960;AT2G43690;AT2G46850;AT2G48010;AT3G53380;AT3G57770;AT3G59110;AT4G02010;AT4G02410;AT4G22130;AT5G01560;AT5G18500;AT5G18610;AT5G35960;AT5G48410;AT5G56890
GO:0006349	regulation of gene expression by genetic imprinting	3	13	0.0402125	0.312738	AT3G49240;AT5G49160;AT5G66750
GO:0031323	regulation of cellular metabolic process	223	3303	0.0406169	0.312738	AT1G01100;AT1G01720;AT1G02840;AT1G05690;AT1G06070;AT1G07520;AT1G07640;AT1G08060;AT1G08465;AT1G09570;AT1G10240;AT1G11580;AT1G13320;AT1G13740;AT1G14790;AT1G14920;AT1G15215;AT1G15750;AT1G16710;AT1G17310;AT1G20980;AT1G21650;AT1G23860;AT1G25250;AT1G26960;AT1G27730;AT1G28520;AT1G29220;AT1G30810;AT1G31310;AT1G32540;AT1G32750;AT1G33240;AT1G34180;AT1G35560;AT1G47870;AT1G49540;AT1G50030;AT1G52740;AT1G53780…
GO:0009832	plant-type cell wall biogenesis	17	177	0.0406907	0.312738	AT1G27930;AT1G67330;AT1G68060;AT1G80350;AT2G21770;AT2G35610;AT2G41770;AT3G06550;AT3G29810;AT3G57420;AT4G04920;AT4G17220;AT4G17880;AT4G36160;AT4G39350;AT5G16490;AT5G64740
GO:0080188	RNA-directed DNA methylation	4	22	0.0409695	0.312738	AT1G49590;AT3G07610;AT4G03430;AT5G04290
GO:0018130	heterocycle biosynthetic process	219	3241	0.0410918	0.312738	AT1G01720;AT1G03475;AT1G05690;AT1G06070;AT1G07520;AT1G07640;AT1G08060;AT1G08465;AT1G09430;AT1G09570;AT1G10240;AT1G13740;AT1G14790;AT1G14920;AT1G15215;AT1G15750;AT1G16300;AT1G16540;AT1G16710;AT1G17310;AT1G17440;AT1G20950;AT1G20980;AT1G21640;AT1G25250;AT1G26960;AT1G27730;AT1G28520;AT1G29220;AT1G29940;AT1G30810;AT1G31310;AT1G31950;AT1G32200;AT1G32750;AT1G33240;AT1G34180;AT1G35560;AT1G36180;AT1G47840…
GO:0071229	cellular response to acid chemical	47	598	0.0412737	0.312738	AT1G01720;AT1G14920;AT1G15750;AT1G17440;AT1G18390;AT1G33240;AT1G49540;AT1G52920;AT1G65690;AT1G67120;AT1G69260;AT1G77500;AT2G14210;AT2G17110;AT2G22660;AT2G31470;AT2G32510;AT2G34670;AT2G40330;AT3G05120;AT3G06190;AT3G11440;AT3G17980;AT3G19600;AT3G24650;AT3G44460;AT3G57530;AT4G04920;AT4G05040;AT4G14720;AT4G25420;AT4G28520;AT4G28910;AT4G35987;AT4G36830;AT5G01560;AT5G01810;AT5G04870;AT5G06100;AT5G14570…
GO:0019219	regulation of nucleobase-containing compound metabolic process	177	2582	0.0414796	0.312738	AT1G01720;AT1G02840;AT1G05690;AT1G06070;AT1G07520;AT1G07640;AT1G08060;AT1G08465;AT1G09570;AT1G10240;AT1G13740;AT1G14790;AT1G14920;AT1G15215;AT1G15750;AT1G16710;AT1G17310;AT1G20980;AT1G23860;AT1G25250;AT1G26960;AT1G27730;AT1G28520;AT1G29220;AT1G30810;AT1G31310;AT1G32750;AT1G33240;AT1G34180;AT1G35560;AT1G47870;AT1G49540;AT1G50030;AT1G52740;AT1G53780;AT1G56190;AT1G58100;AT1G64100;AT1G64530;AT1G66470…
GO:0009625	response to insect	5	32	0.0417884	0.312738	AT1G07640;AT1G66340;AT3G14210;AT3G26830;AT4G13770
GO:0043467	regulation of generation of precursor metabolites and energy	5	32	0.0417884	0.312738	AT1G56190;AT3G12780;AT3G54320;AT3G61320;AT5G15250
GO:0043622	cortical microtubule organization	5	32	0.0417884	0.312738	AT1G80350;AT2G28620;AT5G15600;AT5G64740;AT5G65930
GO:0019953	sexual reproduction	21	231	0.0418218	0.312738	AT1G06220;AT1G15940;AT2G13680;AT3G04690;AT3G05120;AT3G11440;AT3G23670;AT3G50310;AT3G62230;AT4G00050;AT4G00080;AT4G11720;AT4G28250;AT4G35280;AT4G37450;AT5G06100;AT5G07510;AT5G07520;AT5G18000;AT5G35770;AT5G51210
GO:0032392	DNA geometric change	8	65	0.0419926	0.312738	AT1G31360;AT1G79950;AT1G80190;AT2G21660;AT3G57300;AT5G41360;AT5G41370;AT5G66750
GO:0044038	cell wall macromolecule biosynthetic process	8	65	0.0419926	0.312738	AT1G27930;AT1G67330;AT2G35610;AT2G41770;AT3G06550;AT3G29810;AT3G57420;AT4G04920
GO:0070589	cellular component macromolecule biosynthetic process	8	65	0.0419926	0.312738	AT1G27930;AT1G67330;AT2G35610;AT2G41770;AT3G06550;AT3G29810;AT3G57420;AT4G04920
GO:0009152	purine ribonucleotide biosynthetic process	17	178	0.0425562	0.312738	AT1G09430;AT1G16300;AT1G20950;AT1G36180;AT1G47840;AT1G56190;AT1G62580;AT1G74260;AT1G79530;AT2G38040;AT3G06650;AT3G09820;AT3G12780;AT3G27240;AT3G54320;AT5G03690;AT5G47435
GO:0010383	cell wall polysaccharide metabolic process	14	139	0.0426369	0.312738	AT1G27930;AT1G67330;AT1G71930;AT2G35610;AT2G41770;AT3G06550;AT3G29810;AT3G57420;AT3G62720;AT4G04920;AT4G33810;AT4G33820;AT4G34260;AT5G09730
GO:0045491	xylan metabolic process	7	54	0.0435133	0.312738	AT1G27930;AT1G67330;AT1G71930;AT3G06550;AT4G33810;AT4G33820;AT5G09730
GO:0009991	response to extracellular stimulus	24	273	0.0435611	0.312738	AT1G01140;AT1G05630;AT1G14040;AT1G18390;AT1G27510;AT1G33240;AT1G54710;AT1G58250;AT2G14210;AT2G22240;AT2G26890;AT2G31470;AT2G31830;AT2G43900;AT3G06190;AT3G06850;AT3G08860;AT3G09560;AT3G29060;AT3G59410;AT3G62770;AT4G28610;AT4G35830;AT5G63190
GO:0019637	organophosphate metabolic process	54	703	0.0436937	0.312738	AT1G05630;AT1G09430;AT1G16300;AT1G16540;AT1G20950;AT1G21640;AT1G32200;AT1G36180;AT1G47840;AT1G49340;AT1G50030;AT1G51040;AT1G54340;AT1G55810;AT1G56190;AT1G56500;AT1G60890;AT1G62580;AT1G71010;AT1G74260;AT1G79530;AT2G01690;AT2G01900;AT2G22240;AT2G31830;AT2G32010;AT2G38040;AT2G38210;AT2G38230;AT2G41210;AT2G43900;AT3G06650;AT3G07270;AT3G09560;AT3G09820;AT3G09920;AT3G12780;AT3G14550;AT3G14890;AT3G24030…
GO:1901568	fatty acid derivative metabolic process	6	43	0.0438206	0.312738	AT1G14790;AT1G57750;AT3G44560;AT4G13840;AT4G34100;AT5G13520
GO:0050896	response to stimulus	420	6463	0.0441797	0.312738	AT1G01140;AT1G01720;AT1G01930;AT1G02660;AT1G03120;AT1G03220;AT1G03230;AT1G03475;AT1G04310;AT1G05630;AT1G05690;AT1G05800;AT1G06400;AT1G07520;AT1G07570;AT1G07640;AT1G08060;AT1G08600;AT1G09350;AT1G09570;AT1G09970;AT1G11000;AT1G11580;AT1G12910;AT1G13060;AT1G13430;AT1G13740;AT1G14040;AT1G14790;AT1G14920;AT1G15750;AT1G15940;AT1G16540;AT1G17440;AT1G18390;AT1G20950;AT1G20980;AT1G21250;AT1G21610;AT1G21750…
GO:0007167	enzyme linked receptor protein signaling pathway	17	179	0.0444823	0.312738	AT1G52540;AT1G53730;AT1G78980;AT2G37710;AT2G42960;AT2G43690;AT2G48010;AT3G53380;AT3G59110;AT4G02010;AT4G02410;AT4G22130;AT5G01560;AT5G18500;AT5G18610;AT5G35960;AT5G56890
GO:0007178	transmembrane receptor protein serine/threonine kinase signaling pathway	17	179	0.0444823	0.312738	AT1G52540;AT1G53730;AT1G78980;AT2G37710;AT2G42960;AT2G43690;AT2G48010;AT3G53380;AT3G59110;AT4G02010;AT4G02410;AT4G22130;AT5G01560;AT5G18500;AT5G18610;AT5G35960;AT5G56890
GO:0006928	movement of cell or subcellular component	11	102	0.044746	0.312738	AT1G18550;AT1G54560;AT1G73860;AT2G20290;AT2G28620;AT3G19960;AT3G20150;AT3G23670;AT5G10470;AT5G55520;AT5G65930
GO:0045892	negative regulation of transcription, DNA-templated	25	288	0.0454226	0.312738	AT1G08060;AT1G13740;AT1G14790;AT1G15215;AT1G15750;AT1G27730;AT1G33240;AT1G47870;AT1G69260;AT1G75080;AT2G32940;AT2G35160;AT3G01320;AT3G02860;AT3G07610;AT3G11450;AT3G61050;AT3G61850;AT4G12750;AT4G28910;AT5G04290;AT5G06110;AT5G22010;AT5G63190;AT5G66750
GO:0045934	negative regulation of nucleobase-containing compound metabolic process	29	344	0.0457647	0.312738	AT1G08060;AT1G13740;AT1G14790;AT1G15215;AT1G15750;AT1G27730;AT1G33240;AT1G47870;AT1G69260;AT1G75080;AT1G79950;AT2G32940;AT2G35160;AT3G01320;AT3G02860;AT3G07610;AT3G11450;AT3G17040;AT3G24495;AT3G61050;AT3G61850;AT4G12750;AT4G28910;AT5G04290;AT5G06110;AT5G22010;AT5G54090;AT5G63190;AT5G66750
GO:0009266	response to temperature stimulus	49	632	0.0461055	0.312738	AT1G01140;AT1G05690;AT1G09350;AT1G16540;AT1G27730;AT1G28520;AT1G52740;AT1G53240;AT1G56190;AT1G66340;AT1G66730;AT1G74710;AT1G79930;AT2G16500;AT2G21060;AT2G21490;AT2G21660;AT2G22240;AT2G37760;AT2G38170;AT2G39730;AT2G42540;AT2G47730;AT3G08920;AT3G08970;AT3G10680;AT3G12780;AT3G14210;AT3G19600;AT3G22310;AT3G50310;AT3G53990;AT3G62410;AT4G02520;AT4G03430;AT4G22950;AT4G23100;AT4G25470;AT4G25480;AT4G31120…
GO:0000271	polysaccharide biosynthetic process	20	220	0.0461267	0.312738	AT1G06490;AT1G27930;AT1G63450;AT1G67330;AT2G13680;AT2G21770;AT2G35610;AT2G41770;AT3G06550;AT3G12060;AT3G29810;AT3G57420;AT3G59100;AT3G62720;AT4G04920;AT4G39350;AT5G13000;AT5G24300;AT5G63840;AT5G64740
GO:0009890	negative regulation of biosynthetic process	33	401	0.0464163	0.312738	AT1G08060;AT1G09570;AT1G11580;AT1G13740;AT1G14790;AT1G15215;AT1G15750;AT1G27730;AT1G33240;AT1G47870;AT1G69260;AT1G75080;AT2G32940;AT2G35160;AT3G01320;AT3G01790;AT3G02860;AT3G07610;AT3G11450;AT3G12680;AT3G24495;AT3G48050;AT3G61050;AT3G61850;AT3G62410;AT4G12750;AT4G28910;AT5G04290;AT5G06110;AT5G18230;AT5G22010;AT5G63190;AT5G66750
GO:0000973	posttranscriptional tethering of RNA polymerase II gene DNA at nuclear periphery	2	6	0.0467544	0.312738	AT1G59660;AT3G14120
GO:0009090	homoserine biosynthetic process	2	6	0.0467544	0.312738	AT3G02020;AT4G19710
GO:0009190	cyclic nucleotide biosynthetic process	2	6	0.0467544	0.312738	AT1G56500;AT1G62580
GO:0034311	diol metabolic process	2	6	0.0467544	0.312738	AT2G38010;AT3G07270
GO:0034312	diol biosynthetic process	2	6	0.0467544	0.312738	AT2G38010;AT3G07270
GO:0051341	regulation of oxidoreductase activity	2	6	0.0467544	0.312738	AT4G34100;AT5G65000
GO:0051754	meiotic sister chromatid cohesion, centromeric	2	6	0.0467544	0.312738	AT2G47980;AT5G05490
GO:0051972	regulation of telomerase activity	2	6	0.0467544	0.312738	AT3G01610;AT3G09290
GO:0080144	amino acid homeostasis	2	6	0.0467544	0.312738	AT1G16300;AT1G79530
GO:1900370	positive regulation of RNA interference	2	6	0.0467544	0.312738	AT1G05490;AT3G42670
GO:2001293	malonyl-CoA metabolic process	2	6	0.0467544	0.312738	AT1G36180;AT2G38040
GO:0007584	response to nutrient	5	33	0.0468855	0.312738	AT1G05630;AT1G27510;AT2G14210;AT2G31830;AT2G43900
GO:0072524	pyridine-containing compound metabolic process	14	141	0.0471375	0.312738	AT1G16300;AT1G20950;AT1G21640;AT1G47840;AT1G54340;AT1G56190;AT1G79530;AT2G38210;AT2G38230;AT3G12780;AT3G54320;AT5G03690;AT5G40610;AT5G41670
GO:0002683	negative regulation of immune system process	4	23	0.0472952	0.312738	AT1G49040;AT1G50030;AT3G04570;AT3G21650
GO:0051761	sesquiterpene metabolic process	4	23	0.0472952	0.312738	AT1G31950;AT4G15870;AT4G20200;AT4G20210
GO:0051762	sesquiterpene biosynthetic process	4	23	0.0472952	0.312738	AT1G31950;AT4G15870;AT4G20200;AT4G20210
GO:0097035	regulation of membrane lipid distribution	4	23	0.0472952	0.312738	AT1G17500;AT3G27870;AT4G39690;AT5G04930
GO:0010087	phloem or xylem histogenesis	11	103	0.0474741	0.312738	AT1G05630;AT1G66340;AT1G71930;AT1G78770;AT2G31830;AT2G43900;AT2G47430;AT4G00220;AT4G28650;AT4G36160;AT5G60690
GO:0090351	seedling development	18	194	0.0478283	0.312738	AT1G03120;AT1G09970;AT1G14920;AT1G49590;AT1G62720;AT1G66340;AT1G66730;AT3G02860;AT3G06500;AT3G22942;AT3G58060;AT4G03430;AT4G21690;AT4G39850;AT5G01560;AT5G07120;AT5G09810;AT5G67360
GO:0048583	regulation of response to stimulus	62	826	0.0479054	0.312738	AT1G01720;AT1G02660;AT1G04310;AT1G14920;AT1G17440;AT1G28520;AT1G31670;AT1G32540;AT1G49040;AT1G49540;AT1G50030;AT1G52920;AT1G56190;AT1G58250;AT1G66340;AT1G66730;AT1G69160;AT1G71860;AT1G72300;AT1G74710;AT1G77180;AT1G79950;AT2G22660;AT2G31470;AT2G32510;AT2G32680;AT2G48070;AT3G04570;AT3G05120;AT3G07780;AT3G10040;AT3G12780;AT3G16730;AT3G17980;AT3G18165;AT3G20760;AT3G21650;AT3G23780;AT3G26830;AT3G30350…
GO:0006721	terpenoid metabolic process	17	181	0.0485196	0.312738	AT1G16540;AT1G28100;AT1G31800;AT1G31950;AT1G50030;AT1G54570;AT1G65690;AT1G78480;AT3G14550;AT3G25180;AT4G15870;AT4G20200;AT4G20210;AT4G21690;AT4G25420;AT4G25700;AT4G32980
GO:0006566	threonine metabolic process	3	14	0.0489342	0.312738	AT3G02020;AT4G19710;AT4G29840
GO:0016122	xanthophyll metabolic process	3	14	0.0489342	0.312738	AT1G28100;AT1G31800;AT4G25700
GO:0031053	primary miRNA processing	3	14	0.0489342	0.312738	AT4G03430;AT5G13010;AT5G53060
GO:0106074	aminoacyl-tRNA metabolism involved in translational fidelity	3	14	0.0489342	0.312738	AT3G16565;AT4G10320;AT5G49030
GO:0002239	response to oomycetes	11	104	0.0503131	0.312738	AT2G32680;AT2G37710;AT2G43690;AT2G48070;AT3G53380;AT4G02410;AT4G02520;AT4G35987;AT5G01560;AT5G09440;AT5G43470
GO:0071396	cellular response to lipid	38	476	0.0507978	0.312738	AT1G01720;AT1G14920;AT1G18390;AT1G49540;AT1G50030;AT1G52920;AT1G65690;AT1G67120;AT1G69260;AT1G75080;AT1G78300;AT1G78700;AT2G22660;AT2G31470;AT2G32510;AT2G40330;AT3G05120;AT3G11440;AT3G17980;AT3G19600;AT3G21650;AT3G24650;AT3G44460;AT3G57530;AT4G25420;AT4G28520;AT4G34870;AT4G35987;AT4G36780;AT4G36830;AT5G01560;AT5G01810;AT5G04870;AT5G06100;AT5G15160;AT5G52300;AT5G59010;AT5G65430
GO:0009845	seed germination	16	169	0.0512807	0.312738	AT1G03120;AT1G09970;AT1G14920;AT1G49590;AT1G62720;AT1G66730;AT3G02860;AT3G06500;AT3G22942;AT3G58060;AT4G03430;AT4G21690;AT4G39850;AT5G01560;AT5G09810;AT5G67360
GO:0010054	trichoblast differentiation	12	117	0.0513547	0.312738	AT1G63450;AT1G66470;AT2G35610;AT3G06810;AT3G11600;AT3G51460;AT3G57630;AT4G13880;AT4G35987;AT5G09810;AT5G13010;AT5G41950
GO:0010035	response to inorganic substance	73	995	0.0516819	0.312738	AT1G03120;AT1G05690;AT1G13060;AT1G13740;AT1G18390;AT1G21750;AT1G27510;AT1G27730;AT1G28520;AT1G32540;AT1G33240;AT1G53240;AT1G54100;AT1G56190;AT1G56560;AT1G62480;AT1G66340;AT1G72650;AT1G77500;AT1G79930;AT2G14210;AT2G17110;AT2G21490;AT2G21660;AT2G22240;AT2G31470;AT2G32240;AT2G33700;AT2G34670;AT2G37760;AT2G39800;AT2G41870;AT2G42540;AT3G02480;AT3G06190;AT3G07720;AT3G09820;AT3G11830;AT3G12780;AT3G13860…
GO:0006720	isoprenoid metabolic process	20	223	0.0517632	0.312738	AT1G16540;AT1G28100;AT1G31800;AT1G31950;AT1G50030;AT1G54570;AT1G65690;AT1G78480;AT3G14550;AT3G25180;AT4G15870;AT4G20200;AT4G20210;AT4G21690;AT4G25420;AT4G25700;AT4G32980;AT4G34100;AT4G38460;AT5G58782
GO:0007059	chromosome segregation	14	143	0.0519593	0.312738	AT1G15940;AT1G18550;AT1G22275;AT1G67370;AT1G69400;AT2G45490;AT2G47980;AT3G16730;AT3G57050;AT3G57060;AT5G05490;AT5G10950;AT5G22010;AT5G63540
GO:0071669	plant-type cell wall organization or biogenesis	26	306	0.051967	0.312738	AT1G27930;AT1G67330;AT1G68060;AT1G69530;AT1G80350;AT2G03480;AT2G21770;AT2G35610;AT2G39700;AT2G41210;AT2G41770;AT3G06550;AT3G29810;AT3G57420;AT4G04920;AT4G17220;AT4G17880;AT4G36160;AT4G39350;AT5G04960;AT5G16490;AT5G39260;AT5G39270;AT5G39290;AT5G63800;AT5G64740
GO:0000045	autophagosome assembly	5	34	0.052335	0.312738	AT3G19190;AT3G21660;AT3G62770;AT4G30510;AT4G30790
GO:0010014	meristem initiation	5	34	0.052335	0.312738	AT1G15750;AT1G80490;AT2G17950;AT3G07780;AT5G60690
GO:0044786	cell cycle DNA replication	8	68	0.052593	0.312738	AT1G33240;AT1G47870;AT1G78770;AT1G80190;AT3G02860;AT3G24495;AT3G50630;AT4G38600
GO:0006637	acyl-CoA metabolic process	6	45	0.0529325	0.312738	AT1G09430;AT1G36180;AT2G38040;AT3G06650;AT3G44560;AT5G55070
GO:0031122	cytoplasmic microtubule organization	6	45	0.0529325	0.312738	AT1G80245;AT1G80350;AT2G28620;AT5G15600;AT5G64740;AT5G65930
GO:0035383	thioester metabolic process	6	45	0.0529325	0.312738	AT1G09430;AT1G36180;AT2G38040;AT3G06650;AT3G44560;AT5G55070
GO:0042214	terpene metabolic process	6	45	0.0529325	0.312738	AT1G31950;AT3G25180;AT4G15870;AT4G20200;AT4G20210;AT4G38460
GO:0070988	demethylation	6	45	0.0529325	0.312738	AT1G30810;AT1G49540;AT3G07610;AT3G14890;AT3G48430;AT5G04240
GO:0009959	negative gravitropism	4	24	0.0541297	0.312738	AT2G26890;AT3G14870;AT4G34080;AT5G58960
GO:0010143	cutin biosynthetic process	4	24	0.0541297	0.312738	AT3G01140;AT3G54320;AT4G34100;AT5G23940
GO:0044703	multi-organism reproductive process	21	238	0.0543643	0.312738	AT1G06220;AT1G15940;AT2G13680;AT3G04690;AT3G05120;AT3G11440;AT3G23670;AT3G50310;AT3G62230;AT4G00050;AT4G00080;AT4G11720;AT4G28250;AT4G35280;AT4G37450;AT5G06100;AT5G07510;AT5G07520;AT5G18000;AT5G35770;AT5G51210
GO:0017038	protein import	14	144	0.0544932	0.312738	AT1G02690;AT1G16540;AT1G21650;AT1G59660;AT2G05120;AT2G47450;AT3G13860;AT3G14120;AT3G49560;AT4G16143;AT4G23940;AT5G01590;ATCG00860;ATCG01280
GO:0006090	pyruvate metabolic process	10	93	0.0548934	0.312738	AT1G16300;AT1G20950;AT1G47840;AT1G56190;AT1G79530;AT2G13560;AT3G12780;AT3G54320;AT5G03690;AT5G25880
GO:0006164	purine nucleotide biosynthetic process	17	184	0.0550507	0.312738	AT1G09430;AT1G16300;AT1G20950;AT1G36180;AT1G47840;AT1G56190;AT1G62580;AT1G74260;AT1G79530;AT2G38040;AT3G06650;AT3G09820;AT3G12780;AT3G27240;AT3G54320;AT5G03690;AT5G47435
GO:0048584	positive regulation of response to stimulus	25	294	0.0553851	0.312738	AT1G02660;AT1G14920;AT1G28520;AT1G32540;AT1G49540;AT1G50030;AT1G66730;AT1G69160;AT2G32510;AT2G32680;AT2G48070;AT3G05120;AT3G16730;AT3G17980;AT3G18165;AT3G20760;AT3G50310;AT3G57300;AT4G04920;AT4G17410;AT4G25230;AT4G31120;AT5G06100;AT5G18610;AT5G19920
GO:0019751	polyol metabolic process	9	81	0.0560586	0.312738	AT1G05630;AT1G66980;AT2G22240;AT2G31830;AT2G38010;AT2G43900;AT3G07270;AT3G44830;AT4G39800
GO:0080090	regulation of primary metabolic process	214	3196	0.0580721	0.312738	AT1G01100;AT1G01720;AT1G02840;AT1G05690;AT1G06070;AT1G07520;AT1G07640;AT1G08060;AT1G08465;AT1G09570;AT1G10240;AT1G11580;AT1G13320;AT1G13740;AT1G14790;AT1G14920;AT1G15215;AT1G15750;AT1G16710;AT1G17310;AT1G20980;AT1G23860;AT1G25250;AT1G26960;AT1G27730;AT1G28520;AT1G29220;AT1G30810;AT1G31310;AT1G32750;AT1G33240;AT1G34180;AT1G35560;AT1G47870;AT1G49540;AT1G50030;AT1G52740;AT1G53780;AT1G56190;AT1G58100…
GO:0043628	ncRNA 3'-end processing	5	35	0.0581376	0.312738	AT1G22660;AT1G59760;AT1G72370;AT4G20060;AT4G25630
GO:0009260	ribonucleotide biosynthetic process	18	199	0.0584875	0.312738	AT1G09430;AT1G16300;AT1G20950;AT1G36180;AT1G47840;AT1G55810;AT1G56190;AT1G62580;AT1G74260;AT1G79530;AT2G38040;AT3G06650;AT3G09820;AT3G12780;AT3G27240;AT3G54320;AT5G03690;AT5G47435
GO:0006271	DNA strand elongation involved in DNA replication	3	15	0.0584938	0.312738	AT1G66730;AT1G78650;AT1G80190
GO:0046620	regulation of organ growth	3	15	0.0584938	0.312738	AT1G13710;AT3G20470;AT5G35770
GO:0046654	tetrahydrofolate biosynthetic process	3	15	0.0584938	0.312738	AT3G07270;AT5G41480;AT5G57850
GO:0071514	genetic imprinting	3	15	0.0584938	0.312738	AT3G49240;AT5G49160;AT5G66750
GO:0051171	regulation of nitrogen compound metabolic process	210	3134	0.0588289	0.312738	AT1G01100;AT1G01720;AT1G02840;AT1G05690;AT1G06070;AT1G07520;AT1G07640;AT1G08060;AT1G08465;AT1G09570;AT1G10240;AT1G11580;AT1G13320;AT1G13740;AT1G14790;AT1G14920;AT1G15215;AT1G15750;AT1G16710;AT1G17310;AT1G20980;AT1G23860;AT1G25250;AT1G26960;AT1G27730;AT1G28520;AT1G29220;AT1G30810;AT1G31310;AT1G32750;AT1G33240;AT1G34180;AT1G35560;AT1G47870;AT1G49540;AT1G50030;AT1G52740;AT1G53780;AT1G56190;AT1G56200…
GO:0031327	negative regulation of cellular biosynthetic process	32	396	0.0600302	0.312738	AT1G08060;AT1G09570;AT1G11580;AT1G13740;AT1G14790;AT1G15215;AT1G15750;AT1G27730;AT1G33240;AT1G47870;AT1G69260;AT1G75080;AT2G32940;AT2G35160;AT3G01320;AT3G01790;AT3G02860;AT3G07610;AT3G11450;AT3G12680;AT3G24495;AT3G48050;AT3G61050;AT3G61850;AT4G12750;AT4G28910;AT5G04290;AT5G06110;AT5G18230;AT5G22010;AT5G63190;AT5G66750
GO:0009639	response to red or far red light	21	241	0.0604813	0.312738	AT1G09570;AT1G14920;AT1G26830;AT1G28520;AT1G52410;AT1G69530;AT2G42540;AT3G14870;AT3G17040;AT3G61600;AT3G61850;AT4G16250;AT4G28880;AT4G32980;AT4G34080;AT4G34870;AT4G37580;AT5G04190;AT5G15160;AT5G58960;AT5G64813
GO:0007018	microtubule-based movement	8	70	0.0605344	0.312738	AT1G18550;AT1G73860;AT2G28620;AT3G20150;AT3G23670;AT5G10470;AT5G55520;AT5G65930
GO:0048653	anther development	8	70	0.0605344	0.312738	AT1G79530;AT2G17950;AT3G11440;AT3G51060;AT5G06100;AT5G12330;AT5G50570;AT5G50670
GO:0000052	citrulline metabolic process	1	1	0.0606034	0.312738	AT1G75330
GO:0000372	Group I intron splicing	1	1	0.0606034	0.312738	AT3G01370
GO:0000376	RNA splicing, via transesterification reactions with guanosine as nucleophile	1	1	0.0606034	0.312738	AT3G01370
GO:0001325	formation of extrachromosomal circular DNA	1	1	0.0606034	0.312738	AT1G79950
GO:0001680	tRNA 3'-terminal CCA addition	1	1	0.0606034	0.312738	AT1G22660
GO:0002791	regulation of peptide secretion	1	1	0.0606034	0.312738	AT5G50440
GO:0006110	regulation of glycolytic process	1	1	0.0606034	0.312738	AT3G54320
GO:0006691	leukotriene metabolic process	1	1	0.0606034	0.312738	AT5G13520
GO:0006761	dihydrofolate biosynthetic process	1	1	0.0606034	0.312738	AT5G41480
GO:0006780	uroporphyrinogen III biosynthetic process	1	1	0.0606034	0.312738	AT2G26540
GO:0006907	pinocytosis	1	1	0.0606034	0.312738	AT5G50375
GO:0009667	plastid inner membrane organization	1	1	0.0606034	0.312738	AT2G42540
GO:0010203	response to very low fluence red light stimulus	1	1	0.0606034	0.312738	AT1G09570
GO:0010409	extensin metabolic process	1	1	0.0606034	0.312738	AT3G57630
GO:0010767	regulation of transcription from RNA polymerase II promoter in response to UV-induced DNA damage	1	1	0.0606034	0.312738	AT1G47870
GO:0010998	regulation of translational initiation by eIF2 alpha phosphorylation	1	1	0.0606034	0.312738	AT3G59410
GO:0015741	fumarate transport	1	1	0.0606034	0.312738	AT5G01340
GO:0015789	UDP-N-acetylgalactosamine transmembrane transport	1	1	0.0606034	0.312738	AT5G65000
GO:0015916	fatty-acyl-CoA transport	1	1	0.0606034	0.312738	AT4G39850
GO:0016242	negative regulation of macroautophagy	1	1	0.0606034	0.312738	AT1G50030
GO:0018149	peptide cross-linking	1	1	0.0606034	0.312738	AT3G62410
GO:0018192	enzyme active site formation via cysteine modification to L-cysteine persulfide	1	1	0.0606034	0.312738	AT5G55130
GO:0018307	enzyme active site formation	1	1	0.0606034	0.312738	AT5G55130
GO:0018316	peptide cross-linking via L-cystine	1	1	0.0606034	0.312738	AT3G62410
GO:0019240	citrulline biosynthetic process	1	1	0.0606034	0.312738	AT1G75330
GO:0019279	L-methionine biosynthetic process from L-homoserine via cystathionine	1	1	0.0606034	0.312738	AT3G57050
GO:0019370	leukotriene biosynthetic process	1	1	0.0606034	0.312738	AT5G13520
GO:0030811	regulation of nucleotide catabolic process	1	1	0.0606034	0.312738	AT3G54320
GO:0032069	regulation of nuclease activity	1	1	0.0606034	0.312738	AT3G17040
GO:0032074	negative regulation of nuclease activity	1	1	0.0606034	0.312738	AT3G17040
GO:0032435	negative regulation of proteasomal ubiquitin-dependent protein catabolic process	1	1	0.0606034	0.312738	AT5G65000
GO:0033542	fatty acid beta-oxidation, unsaturated, even number	1	1	0.0606034	0.312738	AT1G76150
GO:0034198	cellular response to amino acid starvation	1	1	0.0606034	0.312738	AT3G59410
GO:0035278	miRNA mediated inhibition of translation	1	1	0.0606034	0.312738	AT3G48050
GO:0035970	peptidyl-threonine dephosphorylation	1	1	0.0606034	0.312738	AT2G30170
GO:0035998	7,8-dihydroneopterin 3'-triphosphate biosynthetic process	1	1	0.0606034	0.312738	AT3G07270
GO:0036172	thiamine salvage	1	1	0.0606034	0.312738	AT3G24030
GO:0039694	viral RNA genome replication	1	1	0.0606034	0.312738	AT3G22310
GO:0040033	negative regulation of translation, ncRNA-mediated	1	1	0.0606034	0.312738	AT3G48050
GO:0042766	nucleosome mobilization	1	1	0.0606034	0.312738	AT3G57300
GO:0043470	regulation of carbohydrate catabolic process	1	1	0.0606034	0.312738	AT3G54320
GO:0043558	regulation of translational initiation in response to stress	1	1	0.0606034	0.312738	AT3G59410
GO:0043988	histone H3-S28 phosphorylation	1	1	0.0606034	0.312738	AT2G45490
GO:0045472	response to ether	1	1	0.0606034	0.312738	AT1G50030
GO:0045974	regulation of translation, ncRNA-mediated	1	1	0.0606034	0.312738	AT3G48050
GO:0046456	icosanoid biosynthetic process	1	1	0.0606034	0.312738	AT5G13520
GO:0046502	uroporphyrinogen III metabolic process	1	1	0.0606034	0.312738	AT2G26540
GO:0050708	regulation of protein secretion	1	1	0.0606034	0.312738	AT5G50440
GO:0051066	dihydrobiopterin metabolic process	1	1	0.0606034	0.312738	AT3G07270
GO:0060700	regulation of ribonuclease activity	1	1	0.0606034	0.312738	AT3G17040
GO:0060701	negative regulation of ribonuclease activity	1	1	0.0606034	0.312738	AT3G17040
GO:0061392	regulation of transcription from RNA polymerase II promoter in response to osmotic stress	1	1	0.0606034	0.312738	AT2G33700
GO:0061416	regulation of transcription from RNA polymerase II promoter in response to salt stress	1	1	0.0606034	0.312738	AT2G33700
GO:0061709	reticulophagy	1	1	0.0606034	0.312738	AT4G30790
GO:0061723	glycophagy	1	1	0.0606034	0.312738	AT4G30790
GO:0070716	mismatch repair involved in maintenance of fidelity involved in DNA-dependent DNA replication	1	1	0.0606034	0.312738	AT1G79950
GO:0071139	resolution of recombination intermediates	1	1	0.0606034	0.312738	AT5G57450
GO:0071140	resolution of mitotic recombination intermediates	1	1	0.0606034	0.312738	AT5G57450
GO:0071258	cellular response to gravity	1	1	0.0606034	0.312738	AT4G14960
GO:0071468	cellular response to acidic pH	1	1	0.0606034	0.312738	AT3G59410
GO:0071630	nuclear protein quality control by the ubiquitin-proteasome system	1	1	0.0606034	0.312738	AT1G01930
GO:0072671	mitochondria-associated ubiquitin-dependent protein catabolic process	1	1	0.0606034	0.312738	AT1G01930
GO:0072755	cellular response to benomyl	1	1	0.0606034	0.312738	AT3G59410
GO:0072756	cellular response to paraquat	1	1	0.0606034	0.312738	AT4G17410
GO:0080094	response to trehalose-6-phosphate	1	1	0.0606034	0.312738	AT3G09820
GO:0080166	stomium development	1	1	0.0606034	0.312738	AT2G17950
GO:0090241	negative regulation of histone H4 acetylation	1	1	0.0606034	0.312738	AT5G66750
GO:0090470	shoot organ boundary specification	1	1	0.0606034	0.312738	AT4G32980
GO:0090656	t-circle formation	1	1	0.0606034	0.312738	AT1G79950
GO:0090737	telomere maintenance via telomere trimming	1	1	0.0606034	0.312738	AT1G79950
GO:0098502	DNA dephosphorylation	1	1	0.0606034	0.312738	AT3G14890
GO:0098503	DNA 3' dephosphorylation	1	1	0.0606034	0.312738	AT3G14890
GO:0098504	DNA 3' dephosphorylation involved in DNA repair	1	1	0.0606034	0.312738	AT3G14890
GO:0098822	peptidyl-cysteine modification to L-cysteine persulfide	1	1	0.0606034	0.312738	AT5G55130
GO:1900490	positive regulation of hydroxymethylglutaryl-CoA reductase (NADPH) activity	1	1	0.0606034	0.312738	AT4G34100
GO:1901038	cyanidin 3-O-glucoside metabolic process	1	1	0.0606034	0.312738	AT5G54060
GO:1901337	thioester transport	1	1	0.0606034	0.312738	AT4G39850
GO:1901355	response to rapamycin	1	1	0.0606034	0.312738	AT1G50030
GO:1901405	negative regulation of tetrapyrrole catabolic process	1	1	0.0606034	0.312738	AT4G11910
GO:1901561	response to benomyl	1	1	0.0606034	0.312738	AT3G59410
GO:1901917	regulation of exoribonuclease activity	1	1	0.0606034	0.312738	AT3G17040
GO:1901918	negative regulation of exoribonuclease activity	1	1	0.0606034	0.312738	AT3G17040
GO:1902040	positive regulation of seed dormancy process	1	1	0.0606034	0.312738	AT4G11040
GO:1902185	positive regulation of shoot apical meristem development	1	1	0.0606034	0.312738	AT3G54280
GO:1902296	DNA strand elongation involved in cell cycle DNA replication	1	1	0.0606034	0.312738	AT1G80190
GO:1902319	DNA strand elongation involved in nuclear cell cycle DNA replication	1	1	0.0606034	0.312738	AT1G80190
GO:1902661	positive regulation of glucose mediated signaling pathway	1	1	0.0606034	0.312738	AT1G50030
GO:1902983	DNA strand elongation involved in mitotic DNA replication	1	1	0.0606034	0.312738	AT1G80190
GO:1903069	regulation of ER-associated ubiquitin-dependent protein catabolic process	1	1	0.0606034	0.312738	AT5G65000
GO:1903070	negative regulation of ER-associated ubiquitin-dependent protein catabolic process	1	1	0.0606034	0.312738	AT5G65000
GO:1903601	thermospermine metabolic process	1	1	0.0606034	0.312738	AT4G29720
GO:1903602	thermospermine catabolic process	1	1	0.0606034	0.312738	AT4G29720
GO:1903647	negative regulation of chlorophyll catabolic process	1	1	0.0606034	0.312738	AT4G11910
GO:1903856	regulation of cytokinin dehydrogenase activity	1	1	0.0606034	0.312738	AT5G65000
GO:1903857	negative regulation of cytokinin dehydrogenase activity	1	1	0.0606034	0.312738	AT5G65000
GO:1904429	regulation of t-circle formation	1	1	0.0606034	0.312738	AT1G79950
GO:1904430	negative regulation of t-circle formation	1	1	0.0606034	0.312738	AT1G79950
GO:1904975	response to bleomycin	1	1	0.0606034	0.312738	AT1G66730
GO:1905691	lipid droplet disassembly	1	1	0.0606034	0.312738	AT4G10790
GO:1905777	regulation of exonuclease activity	1	1	0.0606034	0.312738	AT3G17040
GO:1905778	negative regulation of exonuclease activity	1	1	0.0606034	0.312738	AT3G17040
GO:1990074	polyuridylation-dependent mRNA catabolic process	1	1	0.0606034	0.312738	AT1G77680
GO:1990264	peptidyl-tyrosine dephosphorylation involved in inactivation of protein kinase activity	1	1	0.0606034	0.312738	AT1G71860
GO:1990451	cellular stress response to acidic pH	1	1	0.0606034	0.312738	AT3G59410
GO:1990928	response to amino acid starvation	1	1	0.0606034	0.312738	AT3G59410
GO:2000059	negative regulation of ubiquitin-dependent protein catabolic process	1	1	0.0606034	0.312738	AT5G65000
GO:2000234	positive regulation of rRNA processing	1	1	0.0606034	0.312738	AT1G50030
GO:2000683	regulation of cellular response to X-ray	1	1	0.0606034	0.312738	AT1G66730
GO:2000685	positive regulation of cellular response to X-ray	1	1	0.0606034	0.312738	AT1G66730
GO:2001169	regulation of ATP biosynthetic process	1	1	0.0606034	0.312738	AT3G54320
GO:2001215	regulation of hydroxymethylglutaryl-CoA reductase (NADPH) activity	1	1	0.0606034	0.312738	AT4G34100
GO:0051252	regulation of RNA metabolic process	168	2475	0.0608484	0.313216	AT1G01720;AT1G02840;AT1G05690;AT1G06070;AT1G07520;AT1G07640;AT1G08060;AT1G08465;AT1G09570;AT1G10240;AT1G13740;AT1G14790;AT1G14920;AT1G15215;AT1G15750;AT1G16710;AT1G17310;AT1G20980;AT1G23860;AT1G25250;AT1G26960;AT1G27730;AT1G28520;AT1G29220;AT1G30810;AT1G31310;AT1G32750;AT1G33240;AT1G34180;AT1G35560;AT1G47870;AT1G50030;AT1G53780;AT1G58100;AT1G64100;AT1G64530;AT1G66470;AT1G67270;AT1G68520;AT1G69260…
GO:0055114	oxidation-reduction process	127	1835	0.0613817	0.313216	AT1G03475;AT1G03990;AT1G06100;AT1G07440;AT1G13090;AT1G13710;AT1G14120;AT1G16300;AT1G19530;AT1G24360;AT1G30740;AT1G30810;AT1G31670;AT1G31800;AT1G53240;AT1G54100;AT1G54340;AT1G57750;AT1G62580;AT1G63340;AT1G64930;AT1G76150;AT1G79370;AT1G79530;AT1G80320;AT2G01270;AT2G04850;AT2G07718;AT2G13560;AT2G22780;AT2G25160;AT2G33270;AT2G33600;AT2G37760;AT2G39800;AT2G40890;AT2G41480;AT2G41510;AT2G42490;AT2G43420…
GO:0006862	nucleotide transport	4	25	0.0614681	0.313216	AT4G01100;AT4G26180;AT4G39850;AT5G51050
GO:0015977	carbon fixation	4	25	0.0614681	0.313216	AT1G56190;AT3G12780;AT3G62410;ATCG00490
GO:0071103	DNA conformation change	15	160	0.061833	0.313216	AT1G31360;AT1G79950;AT1G80190;AT2G21660;AT3G10270;AT3G16730;AT3G57050;AT3G57060;AT3G57300;AT4G26110;AT4G32820;AT5G05490;AT5G41360;AT5G41370;AT5G66750
GO:0006950	response to stress	242	3648	0.0623768	0.313216	AT1G01140;AT1G01720;AT1G01930;AT1G02660;AT1G03220;AT1G03230;AT1G05630;AT1G05690;AT1G05800;AT1G07570;AT1G07640;AT1G08060;AT1G08600;AT1G09350;AT1G09970;AT1G11000;AT1G11580;AT1G13740;AT1G14040;AT1G14790;AT1G14920;AT1G15940;AT1G16540;AT1G18390;AT1G20980;AT1G21250;AT1G21610;AT1G21750;AT1G27510;AT1G27730;AT1G28520;AT1G29850;AT1G31360;AT1G32540;AT1G33240;AT1G35310;AT1G47870;AT1G49040;AT1G49260;AT1G49540…
GO:0006021	inositol biosynthetic process	2	7	0.0628711	0.313216	AT2G22240;AT4G39800
GO:0006097	glyoxylate cycle	2	7	0.0628711	0.313216	AT2G22780;AT3G16910
GO:0006283	transcription-coupled nucleotide-excision repair	2	7	0.0628711	0.313216	AT5G41360;AT5G41370
GO:0006546	glycine catabolic process	2	7	0.0628711	0.313216	AT2G20860;AT2G35370
GO:0006882	cellular zinc ion homeostasis	2	7	0.0628711	0.313216	AT2G38170;AT2G46800
GO:0008615	pyridoxine biosynthetic process	2	7	0.0628711	0.313216	AT2G38210;AT2G38230
GO:0010165	response to X-ray	2	7	0.0628711	0.313216	AT1G66730;AT5G57160
GO:0017006	protein-tetrapyrrole linkage	2	7	0.0628711	0.313216	AT1G09570;AT4G16250
GO:0034052	positive regulation of plant-type hypersensitive response	2	7	0.0628711	0.313216	AT1G32540;AT4G25230
GO:0048654	anther morphogenesis	2	7	0.0628711	0.313216	AT3G11440;AT5G06100
GO:0048655	anther wall tapetum morphogenesis	2	7	0.0628711	0.313216	AT3G11440;AT5G06100
GO:0051196	regulation of coenzyme metabolic process	2	7	0.0628711	0.313216	AT2G41090;AT3G54320
GO:0070601	centromeric sister chromatid cohesion	2	7	0.0628711	0.313216	AT2G47980;AT5G05490
GO:1901957	regulation of cutin biosynthetic process	2	7	0.0628711	0.313216	AT3G01140;AT3G54320
GO:1902932	positive regulation of alcohol biosynthetic process	2	7	0.0628711	0.313216	AT1G50030;AT1G65690
GO:0050684	regulation of mRNA processing	6	47	0.0631123	0.313718	AT1G02840;AT1G23860;AT3G53500;AT3G55460;AT3G61860;AT4G19610
GO:0000398	mRNA splicing, via spliceosome	18	201	0.0631793	0.313718	AT1G02840;AT1G06220;AT1G10320;AT1G23860;AT1G49590;AT1G77180;AT2G21660;AT2G38770;AT2G42510;AT3G26560;AT3G51110;AT3G53500;AT3G55460;AT3G61860;AT4G03430;AT4G19610;AT5G13010;AT5G64270
GO:0009615	response to virus	9	83	0.063581	0.314679	AT1G14790;AT1G21250;AT1G50030;AT1G56190;AT2G22240;AT2G32940;AT3G12780;AT4G19600;AT5G43470
GO:0046939	nucleotide phosphorylation	9	83	0.063581	0.314679	AT1G16300;AT1G20950;AT1G47840;AT1G56190;AT1G79530;AT3G12780;AT3G14890;AT3G54320;AT5G03690
GO:0030163	protein catabolic process	49	647	0.0637357	0.314929	AT1G01930;AT1G03220;AT1G03230;AT1G13060;AT1G23390;AT1G26830;AT1G29090;AT1G29110;AT1G53780;AT1G56500;AT2G04660;AT2G15530;AT2G15580;AT2G16090;AT2G17190;AT2G32730;AT2G34080;AT2G35615;AT2G42030;AT3G05780;AT3G05790;AT3G07060;AT3G12920;AT3G14400;AT3G21660;AT3G49600;AT3G50080;AT3G51330;AT3G51340;AT3G51350;AT3G53230;AT3G54400;AT3G61790;AT4G23570;AT4G25230;AT4G28470;AT4G34100;AT4G38930;AT5G01720;AT5G08260…
GO:0030641	regulation of cellular pH	5	36	0.0642927	0.315619	AT2G47160;AT3G42640;AT4G11730;AT4G30190;AT5G57350
GO:0045927	positive regulation of growth	5	36	0.0642927	0.315619	AT1G13710;AT1G50030;AT1G58250;AT3G20470;AT5G35770
GO:0051453	regulation of intracellular pH	5	36	0.0642927	0.315619	AT2G47160;AT3G42640;AT4G11730;AT4G30190;AT5G57350
GO:1905037	autophagosome organization	5	36	0.0642927	0.315619	AT3G19190;AT3G21660;AT3G62770;AT4G30510;AT4G30790
GO:0009741	response to brassinosteroid	12	122	0.0664144	0.325506	AT1G50030;AT1G71930;AT1G75080;AT1G78300;AT1G78700;AT3G21650;AT3G48430;AT4G34870;AT4G36780;AT5G04240;AT5G59010;AT5G65430
GO:0006631	fatty acid metabolic process	23	272	0.0671779	0.326934	AT1G06100;AT1G09430;AT1G24360;AT1G36180;AT1G76150;AT2G04540;AT2G20860;AT2G22780;AT2G38010;AT2G38040;AT3G02630;AT3G06680;AT3G06810;AT3G06850;AT3G16910;AT4G00360;AT4G11030;AT4G13840;AT4G36830;AT5G16240;AT5G17380;AT5G23190;AT5G38020
GO:0000819	sister chromatid segregation	9	84	0.0675706	0.326934	AT1G15940;AT1G18550;AT1G69400;AT2G47980;AT3G16730;AT3G57050;AT3G57060;AT5G05490;AT5G10950
GO:0006475	internal protein amino acid acetylation	9	84	0.0675706	0.326934	AT1G05690;AT1G16710;AT1G17440;AT1G32750;AT1G49540;AT3G01460;AT3G48430;AT4G31440;AT5G66750
GO:0016573	histone acetylation	9	84	0.0675706	0.326934	AT1G05690;AT1G16710;AT1G17440;AT1G32750;AT1G49540;AT3G01460;AT3G48430;AT4G31440;AT5G66750
GO:0018393	internal peptidyl-lysine acetylation	9	84	0.0675706	0.326934	AT1G05690;AT1G16710;AT1G17440;AT1G32750;AT1G49540;AT3G01460;AT3G48430;AT4G31440;AT5G66750
GO:0018394	peptidyl-lysine acetylation	9	84	0.0675706	0.326934	AT1G05690;AT1G16710;AT1G17440;AT1G32750;AT1G49540;AT3G01460;AT3G48430;AT4G31440;AT5G66750
GO:0019359	nicotinamide nucleotide biosynthetic process	9	84	0.0675706	0.326934	AT1G16300;AT1G20950;AT1G21640;AT1G47840;AT1G56190;AT1G79530;AT3G12780;AT3G54320;AT5G03690
GO:0051235	maintenance of location	9	84	0.0675706	0.326934	AT1G19970;AT1G75760;AT2G21190;AT3G18570;AT3G58060;AT4G39220;AT5G07510;AT5G07520;AT5G51210
GO:0006066	alcohol metabolic process	14	149	0.068429	0.328482	AT1G05630;AT1G16540;AT1G50030;AT1G54570;AT1G65690;AT1G66980;AT2G22240;AT2G31830;AT2G38010;AT2G43900;AT3G07270;AT3G44830;AT4G39800;AT5G58782
GO:0022616	DNA strand elongation	3	16	0.0688567	0.328482	AT1G66730;AT1G78650;AT1G80190
GO:0031048	chromatin silencing by small RNA	3	16	0.0688567	0.328482	AT1G14790;AT2G35160;AT3G07610
GO:0045493	xylan catabolic process	3	16	0.0688567	0.328482	AT4G33810;AT4G33820;AT5G09730
GO:0071395	cellular response to jasmonic acid stimulus	10	97	0.0691081	0.328482	AT1G14920;AT1G15750;AT1G17440;AT2G40330;AT4G04920;AT4G14720;AT4G28910;AT5G47010;AT5G53060;AT5G54060
GO:0006096	glycolytic process	8	72	0.0691892	0.328482	AT1G16300;AT1G20950;AT1G47840;AT1G56190;AT1G79530;AT3G12780;AT3G54320;AT5G03690
GO:0006757	ATP generation from ADP	8	72	0.0691892	0.328482	AT1G16300;AT1G20950;AT1G47840;AT1G56190;AT1G79530;AT3G12780;AT3G54320;AT5G03690
GO:0046031	ADP metabolic process	8	72	0.0691892	0.328482	AT1G16300;AT1G20950;AT1G47840;AT1G56190;AT1G79530;AT3G12780;AT3G54320;AT5G03690
GO:0010025	wax biosynthetic process	4	26	0.0693027	0.328482	AT1G14790;AT1G57750;AT4G13840;AT4G34100
GO:0032507	maintenance of protein location in cell	4	26	0.0693027	0.328482	AT1G19970;AT1G75760;AT2G21190;AT4G39220
GO:0035335	peptidyl-tyrosine dephosphorylation	4	26	0.0693027	0.328482	AT1G05000;AT1G71860;AT3G50110;AT3G62010
GO:0045185	maintenance of protein location	4	26	0.0693027	0.328482	AT1G19970;AT1G75760;AT2G21190;AT4G39220
GO:0062013	positive regulation of small molecule metabolic process	4	26	0.0693027	0.328482	AT1G50030;AT1G56190;AT1G65690;AT3G12780
GO:0000070	mitotic sister chromatid segregation	7	60	0.0697816	0.328691	AT1G15940;AT1G18550;AT1G69400;AT3G16730;AT3G57050;AT3G57060;AT5G10950
GO:0016144	S-glycoside biosynthetic process	7	60	0.0697816	0.328691	AT1G07640;AT1G74090;AT1G76790;AT1G79370;AT2G43100;AT4G13770;AT4G23100
GO:0019758	glycosinolate biosynthetic process	7	60	0.0697816	0.328691	AT1G07640;AT1G74090;AT1G76790;AT1G79370;AT2G43100;AT4G13770;AT4G23100
GO:0019761	glucosinolate biosynthetic process	7	60	0.0697816	0.328691	AT1G07640;AT1G74090;AT1G76790;AT1G79370;AT2G43100;AT4G13770;AT4G23100
GO:0006633	fatty acid biosynthetic process	15	163	0.0702223	0.329883	AT1G06100;AT1G09430;AT1G24360;AT1G36180;AT2G04540;AT2G20860;AT2G38010;AT2G38040;AT3G02630;AT3G06850;AT4G13840;AT4G36830;AT5G16240;AT5G23190;AT5G38020
GO:0051253	negative regulation of RNA metabolic process	26	316	0.0705403	0.329883	AT1G08060;AT1G13740;AT1G14790;AT1G15215;AT1G15750;AT1G27730;AT1G33240;AT1G47870;AT1G69260;AT1G75080;AT2G32940;AT2G35160;AT3G01320;AT3G02860;AT3G07610;AT3G11450;AT3G17040;AT3G61050;AT3G61850;AT4G12750;AT4G28910;AT5G04290;AT5G06110;AT5G22010;AT5G63190;AT5G66750
GO:0046390	ribose phosphate biosynthetic process	18	204	0.07069	0.329883	AT1G09430;AT1G16300;AT1G20950;AT1G36180;AT1G47840;AT1G55810;AT1G56190;AT1G62580;AT1G74260;AT1G79530;AT2G38040;AT3G06650;AT3G09820;AT3G12780;AT3G27240;AT3G54320;AT5G03690;AT5G47435
GO:0015914	phospholipid transport	5	37	0.0707983	0.329883	AT1G17500;AT3G23080;AT3G27870;AT4G36640;AT5G04930
GO:0030865	cortical cytoskeleton organization	5	37	0.0707983	0.329883	AT1G80350;AT2G28620;AT5G15600;AT5G64740;AT5G65930
GO:0045926	negative regulation of growth	5	37	0.0707983	0.329883	AT1G05800;AT1G14920;AT1G33240;AT3G11440;AT5G06100
GO:0072583	clathrin-dependent endocytosis	5	37	0.0707983	0.329883	AT1G05020;AT1G14910;AT2G01900;AT4G36520;AT5G57460
GO:0044550	secondary metabolite biosynthetic process	16	177	0.0715907	0.332102	AT1G07640;AT1G74090;AT1G76790;AT1G79370;AT2G36880;AT2G40890;AT2G43100;AT3G10340;AT3G24503;AT3G26830;AT3G44560;AT4G13770;AT4G23100;AT4G34100;AT5G04330;AT5G23190
GO:0006914	autophagy	9	85	0.0717138	0.332102	AT1G50030;AT1G54710;AT3G12010;AT3G19190;AT3G21660;AT3G53230;AT3G62770;AT4G30510;AT4G30790
GO:0010941	regulation of cell death	9	85	0.0717138	0.332102	AT1G21750;AT1G32540;AT1G47870;AT2G34040;AT2G41560;AT3G11440;AT3G12920;AT4G25230;AT5G06100
GO:0061919	process utilizing autophagic mechanism	9	85	0.0717138	0.332102	AT1G50030;AT1G54710;AT3G12010;AT3G19190;AT3G21660;AT3G53230;AT3G62770;AT4G30510;AT4G30790
GO:0042866	pyruvate biosynthetic process	8	73	0.0737863	0.341177	AT1G16300;AT1G20950;AT1G47840;AT1G56190;AT1G79530;AT3G12780;AT3G54320;AT5G03690
GO:0098771	inorganic ion homeostasis	20	233	0.0740445	0.341848	AT1G01140;AT1G14040;AT1G72300;AT2G13620;AT2G28170;AT2G38170;AT2G46800;AT2G47160;AT3G17630;AT3G17790;AT3G42640;AT3G52080;AT3G58060;AT4G11730;AT4G24120;AT4G28610;AT4G30110;AT4G30190;AT4G37270;AT5G57350
GO:0006006	glucose metabolic process	6	49	0.074365	0.342804	AT1G16300;AT1G56190;AT1G79530;AT3G12780;AT5G03690;AT5G55120
GO:0051510	regulation of unidimensional cell growth	7	61	0.0749113	0.344273	AT1G58250;AT2G13680;AT2G21480;AT3G02170;AT3G63430;AT5G13150;AT5G15580
GO:0097164	ammonium ion metabolic process	7	61	0.0749113	0.344273	AT2G16500;AT2G23510;AT2G38010;AT3G06060;AT4G11840;AT4G11850;AT4G29720
GO:0042327	positive regulation of phosphorylation	10	99	0.0770149	0.349913	AT1G01100;AT1G56190;AT1G64790;AT2G32510;AT3G12780;AT3G50310;AT4G19600;AT4G22860;AT4G30790;AT5G18610
GO:0044036	cell wall macromolecule metabolic process	16	179	0.0774007	0.349913	AT1G27930;AT1G67330;AT1G71930;AT2G35610;AT2G41770;AT3G06550;AT3G29810;AT3G57420;AT3G57630;AT3G62720;AT4G04920;AT4G32120;AT4G33810;AT4G33820;AT4G34260;AT5G09730
GO:0010166	wax metabolic process	4	27	0.0776234	0.349913	AT1G14790;AT1G57750;AT4G13840;AT4G34100
GO:0030261	chromosome condensation	4	27	0.0776234	0.349913	AT3G16730;AT3G57050;AT3G57060;AT5G05490
GO:0010252	auxin homeostasis	5	38	0.0776514	0.349913	AT1G05630;AT1G14120;AT2G31830;AT2G43900;AT5G55250
GO:0043647	inositol phosphate metabolic process	5	38	0.0776514	0.349913	AT1G05630;AT2G22240;AT2G31830;AT2G43900;AT4G39800
GO:0051304	chromosome separation	5	38	0.0776514	0.349913	AT1G69400;AT3G16730;AT3G57060;AT5G22010;AT5G63540
GO:0071695	anatomical structure maturation	17	193	0.0782359	0.349913	AT1G14920;AT1G52920;AT1G63450;AT1G66470;AT2G35610;AT2G41945;AT3G06810;AT3G11600;AT3G51460;AT3G57630;AT4G11040;AT4G13880;AT4G28520;AT4G35987;AT5G09810;AT5G13010;AT5G41950
GO:0072522	purine-containing compound biosynthetic process	17	193	0.0782359	0.349913	AT1G09430;AT1G16300;AT1G20950;AT1G36180;AT1G47840;AT1G56190;AT1G62580;AT1G74260;AT1G79530;AT2G38040;AT3G06650;AT3G09820;AT3G12780;AT3G27240;AT3G54320;AT5G03690;AT5G47435
GO:0048519	negative regulation of biological process	85	1204	0.0784321	0.349913	AT1G01720;AT1G04310;AT1G05490;AT1G05800;AT1G08060;AT1G09570;AT1G11580;AT1G13740;AT1G14790;AT1G14920;AT1G15215;AT1G15750;AT1G21610;AT1G27730;AT1G33240;AT1G47870;AT1G49040;AT1G49540;AT1G49590;AT1G50030;AT1G58250;AT1G65810;AT1G66340;AT1G69260;AT1G69400;AT1G71860;AT1G74710;AT1G75080;AT1G77680;AT1G79950;AT2G31470;AT2G32710;AT2G32940;AT2G35160;AT2G40030;AT2G40330;AT2G41560;AT3G01320;AT3G01790;AT3G02860…
GO:0006109	regulation of carbohydrate metabolic process	8	74	0.0785635	0.349913	AT1G07640;AT2G41090;AT2G41770;AT3G54320;AT3G57420;AT3G62410;AT4G04920;AT5G04960
GO:0048523	negative regulation of cellular process	60	823	0.0788296	0.349913	AT1G01720;AT1G04310;AT1G05800;AT1G08060;AT1G09570;AT1G11580;AT1G13740;AT1G14790;AT1G14920;AT1G15215;AT1G15750;AT1G27730;AT1G33240;AT1G47870;AT1G50030;AT1G58250;AT1G66340;AT1G69260;AT1G69400;AT1G71860;AT1G75080;AT1G79950;AT2G31470;AT2G32710;AT2G32940;AT2G35160;AT2G40330;AT2G41560;AT3G01320;AT3G01790;AT3G02860;AT3G07610;AT3G11440;AT3G11450;AT3G12680;AT3G17040;AT3G21650;AT3G24495;AT3G48050;AT3G48430…
GO:0031667	response to nutrient levels	20	235	0.0791742	0.349913	AT1G01140;AT1G05630;AT1G14040;AT1G27510;AT1G54710;AT1G58250;AT2G14210;AT2G22240;AT2G26890;AT2G31830;AT2G43900;AT3G06850;AT3G08860;AT3G09560;AT3G29060;AT3G59410;AT3G62770;AT4G28610;AT4G35830;AT5G63190
GO:1902679	negative regulation of RNA biosynthetic process	25	306	0.0798026	0.349913	AT1G08060;AT1G13740;AT1G14790;AT1G15215;AT1G15750;AT1G27730;AT1G33240;AT1G47870;AT1G69260;AT1G75080;AT2G32940;AT2G35160;AT3G01320;AT3G02860;AT3G07610;AT3G11450;AT3G61050;AT3G61850;AT4G12750;AT4G28910;AT5G04290;AT5G06110;AT5G22010;AT5G63190;AT5G66750
GO:1903507	negative regulation of nucleic acid-templated transcription	25	306	0.0798026	0.349913	AT1G08060;AT1G13740;AT1G14790;AT1G15215;AT1G15750;AT1G27730;AT1G33240;AT1G47870;AT1G69260;AT1G75080;AT2G32940;AT2G35160;AT3G01320;AT3G02860;AT3G07610;AT3G11450;AT3G61050;AT3G61850;AT4G12750;AT4G28910;AT5G04290;AT5G06110;AT5G22010;AT5G63190;AT5G66750
GO:0008156	negative regulation of DNA replication	3	17	0.0799832	0.349913	AT1G33240;AT3G02860;AT3G24495
GO:0010105	negative regulation of ethylene-activated signaling pathway	3	17	0.0799832	0.349913	AT1G04310;AT1G58250;AT1G66340
GO:0031330	negative regulation of cellular catabolic process	3	17	0.0799832	0.349913	AT1G50030;AT4G11910;AT5G65000
GO:0042761	very long-chain fatty acid biosynthetic process	3	17	0.0799832	0.349913	AT4G13840;AT4G36830;AT5G23190
GO:0048564	photosystem I assembly	3	17	0.0799832	0.349913	AT2G34910;AT3G55250;AT4G15510
GO:0070298	negative regulation of phosphorelay signal transduction system	3	17	0.0799832	0.349913	AT1G04310;AT1G58250;AT1G66340
GO:2000104	negative regulation of DNA-dependent DNA replication	3	17	0.0799832	0.349913	AT1G33240;AT3G02860;AT3G24495
GO:0000413	protein peptidyl-prolyl isomerization	7	62	0.0802566	0.349913	AT1G53780;AT2G43560;AT3G63400;AT4G17070;AT4G26555;AT4G34870;AT5G48570
GO:0051094	positive regulation of developmental process	12	126	0.0803503	0.349913	AT1G13710;AT1G26830;AT1G28520;AT1G34180;AT1G50030;AT1G74720;AT3G02860;AT3G20470;AT3G54280;AT4G11040;AT4G39850;AT5G35770
GO:2000377	regulation of reactive oxygen species metabolic process	6	50	0.080392	0.349913	AT1G14920;AT1G32540;AT2G01900;AT2G32010;AT2G48070;AT3G02860
GO:0019363	pyridine nucleotide biosynthetic process	9	87	0.0804626	0.349913	AT1G16300;AT1G20950;AT1G21640;AT1G47840;AT1G56190;AT1G79530;AT3G12780;AT3G54320;AT5G03690
GO:0006517	protein deglycosylation	2	8	0.0805356	0.349913	AT3G11040;AT5G66150
GO:0006777	Mo-molybdopterin cofactor biosynthetic process	2	8	0.0805356	0.349913	AT1G16540;AT5G55130
GO:0008614	pyridoxine metabolic process	2	8	0.0805356	0.349913	AT2G38210;AT2G38230
GO:0009187	cyclic nucleotide metabolic process	2	8	0.0805356	0.349913	AT1G56500;AT1G62580
GO:0010264	myo-inositol hexakisphosphate biosynthetic process	2	8	0.0805356	0.349913	AT2G22240;AT4G39800
GO:0019720	Mo-molybdopterin cofactor metabolic process	2	8	0.0805356	0.349913	AT1G16540;AT5G55130
GO:0033206	meiotic cytokinesis	2	8	0.0805356	0.349913	AT1G14920;AT3G23670
GO:0033517	myo-inositol hexakisphosphate metabolic process	2	8	0.0805356	0.349913	AT2G22240;AT4G39800
GO:0043545	molybdopterin cofactor metabolic process	2	8	0.0805356	0.349913	AT1G16540;AT5G55130
GO:0045739	positive regulation of DNA repair	2	8	0.0805356	0.349913	AT3G16730;AT3G57300
GO:0046487	glyoxylate metabolic process	2	8	0.0805356	0.349913	AT2G22780;AT3G16910
GO:0051189	prosthetic group metabolic process	2	8	0.0805356	0.349913	AT1G16540;AT5G55130
GO:1901565	organonitrogen compound catabolic process	64	886	0.0820955	0.356179	AT1G01930;AT1G03090;AT1G03220;AT1G03230;AT1G12050;AT1G13060;AT1G23390;AT1G26830;AT1G29090;AT1G29110;AT1G53780;AT1G56500;AT2G04660;AT2G15530;AT2G15580;AT2G16090;AT2G16500;AT2G17190;AT2G19570;AT2G20860;AT2G32730;AT2G34080;AT2G35370;AT2G35615;AT2G38010;AT2G42030;AT3G05780;AT3G05790;AT3G07060;AT3G10340;AT3G12920;AT3G14210;AT3G14400;AT3G21660;AT3G49600;AT3G50080;AT3G51330;AT3G51340;AT3G51350;AT3G53230…
GO:0007276	gamete generation	8	75	0.0835209	0.36081	AT1G06220;AT3G11440;AT3G23670;AT3G50310;AT3G62230;AT4G11720;AT4G35280;AT5G06100
GO:0009135	purine nucleoside diphosphate metabolic process	8	75	0.0835209	0.36081	AT1G16300;AT1G20950;AT1G47840;AT1G56190;AT1G79530;AT3G12780;AT3G54320;AT5G03690
GO:0009179	purine ribonucleoside diphosphate metabolic process	8	75	0.0835209	0.36081	AT1G16300;AT1G20950;AT1G47840;AT1G56190;AT1G79530;AT3G12780;AT3G54320;AT5G03690
GO:0007389	pattern specification process	17	195	0.0841473	0.362998	AT1G07640;AT1G14920;AT1G15750;AT1G33240;AT1G68060;AT1G80180;AT2G26890;AT2G32010;AT2G46990;AT3G01140;AT4G17220;AT5G04810;AT5G13010;AT5G55250;AT5G60690;AT5G63420;AT5G65930
GO:0006817	phosphate ion transport	5	39	0.0848474	0.365497	AT1G14040;AT2G38940;AT3G29060;AT3G54700;AT5G51050
GO:0009664	plant-type cell wall organization	15	168	0.085815	0.369139	AT1G69530;AT2G03480;AT2G35610;AT2G39700;AT2G41210;AT2G41770;AT3G29810;AT3G57420;AT4G04920;AT5G04960;AT5G16490;AT5G39260;AT5G39270;AT5G39290;AT5G63800
GO:0019915	lipid storage	4	28	0.0864178	0.370242	AT3G18570;AT5G07510;AT5G07520;AT5G51210
GO:0043618	regulation of transcription from RNA polymerase II promoter in response to stress	4	28	0.0864178	0.370242	AT1G47870;AT2G33700;AT3G57300;AT5G62020
GO:0017148	negative regulation of translation	6	51	0.0866836	0.370242	AT1G09570;AT1G11580;AT3G01790;AT3G12680;AT3G48050;AT5G18230
GO:0040034	regulation of development, heterochronic	6	51	0.0866836	0.370242	AT1G35560;AT3G06500;AT4G22950;AT4G29720;AT5G15160;AT5G23150
GO:0070192	chromosome organization involved in meiotic cell cycle	6	51	0.0866836	0.370242	AT1G22275;AT1G67370;AT2G47980;AT3G16730;AT3G57060;AT5G05490
GO:0046496	nicotinamide nucleotide metabolic process	12	128	0.0879606	0.375166	AT1G16300;AT1G20950;AT1G21640;AT1G47840;AT1G54340;AT1G56190;AT1G79530;AT3G12780;AT3G54320;AT5G03690;AT5G40610;AT5G41670
GO:0016071	mRNA metabolic process	42	559	0.0886262	0.377473	AT1G02840;AT1G03910;AT1G06220;AT1G10320;AT1G23860;AT1G49590;AT1G60900;AT1G65810;AT1G74230;AT1G74600;AT1G77180;AT1G77680;AT2G04270;AT2G21660;AT2G29210;AT2G38770;AT2G42510;AT2G46780;AT3G01370;AT3G09650;AT3G11964;AT3G12680;AT3G17040;AT3G18165;AT3G26560;AT3G27750;AT3G51110;AT3G53500;AT3G55460;AT3G61860;AT4G03430;AT4G19610;AT5G11200;AT5G13010;AT5G14460;AT5G16180;AT5G23150;AT5G47010;AT5G53060;AT5G58040…
GO:0048507	meristem development	22	267	0.0891467	0.378255	AT1G15750;AT1G34110;AT1G35560;AT1G80490;AT2G17950;AT2G41510;AT2G46920;AT3G06500;AT3G07780;AT3G11450;AT3G50310;AT3G54280;AT4G22950;AT4G26540;AT4G28650;AT4G29720;AT4G32980;AT5G06110;AT5G15160;AT5G23150;AT5G60690;AT5G65000
GO:0090558	plant epidermis development	22	267	0.0891467	0.378255	AT1G14920;AT1G33240;AT1G49040;AT1G63450;AT1G66470;AT1G80350;AT2G35610;AT3G01140;AT3G06810;AT3G11600;AT3G51460;AT3G57630;AT4G13880;AT4G17880;AT4G19600;AT4G35987;AT4G38600;AT5G09810;AT5G13010;AT5G23940;AT5G41950;AT5G65930
GO:0051240	positive regulation of multicellular organismal process	11	115	0.089185	0.378255	AT1G13710;AT1G26830;AT1G28520;AT1G34180;AT1G50030;AT1G74720;AT3G02860;AT3G20470;AT4G11040;AT4G39850;AT5G35770
GO:0010562	positive regulation of phosphorus metabolic process	10	102	0.0898864	0.380163	AT1G01100;AT1G56190;AT1G64790;AT2G32510;AT3G12780;AT3G50310;AT4G19600;AT4G22860;AT4G30790;AT5G18610
GO:0045937	positive regulation of phosphate metabolic process	10	102	0.0898864	0.380163	AT1G01100;AT1G56190;AT1G64790;AT2G32510;AT3G12780;AT3G50310;AT4G19600;AT4G22860;AT4G30790;AT5G18610
GO:0009895	negative regulation of catabolic process	3	18	0.0918302	0.385152	AT1G50030;AT4G11910;AT5G65000
GO:0010962	regulation of glucan biosynthetic process	3	18	0.0918302	0.385152	AT2G41770;AT3G57420;AT4G04920
GO:0045332	phospholipid translocation	3	18	0.0918302	0.385152	AT1G17500;AT3G27870;AT5G04930
GO:0045824	negative regulation of innate immune response	3	18	0.0918302	0.385152	AT1G49040;AT3G04570;AT3G21650
GO:0055062	phosphate ion homeostasis	3	18	0.0918302	0.385152	AT1G14040;AT2G38170;AT3G17790
GO:0072506	trivalent inorganic anion homeostasis	3	18	0.0918302	0.385152	AT1G14040;AT2G38170;AT3G17790
GO:0006354	DNA-templated transcription, elongation	5	40	0.0923808	0.386925	AT2G34210;AT4G08360;AT4G19600;AT5G04290;AT5G63670
GO:0051607	defense response to virus	6	52	0.0932373	0.389972	AT1G50030;AT1G56190;AT2G22240;AT2G32940;AT3G12780;AT5G43470
GO:0042325	regulation of phosphorylation	18	212	0.0935751	0.390844	AT1G01100;AT1G13320;AT1G56190;AT1G64790;AT1G71860;AT2G32510;AT2G32710;AT3G12780;AT3G21650;AT3G50310;AT3G50630;AT3G54320;AT4G19600;AT4G22860;AT4G30790;AT4G34870;AT5G06830;AT5G18610
GO:0009185	ribonucleoside diphosphate metabolic process	8	77	0.0939744	0.39197	AT1G16300;AT1G20950;AT1G47840;AT1G56190;AT1G79530;AT3G12780;AT3G54320;AT5G03690
GO:0099402	plant organ development	73	1033	0.0953018	0.394979	AT1G05630;AT1G06220;AT1G07640;AT1G13710;AT1G14920;AT1G16300;AT1G25250;AT1G31670;AT1G34110;AT1G34180;AT1G49540;AT1G56560;AT1G63450;AT1G66470;AT1G68990;AT1G74720;AT1G75080;AT1G79530;AT1G79950;AT2G14210;AT2G17950;AT2G31830;AT2G35610;AT2G39730;AT2G39800;AT2G42490;AT2G42540;AT2G43900;AT2G46990;AT3G04630;AT3G05120;AT3G06810;AT3G07610;AT3G07780;AT3G08640;AT3G11440;AT3G11450;AT3G11600;AT3G13730;AT3G19190…
GO:0033866	nucleoside bisphosphate biosynthetic process	4	29	0.0956717	0.394979	AT1G09430;AT1G36180;AT2G38040;AT3G06650
GO:0034030	ribonucleoside bisphosphate biosynthetic process	4	29	0.0956717	0.394979	AT1G09430;AT1G36180;AT2G38040;AT3G06650
GO:0034033	purine nucleoside bisphosphate biosynthetic process	4	29	0.0956717	0.394979	AT1G09430;AT1G36180;AT2G38040;AT3G06650
GO:0035196	production of miRNAs involved in gene silencing by miRNA	4	29	0.0956717	0.394979	AT4G03430;AT4G21710;AT5G13010;AT5G53060
GO:0043620	regulation of DNA-templated transcription in response to stress	4	29	0.0956717	0.394979	AT1G47870;AT2G33700;AT3G57300;AT5G62020
GO:1900150	regulation of defense response to fungus	4	29	0.0956717	0.394979	AT4G02195;AT4G23570;AT5G18610;AT5G53060
GO:0000904	cell morphogenesis involved in differentiation	20	241	0.0959594	0.394979	AT1G33240;AT1G54560;AT1G66470;AT1G68990;AT1G80350;AT2G13680;AT2G21480;AT2G36880;AT2G41210;AT3G01140;AT3G08970;AT3G51460;AT4G19600;AT4G38600;AT5G13150;AT5G14380;AT5G16490;AT5G23940;AT5G41950;AT5G65930
GO:0009894	regulation of catabolic process	12	130	0.0960018	0.394979	AT1G50030;AT2G16090;AT2G22780;AT2G32730;AT3G12010;AT3G12680;AT3G53230;AT3G54320;AT3G62770;AT4G11910;AT4G28470;AT5G65000
GO:0019362	pyridine nucleotide metabolic process	12	130	0.0960018	0.394979	AT1G16300;AT1G20950;AT1G21640;AT1G47840;AT1G54340;AT1G56190;AT1G79530;AT3G12780;AT3G54320;AT5G03690;AT5G40610;AT5G41670
GO:0009165	nucleotide biosynthetic process	22	270	0.0974044	0.395391	AT1G09430;AT1G16300;AT1G20950;AT1G21640;AT1G32200;AT1G36180;AT1G47840;AT1G55810;AT1G56190;AT1G56500;AT1G62580;AT1G74260;AT1G79530;AT2G38040;AT3G06650;AT3G09820;AT3G12780;AT3G14890;AT3G27240;AT3G54320;AT5G03690;AT5G47435
GO:1903311	regulation of mRNA metabolic process	7	65	0.0975767	0.395391	AT1G02840;AT1G23860;AT3G12680;AT3G53500;AT3G55460;AT3G61860;AT4G19610
GO:0007165	signal transduction	137	2033	0.0990443	0.395391	AT1G01140;AT1G01720;AT1G04310;AT1G05630;AT1G06400;AT1G09570;AT1G13740;AT1G14920;AT1G15750;AT1G16540;AT1G17440;AT1G21250;AT1G28520;AT1G31670;AT1G48490;AT1G49340;AT1G49540;AT1G50030;AT1G51040;AT1G52540;AT1G52920;AT1G53730;AT1G56500;AT1G58250;AT1G63880;AT1G65690;AT1G66340;AT1G66410;AT1G67120;AT1G69160;AT1G69260;AT1G69550;AT1G69730;AT1G71860;AT1G75080;AT1G78300;AT1G78700;AT1G78980;AT1G79130;AT2G19400…
GO:0043648	dicarboxylic acid metabolic process	10	104	0.0991419	0.395391	AT1G03475;AT1G53240;AT2G13560;AT2G21940;AT2G22780;AT3G02020;AT4G19710;AT5G17330;AT5G25880;AT5G41480
GO:0061982	meiosis I cell cycle process	8	78	0.0994687	0.395391	AT1G22275;AT1G65010;AT1G67370;AT2G47980;AT3G24495;AT5G05490;AT5G22010;AT5G63540
GO:0000972	transcription-dependent tethering of RNA polymerase II gene DNA at nuclear periphery	2	9	0.0995014	0.395391	AT1G59660;AT3G14120
GO:0006346	methylation-dependent chromatin silencing	2	9	0.0995014	0.395391	AT1G15215;AT5G66750
GO:0009939	positive regulation of gibberellic acid mediated signaling pathway	2	9	0.0995014	0.395391	AT1G14920;AT3G05120
GO:0016444	somatic cell DNA recombination	2	9	0.0995014	0.395391	AT3G57300;AT4G26110
GO:0032876	negative regulation of DNA endoreduplication	2	9	0.0995014	0.395391	AT1G33240;AT3G24495
GO:0033683	nucleotide-excision repair, DNA incision	2	9	0.0995014	0.395391	AT5G41360;AT5G41370
GO:0034497	protein localization to phagophore assembly site	2	9	0.0995014	0.395391	AT3G62770;AT4G30510
GO:0035067	negative regulation of histone acetylation	2	9	0.0995014	0.395391	AT3G48430;AT5G66750
GO:0042135	neurotransmitter catabolic process	2	9	0.0995014	0.395391	AT2G20860;AT2G35370
GO:0042816	vitamin B6 metabolic process	2	9	0.0995014	0.395391	AT2G38210;AT2G38230
GO:0042819	vitamin B6 biosynthetic process	2	9	0.0995014	0.395391	AT2G38210;AT2G38230
GO:0042822	pyridoxal phosphate metabolic process	2	9	0.0995014	0.395391	AT2G38210;AT2G38230
GO:0042823	pyridoxal phosphate biosynthetic process	2	9	0.0995014	0.395391	AT2G38210;AT2G38230
GO:0045736	negative regulation of cyclin-dependent protein serine/threonine kinase activity	2	9	0.0995014	0.395391	AT2G32710;AT3G50630
GO:0048629	trichome patterning	2	9	0.0995014	0.395391	AT1G14920;AT5G65930
GO:0048759	xylem vessel member cell differentiation	2	9	0.0995014	0.395391	AT1G71930;AT4G36160
GO:0051570	regulation of histone H3-K9 methylation	2	9	0.0995014	0.395391	AT5G22010;AT5G66750
GO:0070920	regulation of production of small RNA involved in gene silencing by RNA	2	9	0.0995014	0.395391	AT3G06290;AT4G03430
GO:1901984	negative regulation of protein acetylation	2	9	0.0995014	0.395391	AT3G48430;AT5G66750
GO:1904030	negative regulation of cyclin-dependent protein kinase activity	2	9	0.0995014	0.395391	AT2G32710;AT3G50630
GO:2000757	negative regulation of peptidyl-lysine acetylation	2	9	0.0995014	0.395391	AT3G48430;AT5G66750
GO:0009631	cold acclimation	6	53	0.10005	0.396262	AT1G28520;AT2G21490;AT2G38170;AT2G42540;AT4G25470;AT4G25480
GO:0034249	negative regulation of cellular amide metabolic process	6	53	0.10005	0.396262	AT1G09570;AT1G11580;AT3G01790;AT3G12680;AT3G48050;AT5G18230
GO:0035195	gene silencing by miRNA	5	41	0.100245	0.396262	AT3G48050;AT4G03430;AT4G21710;AT5G13010;AT5G53060
GO:0043902	positive regulation of multi-organism process	5	41	0.100245	0.396262	AT2G48070;AT3G05120;AT3G17980;AT4G04920;AT5G18610
GO:0090407	organophosphate biosynthetic process	35	461	0.100575	0.39705	AT1G09430;AT1G16300;AT1G16540;AT1G20950;AT1G21640;AT1G32200;AT1G36180;AT1G47840;AT1G50030;AT1G55810;AT1G56190;AT1G56500;AT1G62580;AT1G74260;AT1G79530;AT2G01690;AT2G22240;AT2G38040;AT2G38210;AT2G38230;AT3G06650;AT3G07270;AT3G09560;AT3G09820;AT3G12780;AT3G14550;AT3G14890;AT3G24030;AT3G27240;AT3G54320;AT4G39800;AT5G03690;AT5G40610;AT5G47435;AT5G55130
GO:0006790	sulfur compound metabolic process	32	418	0.103676	0.4066	AT1G07640;AT1G09430;AT1G36180;AT1G47870;AT1G74090;AT1G76790;AT1G79370;AT2G20860;AT2G25160;AT2G36880;AT2G38040;AT2G43100;AT2G47730;AT3G04940;AT3G06650;AT3G14210;AT3G24030;AT3G25180;AT3G26830;AT3G44560;AT3G57050;AT3G57060;AT4G02520;AT4G02680;AT4G12130;AT4G13770;AT4G19710;AT4G23100;AT4G32990;AT5G26220;AT5G48375;AT5G55070
GO:0048232	male gamete generation	7	66	0.103773	0.4066	AT3G11440;AT3G23670;AT3G50310;AT3G62230;AT4G11720;AT4G35280;AT5G06100
GO:0048767	root hair elongation	7	66	0.103773	0.4066	AT1G63450;AT3G06810;AT3G51460;AT4G13880;AT5G09810;AT5G13010;AT5G41950
GO:0006450	regulation of translational fidelity	3	19	0.104351	0.4066	AT3G16565;AT4G10320;AT5G49030
GO:0007163	establishment or maintenance of cell polarity	3	19	0.104351	0.4066	AT1G68910;AT3G58650;AT5G26910
GO:0008285	negative regulation of cell proliferation	3	19	0.104351	0.4066	AT3G11440;AT4G32980;AT5G06100
GO:0009396	folic acid-containing compound biosynthetic process	3	19	0.104351	0.4066	AT3G07270;AT5G41480;AT5G57850
GO:0034204	lipid translocation	3	19	0.104351	0.4066	AT1G17500;AT3G27870;AT5G04930
GO:0048658	anther wall tapetum development	3	19	0.104351	0.4066	AT1G79530;AT3G11440;AT5G06100
GO:0071218	cellular response to misfolded protein	3	19	0.104351	0.4066	AT1G01930;AT2G42030;AT3G53230
GO:0010053	root epidermal cell differentiation	12	132	0.104474	0.4066	AT1G63450;AT1G66470;AT2G35610;AT3G06810;AT3G11600;AT3G51460;AT3G57630;AT4G13880;AT4G35987;AT5G09810;AT5G13010;AT5G41950
GO:0010091	trichome branching	4	30	0.105369	0.409557	AT1G80350;AT3G01140;AT4G38600;AT5G65930
GO:0043255	regulation of carbohydrate biosynthetic process	6	54	0.107117	0.413291	AT1G07640;AT2G41090;AT2G41770;AT3G57420;AT3G62410;AT4G04920
GO:0010167	response to nitrate	5	42	0.108432	0.413291	AT1G77500;AT2G14210;AT2G17110;AT2G34670;AT5G14570
GO:0051053	negative regulation of DNA metabolic process	5	42	0.108432	0.413291	AT1G33240;AT1G79950;AT3G02860;AT3G24495;AT5G54090
GO:0010090	trichome morphogenesis	7	67	0.110176	0.413291	AT1G33240;AT1G80350;AT3G01140;AT4G19600;AT4G38600;AT5G23940;AT5G65930
GO:0006473	protein acetylation	9	93	0.110404	0.413291	AT1G05690;AT1G16710;AT1G17440;AT1G32750;AT1G49540;AT3G01460;AT3G48430;AT4G31440;AT5G66750
GO:0009867	jasmonic acid mediated signaling pathway	9	93	0.110404	0.413291	AT1G14920;AT1G15750;AT1G17440;AT2G40330;AT4G04920;AT4G14720;AT4G28910;AT5G47010;AT5G53060
GO:0034654	nucleobase-containing compound biosynthetic process	198	3012	0.110891	0.413291	AT1G01720;AT1G05690;AT1G06070;AT1G07520;AT1G07640;AT1G08060;AT1G08465;AT1G09430;AT1G09570;AT1G10240;AT1G13740;AT1G14790;AT1G14920;AT1G15215;AT1G15750;AT1G16300;AT1G16710;AT1G17310;AT1G17440;AT1G20950;AT1G20980;AT1G21640;AT1G25250;AT1G26960;AT1G27730;AT1G28520;AT1G29220;AT1G29940;AT1G30810;AT1G31310;AT1G31950;AT1G32200;AT1G32750;AT1G33240;AT1G34180;AT1G35560;AT1G36180;AT1G47840;AT1G47870;AT1G49260…
GO:1901293	nucleoside phosphate biosynthetic process	22	275	0.112228	0.413291	AT1G09430;AT1G16300;AT1G20950;AT1G21640;AT1G32200;AT1G36180;AT1G47840;AT1G55810;AT1G56190;AT1G56500;AT1G62580;AT1G74260;AT1G79530;AT2G38040;AT3G06650;AT3G09820;AT3G12780;AT3G14890;AT3G27240;AT3G54320;AT5G03690;AT5G47435
GO:0009056	catabolic process	127	1888	0.112946	0.413291	AT1G01930;AT1G02660;AT1G03090;AT1G03220;AT1G03230;AT1G05630;AT1G05800;AT1G06250;AT1G11580;AT1G12050;AT1G13060;AT1G14120;AT1G16300;AT1G20950;AT1G23390;AT1G26830;AT1G28660;AT1G28670;AT1G29090;AT1G29110;AT1G47840;AT1G50030;AT1G53780;AT1G54710;AT1G56190;AT1G56500;AT1G56560;AT1G59760;AT1G65810;AT1G76150;AT1G77680;AT1G79530;AT2G04660;AT2G15530;AT2G15580;AT2G16090;AT2G16500;AT2G17190;AT2G19570;AT2G20860…
GO:0070887	cellular response to chemical stimulus	103	1512	0.113908	0.413291	AT1G01720;AT1G01930;AT1G04310;AT1G05630;AT1G14920;AT1G15750;AT1G16540;AT1G17440;AT1G18390;AT1G27510;AT1G32540;AT1G33240;AT1G49540;AT1G50030;AT1G52920;AT1G58250;AT1G65690;AT1G66340;AT1G67120;AT1G69160;AT1G69260;AT1G71930;AT1G75080;AT1G77500;AT1G78300;AT1G78700;AT1G79130;AT2G14210;AT2G17110;AT2G22660;AT2G31470;AT2G31830;AT2G32510;AT2G34670;AT2G40330;AT2G41090;AT2G41480;AT2G42030;AT2G43480;AT2G43900…
GO:0042023	DNA endoreduplication	6	55	0.114434	0.413291	AT1G33240;AT1G47870;AT1G78770;AT3G24495;AT3G50630;AT4G38600
GO:0032881	regulation of polysaccharide metabolic process	4	31	0.115491	0.413291	AT2G41770;AT3G57420;AT4G04920;AT5G04960
GO:0009742	brassinosteroid mediated signaling pathway	9	94	0.115926	0.413291	AT1G50030;AT1G75080;AT1G78300;AT1G78700;AT3G21650;AT4G34870;AT4G36780;AT5G59010;AT5G65430
GO:0043401	steroid hormone mediated signaling pathway	9	94	0.115926	0.413291	AT1G50030;AT1G75080;AT1G78300;AT1G78700;AT3G21650;AT4G34870;AT4G36780;AT5G59010;AT5G65430
GO:0048545	response to steroid hormone	9	94	0.115926	0.413291	AT1G50030;AT1G75080;AT1G78300;AT1G78700;AT3G21650;AT4G34870;AT4G36780;AT5G59010;AT5G65430
GO:0071383	cellular response to steroid hormone stimulus	9	94	0.115926	0.413291	AT1G50030;AT1G75080;AT1G78300;AT1G78700;AT3G21650;AT4G34870;AT4G36780;AT5G59010;AT5G65430
GO:0010051	xylem and phloem pattern formation	7	68	0.116784	0.413291	AT1G15750;AT1G68060;AT2G32010;AT2G46990;AT4G17220;AT5G13010;AT5G60690
GO:0009646	response to absence of light	5	43	0.116934	0.413291	AT2G46990;AT3G06850;AT4G24230;AT5G43470;AT5G63190
GO:0006165	nucleoside diphosphate phosphorylation	8	81	0.117006	0.413291	AT1G16300;AT1G20950;AT1G47840;AT1G56190;AT1G79530;AT3G12780;AT3G54320;AT5G03690
GO:0009166	nucleotide catabolic process	8	81	0.117006	0.413291	AT1G16300;AT1G20950;AT1G47840;AT1G56190;AT1G79530;AT3G12780;AT3G54320;AT5G03690
GO:0002790	peptide secretion	3	20	0.117499	0.413291	AT4G02195;AT5G03520;AT5G50440
GO:0006312	mitotic recombination	3	20	0.117499	0.413291	AT5G41360;AT5G41370;AT5G57450
GO:0009306	protein secretion	3	20	0.117499	0.413291	AT4G02195;AT5G03520;AT5G50440
GO:0010345	suberin biosynthetic process	3	20	0.117499	0.413291	AT3G44560;AT4G34100;AT5G23190
GO:0010506	regulation of autophagy	3	20	0.117499	0.413291	AT1G50030;AT3G12010;AT3G62770
GO:0046174	polyol catabolic process	3	20	0.117499	0.413291	AT1G05630;AT2G31830;AT2G43900
GO:0055083	monovalent inorganic anion homeostasis	3	20	0.117499	0.413291	AT1G14040;AT2G38170;AT3G17790
GO:0070816	phosphorylation of RNA polymerase II C-terminal domain	3	20	0.117499	0.413291	AT4G19600;AT5G41360;AT5G41370
GO:0001561	fatty acid alpha-oxidation	1	2	0.117537	0.413291	AT5G17380
GO:0002698	negative regulation of immune effector process	1	2	0.117537	0.413291	AT1G50030
GO:0006083	acetate metabolic process	1	2	0.117537	0.413291	AT3G16910
GO:0006169	adenosine salvage	1	2	0.117537	0.413291	AT3G09820
GO:0006407	rRNA export from nucleus	1	2	0.117537	0.413291	AT1G72370
GO:0006658	phosphatidylserine metabolic process	1	2	0.117537	0.413291	AT4G39800
GO:0006659	phosphatidylserine biosynthetic process	1	2	0.117537	0.413291	AT4G39800
GO:0006666	3-keto-sphinganine metabolic process	1	2	0.117537	0.413291	AT3G06060
GO:0006750	glutathione biosynthetic process	1	2	0.117537	0.413291	AT4G23100
GO:0008153	para-aminobenzoic acid biosynthetic process	1	2	0.117537	0.413291	AT5G57850
GO:0009745	sucrose mediated signaling	1	2	0.117537	0.413291	AT1G50030
GO:0010201	response to continuous far red light stimulus by the high-irradiance response system	1	2	0.117537	0.413291	AT1G09570
GO:0010342	endosperm cellularization	1	2	0.117537	0.413291	AT2G44190
GO:0010501	RNA secondary structure unwinding	1	2	0.117537	0.413291	AT2G21660
GO:0015880	coenzyme A transport	1	2	0.117537	0.413291	AT4G26180
GO:0016031	tRNA import into mitochondrion	1	2	0.117537	0.413291	AT3G49560
GO:0019184	nonribosomal peptide biosynthetic process	1	2	0.117537	0.413291	AT4G23100
GO:0019343	cysteine biosynthetic process via cystathionine	1	2	0.117537	0.413291	AT3G57050
GO:0019346	transsulfuration	1	2	0.117537	0.413291	AT3G57050
GO:0019353	protoporphyrinogen IX biosynthetic process from glutamate	1	2	0.117537	0.413291	AT1G03475
GO:0019605	butyrate metabolic process	1	2	0.117537	0.413291	AT3G16910
GO:0030808	regulation of nucleotide biosynthetic process	1	2	0.117537	0.413291	AT3G54320
GO:0033526	tetrapyrrole biosynthetic process from glutamate	1	2	0.117537	0.413291	AT1G03475
GO:0035017	cuticle pattern formation	1	2	0.117537	0.413291	AT3G01140
GO:0035349	coenzyme A transmembrane transport	1	2	0.117537	0.413291	AT4G26180
GO:0035927	RNA import into mitochondrion	1	2	0.117537	0.413291	AT3G49560
GO:0040019	positive regulation of embryonic development	1	2	0.117537	0.413291	AT1G50030
GO:0045694	regulation of embryo sac egg cell differentiation	1	2	0.117537	0.413291	AT1G06220
GO:0046086	adenosine biosynthetic process	1	2	0.117537	0.413291	AT3G09820
GO:0046452	dihydrofolate metabolic process	1	2	0.117537	0.413291	AT5G41480
GO:0050667	homocysteine metabolic process	1	2	0.117537	0.413291	AT3G57050
GO:0050687	negative regulation of defense response to virus	1	2	0.117537	0.413291	AT1G50030
GO:0051029	rRNA transport	1	2	0.117537	0.413291	AT1G72370
GO:0051354	negative regulation of oxidoreductase activity	1	2	0.117537	0.413291	AT5G65000
GO:0055063	sulfate ion homeostasis	1	2	0.117537	0.413291	AT4G28610
GO:0055122	response to very low light intensity stimulus	1	2	0.117537	0.413291	AT1G09570
GO:0061635	regulation of protein complex stability	1	2	0.117537	0.413291	AT5G07020
GO:0071106	adenosine 3',5'-bisphosphate transmembrane transport	1	2	0.117537	0.413291	AT4G26180
GO:0071454	cellular response to anoxia	1	2	0.117537	0.413291	AT3G62410
GO:0071467	cellular response to pH	1	2	0.117537	0.413291	AT3G59410
GO:0090059	protoxylem development	1	2	0.117537	0.413291	AT1G71930
GO:0090239	regulation of histone H4 acetylation	1	2	0.117537	0.413291	AT5G66750
GO:0098506	polynucleotide 3' dephosphorylation	1	2	0.117537	0.413291	AT3G14890
GO:1900049	regulation of histone exchange	1	2	0.117537	0.413291	AT1G08600
GO:1900371	regulation of purine nucleotide biosynthetic process	1	2	0.117537	0.413291	AT3G54320
GO:1901402	negative regulation of tetrapyrrole metabolic process	1	2	0.117537	0.413291	AT4G11910
GO:1901804	beta-glucoside metabolic process	1	2	0.117537	0.413291	AT5G54060
GO:1902479	positive regulation of defense response to bacterium, incompatible interaction	1	2	0.117537	0.413291	AT3G17980
GO:1902883	negative regulation of response to oxidative stress	1	2	0.117537	0.413291	AT4G17410
GO:1903427	negative regulation of reactive oxygen species biosynthetic process	1	2	0.117537	0.413291	AT3G02860
GO:1905516	positive regulation of fertilization	1	2	0.117537	0.413291	AT3G05120
GO:1990559	mitochondrial coenzyme A transmembrane transport	1	2	0.117537	0.413291	AT4G26180
GO:1990569	UDP-N-acetylglucosamine transmembrane transport	1	2	0.117537	0.413291	AT5G65000
GO:2000121	regulation of removal of superoxide radicals	1	2	0.117537	0.413291	AT1G32540
GO:0048588	developmental cell growth	17	205	0.117963	0.41431	AT1G54560;AT1G63450;AT1G68990;AT2G13680;AT2G21480;AT2G36880;AT2G41210;AT3G06810;AT3G08970;AT3G51460;AT4G13880;AT5G09810;AT5G13010;AT5G13150;AT5G14380;AT5G16490;AT5G41950
GO:0006733	oxidoreduction coenzyme metabolic process	13	149	0.11883	0.414573	AT1G16300;AT1G20950;AT1G21640;AT1G47840;AT1G54340;AT1G56190;AT1G79530;AT3G12780;AT3G54320;AT4G39850;AT5G03690;AT5G40610;AT5G41670
GO:0005987	sucrose catabolic process	2	10	0.119546	0.414573	AT1G56560;AT3G06500
GO:0006102	isocitrate metabolic process	2	10	0.119546	0.414573	AT1G54340;AT4G35830
GO:0008608	attachment of spindle microtubules to kinetochore	2	10	0.119546	0.414573	AT2G47980;AT5G05490
GO:0010929	positive regulation of auxin mediated signaling pathway	2	10	0.119546	0.414573	AT1G50030;AT1G69160
GO:0017157	regulation of exocytosis	2	10	0.119546	0.414573	AT5G03520;AT5G16490
GO:0046519	sphingoid metabolic process	2	10	0.119546	0.414573	AT2G38010;AT3G06060
GO:0070413	trehalose metabolism in response to stress	2	10	0.119546	0.414573	AT1G60140;AT4G17770
GO:1902183	regulation of shoot apical meristem development	2	10	0.119546	0.414573	AT3G54280;AT5G65000
GO:1902882	regulation of response to oxidative stress	2	10	0.119546	0.414573	AT1G32540;AT4G17410
GO:2000278	regulation of DNA biosynthetic process	2	10	0.119546	0.414573	AT3G01610;AT3G09290
GO:0055080	cation homeostasis	18	220	0.120709	0.418125	AT1G01140;AT1G14040;AT1G72300;AT2G13620;AT2G28170;AT2G38170;AT2G46800;AT2G47160;AT3G17630;AT3G42640;AT3G52080;AT3G58060;AT4G11730;AT4G24120;AT4G30110;AT4G30190;AT4G37270;AT5G57350
GO:1901292	nucleoside phosphate catabolic process	8	82	0.123196	0.426253	AT1G16300;AT1G20950;AT1G47840;AT1G56190;AT1G79530;AT3G12780;AT3G54320;AT5G03690
GO:0003002	regionalization	14	164	0.123439	0.426605	AT1G07640;AT1G14920;AT1G15750;AT1G33240;AT1G68060;AT1G80180;AT2G32010;AT2G46990;AT3G01140;AT4G17220;AT5G13010;AT5G55250;AT5G60690;AT5G65930
GO:1901575	organic substance catabolic process	112	1661	0.124423	0.429514	AT1G01930;AT1G02660;AT1G03090;AT1G03220;AT1G03230;AT1G05630;AT1G05800;AT1G06250;AT1G11580;AT1G12050;AT1G13060;AT1G16300;AT1G20950;AT1G23390;AT1G26830;AT1G28660;AT1G28670;AT1G29090;AT1G29110;AT1G47840;AT1G53780;AT1G56190;AT1G56500;AT1G56560;AT1G59760;AT1G65810;AT1G76150;AT1G77680;AT1G79530;AT2G04660;AT2G15530;AT2G15580;AT2G16090;AT2G16500;AT2G17190;AT2G19570;AT2G20860;AT2G22780;AT2G31830;AT2G32730…
GO:0030004	cellular monovalent inorganic cation homeostasis	5	44	0.12574	0.433544	AT2G47160;AT3G42640;AT4G11730;AT4G30190;AT5G57350
GO:0009718	anthocyanin-containing compound biosynthetic process	4	32	0.12602	0.433544	AT1G12910;AT4G14090;AT4G17880;AT5G54060
GO:0046653	tetrahydrofolate metabolic process	4	32	0.12602	0.433544	AT3G07270;AT5G41480;AT5G47435;AT5G57850
GO:0062012	regulation of small molecule metabolic process	11	123	0.126489	0.434663	AT1G07640;AT1G50030;AT1G56190;AT1G65690;AT2G22780;AT2G41090;AT3G12780;AT3G54320;AT3G59410;AT4G02680;AT4G32980
GO:0048443	stamen development	9	96	0.127415	0.436357	AT1G79530;AT2G17950;AT3G11440;AT3G13730;AT3G51060;AT5G06100;AT5G12330;AT5G50570;AT5G50670
GO:0048466	androecium development	9	96	0.127415	0.436357	AT1G79530;AT2G17950;AT3G11440;AT3G13730;AT3G51060;AT5G06100;AT5G12330;AT5G50570;AT5G50670
GO:0071367	cellular response to brassinosteroid stimulus	9	96	0.127415	0.436357	AT1G50030;AT1G75080;AT1G78300;AT1G78700;AT3G21650;AT4G34870;AT4G36780;AT5G59010;AT5G65430
GO:0044281	small molecule metabolic process	131	1963	0.127585	0.436445	AT1G03090;AT1G03475;AT1G05630;AT1G05800;AT1G06100;AT1G07640;AT1G09350;AT1G09430;AT1G12050;AT1G13280;AT1G16300;AT1G16540;AT1G20950;AT1G21640;AT1G24360;AT1G32200;AT1G36180;AT1G47840;AT1G47870;AT1G50030;AT1G50090;AT1G53240;AT1G54340;AT1G54570;AT1G55810;AT1G56190;AT1G56500;AT1G62580;AT1G65690;AT1G66980;AT1G71920;AT1G74090;AT1G74260;AT1G74710;AT1G75330;AT1G76150;AT1G76790;AT1G79370;AT1G79530;AT2G04540…
GO:0006099	tricarboxylic acid cycle	6	57	0.129797	0.440909	AT1G53240;AT1G54340;AT2G22780;AT3G47833;AT4G35830;AT5G55070
GO:0006101	citrate metabolic process	6	57	0.129797	0.440909	AT1G53240;AT1G54340;AT2G22780;AT3G47833;AT4G35830;AT5G55070
GO:0006900	vesicle budding from membrane	6	57	0.129797	0.440909	AT1G05020;AT1G14910;AT1G17500;AT3G27870;AT4G29160;AT5G47480
GO:0031348	negative regulation of defense response	6	57	0.129797	0.440909	AT1G49040;AT1G50030;AT1G71860;AT1G74710;AT3G04570;AT3G21650
GO:0006281	DNA repair	27	354	0.130023	0.440909	AT1G08600;AT1G15940;AT1G29850;AT1G31360;AT1G49260;AT1G56500;AT1G66730;AT1G79050;AT1G79950;AT2G31320;AT3G14890;AT3G16730;AT3G20760;AT3G24495;AT3G48900;AT3G57300;AT4G26110;AT5G05490;AT5G10950;AT5G22010;AT5G24850;AT5G41360;AT5G41370;AT5G54090;AT5G57160;AT5G57450;AT5G63540
GO:0000038	very long-chain fatty acid metabolic process	3	21	0.131223	0.440909	AT4G13840;AT4G36830;AT5G23190
GO:0030307	positive regulation of cell growth	3	21	0.131223	0.440909	AT1G50030;AT1G58250;AT3G20470
GO:0032885	regulation of polysaccharide biosynthetic process	3	21	0.131223	0.440909	AT2G41770;AT3G57420;AT4G04920
GO:0042559	pteridine-containing compound biosynthetic process	3	21	0.131223	0.440909	AT3G07270;AT5G41480;AT5G57850
GO:0045005	DNA-dependent DNA replication maintenance of fidelity	3	21	0.131223	0.440909	AT1G79950;AT3G02860;AT3G24495
GO:0045910	negative regulation of DNA recombination	3	21	0.131223	0.440909	AT1G79950;AT3G24495;AT5G54090
GO:0048359	mucilage metabolic process involved in seed coat development	3	21	0.131223	0.440909	AT3G29810;AT5G63800;AT5G67360
GO:0050777	negative regulation of immune response	3	21	0.131223	0.440909	AT1G49040;AT3G04570;AT3G21650
GO:0090421	embryonic meristem initiation	3	21	0.131223	0.440909	AT1G15750;AT1G80490;AT3G07780
GO:0140115	export across plasma membrane	3	21	0.131223	0.440909	AT3G42640;AT4G30190;AT5G57350
GO:1902532	negative regulation of intracellular signal transduction	3	21	0.131223	0.440909	AT1G04310;AT1G58250;AT1G66340
GO:0023052	signaling	138	2077	0.131666	0.441463	AT1G01140;AT1G01720;AT1G04310;AT1G05630;AT1G06400;AT1G09570;AT1G13740;AT1G14920;AT1G15750;AT1G16540;AT1G17440;AT1G21250;AT1G28520;AT1G31670;AT1G48490;AT1G49340;AT1G49540;AT1G50030;AT1G51040;AT1G52540;AT1G52920;AT1G53730;AT1G56500;AT1G58250;AT1G63880;AT1G65690;AT1G66340;AT1G66410;AT1G67120;AT1G69160;AT1G69260;AT1G69550;AT1G69730;AT1G71860;AT1G75080;AT1G78300;AT1G78700;AT1G78980;AT1G79130;AT2G19400…
GO:0048509	regulation of meristem development	11	124	0.13168	0.441463	AT1G34110;AT1G35560;AT3G06500;AT3G50310;AT3G54280;AT4G22950;AT4G26540;AT4G29720;AT5G15160;AT5G23150;AT5G65000
GO:0002376	immune system process	32	430	0.134531	0.450523	AT1G09970;AT1G28520;AT1G32540;AT1G49040;AT1G50030;AT1G56190;AT1G61430;AT1G64790;AT1G66980;AT1G74710;AT2G21660;AT2G22240;AT2G32680;AT2G32940;AT3G04570;AT3G12780;AT3G17980;AT3G18165;AT3G19190;AT3G21650;AT3G23780;AT3G26830;AT4G04920;AT4G11900;AT4G23100;AT4G23570;AT4G25230;AT5G13010;AT5G18610;AT5G43470;AT5G50440;AT5G55450
GO:0007030	Golgi organization	5	45	0.134841	0.451061	AT2G46180;AT3G21660;AT4G02195;AT4G24840;AT5G47480
GO:0042254	ribosome biogenesis	28	371	0.136557	0.454548	AT1G29940;AT1G32990;AT1G50030;AT1G59760;AT1G67120;AT1G72370;AT1G77680;AT2G04270;AT3G01160;AT3G01610;AT3G10530;AT3G11964;AT3G19630;AT3G22660;AT3G27970;AT3G51270;AT3G53020;AT3G57660;AT3G58660;AT4G25630;AT5G12220;AT5G18570;AT5G40310;AT5G41190;AT5G56075;AT5G59240;AT5G63120;AT5G63420
GO:0015931	nucleobase-containing compound transport	14	167	0.136835	0.454548	AT1G59660;AT1G72370;AT2G05120;AT2G21660;AT3G06290;AT3G14120;AT3G49560;AT4G01100;AT4G26180;AT4G39850;AT5G11200;AT5G51050;AT5G55950;AT5G65000
GO:0006974	cellular response to DNA damage stimulus	29	386	0.136888	0.454548	AT1G08600;AT1G15940;AT1G29850;AT1G31360;AT1G47870;AT1G49260;AT1G56500;AT1G66730;AT1G79050;AT1G79950;AT2G31320;AT3G02860;AT3G14890;AT3G16730;AT3G20760;AT3G24495;AT3G48900;AT3G57300;AT4G26110;AT5G05490;AT5G10950;AT5G22010;AT5G24850;AT5G41360;AT5G41370;AT5G54090;AT5G57160;AT5G57450;AT5G63540
GO:0030433	ubiquitin-dependent ERAD pathway	4	33	0.136935	0.454548	AT1G01930;AT3G53230;AT4G34100;AT5G65000
GO:0045143	homologous chromosome segregation	4	33	0.136935	0.454548	AT1G22275;AT1G67370;AT2G47980;AT5G05490
GO:0048508	embryonic meristem development	4	33	0.136935	0.454548	AT1G15750;AT1G80490;AT3G07780;AT4G28650
GO:0051054	positive regulation of DNA metabolic process	4	33	0.136935	0.454548	AT3G01610;AT3G09290;AT3G16730;AT3G57300
GO:0015031	protein transport	60	858	0.137626	0.456338	AT1G02690;AT1G05020;AT1G06400;AT1G15310;AT1G16540;AT1G21650;AT1G23900;AT1G24490;AT1G54710;AT1G59660;AT1G72370;AT2G05120;AT2G16380;AT2G18180;AT2G19710;AT2G21660;AT2G26890;AT2G42700;AT2G44100;AT2G47450;AT3G01610;AT3G06290;AT3G09560;AT3G10640;AT3G13860;AT3G14120;AT3G16620;AT3G17970;AT3G19190;AT3G44340;AT3G49560;AT3G53230;AT3G60860;AT3G61480;AT3G62770;AT4G02195;AT4G16143;AT4G23940;AT4G24840;AT4G28550…
GO:0070972	protein localization to endoplasmic reticulum	6	58	0.137831	0.456518	AT1G15310;AT1G19970;AT1G75760;AT2G21190;AT4G39220;AT5G47480
GO:0006351	transcription, DNA-templated	166	2528	0.138992	0.456831	AT1G01720;AT1G05690;AT1G06070;AT1G07520;AT1G07640;AT1G08060;AT1G08465;AT1G09570;AT1G10240;AT1G13740;AT1G14790;AT1G14920;AT1G15215;AT1G15750;AT1G16710;AT1G17310;AT1G17440;AT1G20980;AT1G25250;AT1G26960;AT1G27730;AT1G28520;AT1G29220;AT1G29940;AT1G30810;AT1G31310;AT1G32750;AT1G33240;AT1G34180;AT1G35560;AT1G47870;AT1G50030;AT1G53780;AT1G58100;AT1G64100;AT1G64530;AT1G66470;AT1G67270;AT1G68520;AT1G68990…
GO:0000105	histidine biosynthetic process	2	11	0.14047	0.456831	AT1G71920;AT5G10330
GO:0006547	histidine metabolic process	2	11	0.14047	0.456831	AT1G71920;AT5G10330
GO:0007076	mitotic chromosome condensation	2	11	0.14047	0.456831	AT3G57050;AT3G57060
GO:0010384	cell wall proteoglycan metabolic process	2	11	0.14047	0.456831	AT3G57630;AT4G32120
GO:0010404	cell wall hydroxyproline-rich glycoprotein metabolic process	2	11	0.14047	0.456831	AT3G57630;AT4G32120
GO:0018106	peptidyl-histidine phosphorylation	2	11	0.14047	0.456831	AT1G66340;AT2G47430
GO:0031057	negative regulation of histone modification	2	11	0.14047	0.456831	AT3G48430;AT5G66750
GO:0044773	mitotic DNA damage checkpoint	2	11	0.14047	0.456831	AT3G02860;AT3G24495
GO:0046184	aldehyde biosynthetic process	2	11	0.14047	0.456831	AT2G38210;AT2G38230
GO:0048448	stamen morphogenesis	2	11	0.14047	0.456831	AT3G11440;AT5G06100
GO:0051101	regulation of DNA binding	2	11	0.14047	0.456831	AT5G41360;AT5G41370
GO:0052803	imidazole-containing compound metabolic process	2	11	0.14047	0.456831	AT1G71920;AT5G10330
GO:0070919	production of siRNA involved in chromatin silencing by small RNA	2	11	0.14047	0.456831	AT1G14790;AT3G07610
GO:0071901	negative regulation of protein serine/threonine kinase activity	2	11	0.14047	0.456831	AT2G32710;AT3G50630
GO:1903426	regulation of reactive oxygen species biosynthetic process	2	11	0.14047	0.456831	AT2G48070;AT3G02860
GO:2000112	regulation of cellular macromolecule biosynthetic process	171	2609	0.140494	0.456831	AT1G01720;AT1G05690;AT1G06070;AT1G07520;AT1G07640;AT1G08060;AT1G08465;AT1G09570;AT1G10240;AT1G11580;AT1G13740;AT1G14790;AT1G14920;AT1G15215;AT1G15750;AT1G16710;AT1G17310;AT1G20980;AT1G25250;AT1G26960;AT1G27730;AT1G28520;AT1G29220;AT1G30810;AT1G31310;AT1G32750;AT1G33240;AT1G34180;AT1G35560;AT1G47870;AT1G50030;AT1G53780;AT1G58100;AT1G64100;AT1G64530;AT1G64790;AT1G66470;AT1G67270;AT1G68520;AT1G69260…
GO:0071310	cellular response to organic substance	81	1186	0.141029	0.458079	AT1G01720;AT1G01930;AT1G04310;AT1G05630;AT1G14920;AT1G15750;AT1G16540;AT1G17440;AT1G18390;AT1G49540;AT1G50030;AT1G52920;AT1G58250;AT1G65690;AT1G66340;AT1G67120;AT1G69160;AT1G69260;AT1G71930;AT1G75080;AT1G78300;AT1G78700;AT1G79130;AT2G22660;AT2G31470;AT2G31830;AT2G32510;AT2G40330;AT2G42030;AT2G43900;AT2G46530;AT2G46990;AT2G47430;AT3G05120;AT3G11100;AT3G11440;AT3G17980;AT3G19600;AT3G20770;AT3G21650…
GO:0048437	floral organ development	19	240	0.141755	0.459943	AT1G06220;AT1G13710;AT1G25250;AT1G68990;AT1G75080;AT1G79530;AT2G17950;AT3G05120;AT3G11440;AT3G13730;AT3G51060;AT4G32980;AT5G06100;AT5G12330;AT5G23150;AT5G42630;AT5G49030;AT5G50570;AT5G50670
GO:0018208	peptidyl-proline modification	8	85	0.142767	0.461247	AT1G53780;AT2G43560;AT3G63400;AT4G17070;AT4G26555;AT4G32120;AT4G34870;AT5G48570
GO:0080135	regulation of cellular response to stress	8	85	0.142767	0.461247	AT1G32540;AT1G79950;AT3G10040;AT3G16730;AT3G20760;AT3G57300;AT4G25230;AT5G65000
GO:0099132	ATP hydrolysis coupled cation transmembrane transport	8	85	0.142767	0.461247	AT2G22950;AT2G41560;AT4G29900;AT4G30110;AT4G30190;AT4G37270;AT4G37640;AT5G57350
GO:1901606	alpha-amino acid catabolic process	8	85	0.142767	0.461247	AT1G03090;AT1G12050;AT2G16500;AT2G20860;AT2G35370;AT3G10340;AT5G17330;AT5G55070
GO:0006470	protein dephosphorylation	18	226	0.143841	0.463566	AT1G05000;AT1G09160;AT1G13320;AT1G16220;AT1G71860;AT1G79630;AT2G30170;AT2G33700;AT2G40330;AT2G46920;AT3G19600;AT3G21650;AT3G50110;AT3G62010;AT4G11040;AT4G16580;AT5G26760;AT5G59160
GO:0036503	ERAD pathway	5	46	0.144225	0.463566	AT1G01930;AT2G42030;AT3G53230;AT4G34100;AT5G65000
GO:0007127	meiosis I	7	72	0.145188	0.463566	AT1G22275;AT1G65010;AT1G67370;AT2G47980;AT5G05490;AT5G22010;AT5G63540
GO:0006084	acetyl-CoA metabolic process	3	22	0.145473	0.463566	AT1G09430;AT3G06650;AT5G55070
GO:0006298	mismatch repair	3	22	0.145473	0.463566	AT1G79950;AT3G24495;AT5G54090
GO:0006553	lysine metabolic process	3	22	0.145473	0.463566	AT3G02020;AT4G19710;AT5G55070
GO:0009638	phototropism	3	22	0.145473	0.463566	AT1G09570;AT2G26890;AT5G04190
GO:0009904	chloroplast accumulation movement	3	22	0.145473	0.463566	AT2G26570;AT2G40480;AT5G10470
GO:0032527	protein exit from endoplasmic reticulum	3	22	0.145473	0.463566	AT2G42700;AT3G53230;AT5G47480
GO:0043632	modification-dependent macromolecule catabolic process	34	464	0.14556	0.463566	AT1G01930;AT1G13060;AT1G23390;AT1G26830;AT1G56500;AT1G77680;AT2G04660;AT2G15530;AT2G15580;AT2G16090;AT2G17190;AT2G32730;AT2G42030;AT3G05780;AT3G05790;AT3G07060;AT3G12920;AT3G14400;AT3G21660;AT3G49600;AT3G50080;AT3G53230;AT3G61790;AT4G23570;AT4G25230;AT4G28470;AT4G34100;AT4G38930;AT5G01720;AT5G15710;AT5G26860;AT5G43190;AT5G65000;AT5G66160
GO:0043161	proteasome-mediated ubiquitin-dependent protein catabolic process	19	241	0.145675	0.463566	AT1G01930;AT1G13060;AT1G23390;AT1G26830;AT1G56500;AT2G15530;AT2G16090;AT2G32730;AT3G07060;AT3G12920;AT3G21660;AT3G50080;AT3G53230;AT4G28470;AT4G34100;AT5G01720;AT5G15710;AT5G43190;AT5G65000
GO:0021700	developmental maturation	17	212	0.145845	0.463566	AT1G14920;AT1G52920;AT1G63450;AT1G66470;AT2G35610;AT2G41945;AT3G06810;AT3G11600;AT3G51460;AT3G57630;AT4G11040;AT4G13880;AT4G28520;AT4G35987;AT5G09810;AT5G13010;AT5G41950
GO:0043900	regulation of multi-organism process	17	212	0.145845	0.463566	AT1G06220;AT1G50030;AT1G56190;AT2G13680;AT2G21480;AT2G48070;AT3G05120;AT3G12780;AT3G17980;AT3G26830;AT4G02195;AT4G04920;AT4G23570;AT5G13150;AT5G18610;AT5G43470;AT5G53060
GO:0009415	response to water	29	389	0.145985	0.463566	AT1G13740;AT1G18390;AT1G27730;AT1G28520;AT1G33240;AT1G54100;AT2G21490;AT2G21660;AT2G31470;AT2G33700;AT2G37760;AT2G39800;AT2G41870;AT2G42540;AT3G02480;AT3G06190;AT3G19600;AT3G20470;AT3G22310;AT3G26830;AT3G50310;AT3G57540;AT3G61050;AT3G62770;AT4G17410;AT4G25480;AT4G34100;AT4G35987;AT5G52300
GO:0033865	nucleoside bisphosphate metabolic process	6	59	0.146091	0.463566	AT1G09430;AT1G36180;AT2G38040;AT3G06650;AT3G44560;AT5G55070
GO:0033875	ribonucleoside bisphosphate metabolic process	6	59	0.146091	0.463566	AT1G09430;AT1G36180;AT2G38040;AT3G06650;AT3G44560;AT5G55070
GO:0034032	purine nucleoside bisphosphate metabolic process	6	59	0.146091	0.463566	AT1G09430;AT1G36180;AT2G38040;AT3G06650;AT3G44560;AT5G55070
GO:0009411	response to UV	10	113	0.147319	0.46606	AT1G47870;AT1G66730;AT3G17800;AT3G24495;AT3G45890;AT4G15480;AT5G01510;AT5G23150;AT5G41360;AT5G41370
GO:0031349	positive regulation of defense response	10	113	0.147319	0.46606	AT1G02660;AT1G32540;AT1G49540;AT2G32680;AT2G48070;AT3G17980;AT3G18165;AT4G04920;AT4G25230;AT5G18610
GO:0071215	cellular response to abscisic acid stimulus	24	315	0.147493	0.46606	AT1G01720;AT1G18390;AT1G49540;AT1G52920;AT1G65690;AT1G67120;AT1G69260;AT2G22660;AT2G31470;AT2G32510;AT2G40330;AT3G17980;AT3G19600;AT3G24650;AT3G44460;AT3G57530;AT4G28520;AT4G35987;AT4G36830;AT5G01560;AT5G01810;AT5G04870;AT5G06100;AT5G52300
GO:0097306	cellular response to alcohol	24	315	0.147493	0.46606	AT1G01720;AT1G18390;AT1G49540;AT1G52920;AT1G65690;AT1G67120;AT1G69260;AT2G22660;AT2G31470;AT2G32510;AT2G40330;AT3G17980;AT3G19600;AT3G24650;AT3G44460;AT3G57530;AT4G28520;AT4G35987;AT4G36830;AT5G01560;AT5G01810;AT5G04870;AT5G06100;AT5G52300
GO:0007623	circadian rhythm	12	141	0.147832	0.466641	AT1G12910;AT1G51550;AT1G77180;AT2G21660;AT2G42540;AT3G06500;AT3G19720;AT3G24050;AT3G63180;AT4G04920;AT4G28610;AT5G64813
GO:0033036	macromolecule localization	87	1284	0.148124	0.467077	AT1G02690;AT1G05020;AT1G06400;AT1G06490;AT1G15310;AT1G16540;AT1G17500;AT1G19970;AT1G21650;AT1G23900;AT1G24490;AT1G50260;AT1G54710;AT1G59660;AT1G66340;AT1G72370;AT1G75760;AT2G05120;AT2G16380;AT2G18180;AT2G19710;AT2G21190;AT2G21660;AT2G26890;AT2G41830;AT2G42700;AT2G44100;AT2G47450;AT3G01610;AT3G06290;AT3G09560;AT3G10640;AT3G12360;AT3G13860;AT3G14120;AT3G16620;AT3G17970;AT3G18570;AT3G19190;AT3G19830…
GO:0050793	regulation of developmental process	52	740	0.148937	0.469152	AT1G06220;AT1G06490;AT1G07640;AT1G13710;AT1G14920;AT1G26830;AT1G28520;AT1G31670;AT1G33240;AT1G34110;AT1G34180;AT1G35560;AT1G49540;AT1G50030;AT1G58250;AT1G66340;AT1G67120;AT1G68910;AT1G74720;AT1G77180;AT2G13680;AT2G21480;AT3G02170;AT3G02860;AT3G06500;AT3G11450;AT3G20470;AT3G50310;AT3G54280;AT3G59100;AT3G63430;AT4G04920;AT4G11040;AT4G14720;AT4G22950;AT4G26540;AT4G28910;AT4G29720;AT4G31120;AT4G35987…
GO:0009132	nucleoside diphosphate metabolic process	8	86	0.149614	0.470793	AT1G16300;AT1G20950;AT1G47840;AT1G56190;AT1G79530;AT3G12780;AT3G54320;AT5G03690
GO:0071897	DNA biosynthetic process	11	128	0.153568	0.474834	AT1G31950;AT1G49260;AT1G56500;AT1G66730;AT1G78650;AT2G01050;AT3G01610;AT3G09290;AT3G24255;AT5G19270;AT5G57160
GO:0045184	establishment of protein localization	60	866	0.15417	0.474834	AT1G02690;AT1G05020;AT1G06400;AT1G15310;AT1G16540;AT1G21650;AT1G23900;AT1G24490;AT1G54710;AT1G59660;AT1G72370;AT2G05120;AT2G16380;AT2G18180;AT2G19710;AT2G21660;AT2G26890;AT2G42700;AT2G44100;AT2G47450;AT3G01610;AT3G06290;AT3G09560;AT3G10640;AT3G13860;AT3G14120;AT3G16620;AT3G17970;AT3G19190;AT3G44340;AT3G49560;AT3G53230;AT3G60860;AT3G61480;AT3G62770;AT4G02195;AT4G16143;AT4G23940;AT4G24840;AT4G28550…
GO:0071495	cellular response to endogenous stimulus	74	1084	0.154373	0.474834	AT1G01720;AT1G04310;AT1G14920;AT1G15750;AT1G16540;AT1G17440;AT1G18390;AT1G49540;AT1G50030;AT1G52920;AT1G58250;AT1G65690;AT1G66340;AT1G67120;AT1G69160;AT1G69260;AT1G71930;AT1G75080;AT1G78300;AT1G78700;AT1G79130;AT2G22660;AT2G31470;AT2G32510;AT2G40330;AT2G46530;AT2G46990;AT2G47430;AT3G05120;AT3G11100;AT3G11440;AT3G17980;AT3G19600;AT3G20770;AT3G21650;AT3G23230;AT3G24650;AT3G44460;AT3G51060;AT3G53020…
GO:0019941	modification-dependent protein catabolic process	33	452	0.154539	0.474834	AT1G01930;AT1G13060;AT1G23390;AT1G26830;AT1G56500;AT2G04660;AT2G15530;AT2G15580;AT2G16090;AT2G17190;AT2G32730;AT2G42030;AT3G05780;AT3G05790;AT3G07060;AT3G12920;AT3G14400;AT3G21660;AT3G49600;AT3G50080;AT3G53230;AT3G61790;AT4G23570;AT4G25230;AT4G28470;AT4G34100;AT4G38930;AT5G01720;AT5G15710;AT5G26860;AT5G43190;AT5G65000;AT5G66160
GO:0045132	meiotic chromosome segregation	6	60	0.15457	0.474834	AT1G22275;AT1G67370;AT2G47980;AT5G05490;AT5G22010;AT5G63540
GO:0006355	regulation of transcription, DNA-templated	156	2381	0.154745	0.474834	AT1G01720;AT1G05690;AT1G06070;AT1G07520;AT1G07640;AT1G08060;AT1G08465;AT1G09570;AT1G10240;AT1G13740;AT1G14790;AT1G14920;AT1G15215;AT1G15750;AT1G16710;AT1G17310;AT1G20980;AT1G25250;AT1G26960;AT1G27730;AT1G28520;AT1G29220;AT1G30810;AT1G31310;AT1G32750;AT1G33240;AT1G34180;AT1G35560;AT1G47870;AT1G50030;AT1G53780;AT1G58100;AT1G64100;AT1G64530;AT1G66470;AT1G67270;AT1G68520;AT1G69260;AT1G71930;AT1G75080…
GO:0006073	cellular glucan metabolic process	18	229	0.156281	0.474834	AT1G06490;AT2G13680;AT2G21770;AT2G41770;AT3G06550;AT3G12060;AT3G29810;AT3G57420;AT3G59100;AT3G62720;AT4G04920;AT4G09740;AT4G30790;AT4G39350;AT5G13000;AT5G24300;AT5G63840;AT5G64740
GO:0005975	carbohydrate metabolic process	81	1195	0.157148	0.474834	AT1G05630;AT1G06490;AT1G07640;AT1G09350;AT1G11580;AT1G16300;AT1G20950;AT1G27930;AT1G47840;AT1G53240;AT1G56190;AT1G56560;AT1G60140;AT1G63450;AT1G66980;AT1G67330;AT1G71930;AT1G77410;AT1G79530;AT2G03480;AT2G13680;AT2G21770;AT2G22240;AT2G22780;AT2G31830;AT2G35610;AT2G41090;AT2G41150;AT2G41770;AT2G43900;AT3G05120;AT3G06500;AT3G06550;AT3G07830;AT3G09920;AT3G12060;AT3G12780;AT3G13784;AT3G16910;AT3G17060…
GO:0022603	regulation of anatomical structure morphogenesis	13	157	0.15741	0.474834	AT1G06490;AT1G58250;AT1G68910;AT2G13680;AT2G21480;AT3G02170;AT3G59100;AT3G63430;AT4G14720;AT4G28910;AT5G13000;AT5G13150;AT5G15580
GO:0097659	nucleic acid-templated transcription	166	2543	0.157786	0.474834	AT1G01720;AT1G05690;AT1G06070;AT1G07520;AT1G07640;AT1G08060;AT1G08465;AT1G09570;AT1G10240;AT1G13740;AT1G14790;AT1G14920;AT1G15215;AT1G15750;AT1G16710;AT1G17310;AT1G17440;AT1G20980;AT1G25250;AT1G26960;AT1G27730;AT1G28520;AT1G29220;AT1G29940;AT1G30810;AT1G31310;AT1G32750;AT1G33240;AT1G34180;AT1G35560;AT1G47870;AT1G50030;AT1G53780;AT1G58100;AT1G64100;AT1G64530;AT1G66470;AT1G67270;AT1G68520;AT1G68990…
GO:0009637	response to blue light	9	101	0.158638	0.474834	AT1G05630;AT1G09570;AT1G51550;AT2G26890;AT2G31830;AT2G43900;AT4G28880;AT5G04190;AT5G43470
GO:0046686	response to cadmium ion	26	348	0.158659	0.474834	AT1G13060;AT1G53240;AT1G56190;AT1G62480;AT1G72650;AT1G79930;AT2G21660;AT2G32240;AT2G37760;AT3G09820;AT3G11830;AT3G12780;AT3G13860;AT3G53230;AT4G02520;AT4G10320;AT4G17410;AT4G23100;AT4G23670;AT5G04380;AT5G11200;AT5G17330;AT5G26220;AT5G41670;AT5G63840;ATCG00490
GO:0016109	tetraterpenoid biosynthetic process	4	35	0.159839	0.474834	AT1G28100;AT1G31800;AT3G14550;AT4G25700
GO:0016117	carotenoid biosynthetic process	4	35	0.159839	0.474834	AT1G28100;AT1G31800;AT3G14550;AT4G25700
GO:0042631	cellular response to water deprivation	4	35	0.159839	0.474834	AT1G18390;AT1G33240;AT2G31470;AT3G06190
GO:0043406	positive regulation of MAP kinase activity	3	23	0.1602	0.474834	AT2G32510;AT3G50310;AT5G18610
GO:0051788	response to misfolded protein	3	23	0.1602	0.474834	AT1G01930;AT2G42030;AT3G53230
GO:0018205	peptidyl-lysine modification	16	201	0.161304	0.474834	AT1G05690;AT1G16710;AT1G17440;AT1G32750;AT1G49540;AT2G20860;AT2G35160;AT3G01460;AT3G48430;AT3G61740;AT4G02730;AT4G31440;AT4G35987;AT5G22010;AT5G48710;AT5G66750
GO:0006029	proteoglycan metabolic process	2	12	0.162093	0.474834	AT3G57630;AT4G32120
GO:0006085	acetyl-CoA biosynthetic process	2	12	0.162093	0.474834	AT1G09430;AT3G06650
GO:0006559	L-phenylalanine catabolic process	2	12	0.162093	0.474834	AT1G12050;AT3G10340
GO:0008655	pyrimidine-containing compound salvage	2	12	0.162093	0.474834	AT1G55810;AT3G24030
GO:0009554	megasporogenesis	2	12	0.162093	0.474834	AT4G37450;AT5G35770
GO:0010115	regulation of abscisic acid biosynthetic process	2	12	0.162093	0.474834	AT1G50030;AT1G65690
GO:0015886	heme transport	2	12	0.162093	0.474834	AT2G07718;ATMG00590
GO:0034969	histone arginine methylation	2	12	0.162093	0.474834	AT4G17410;AT4G31120
GO:0070574	cadmium ion transmembrane transport	2	12	0.162093	0.474834	AT4G30110;AT4G37270
GO:0080183	response to photooxidative stress	2	12	0.162093	0.474834	AT2G34910;AT3G21650
GO:1902222	erythrose 4-phosphate/phosphoenolpyruvate family amino acid catabolic process	2	12	0.162093	0.474834	AT1G12050;AT3G10340
GO:1902476	chloride transmembrane transport	2	12	0.162093	0.474834	AT1G73020;AT3G61320
GO:0046283	anthocyanin-containing compound metabolic process	5	48	0.163798	0.474834	AT1G12910;AT1G49540;AT4G14090;AT4G17880;AT5G54060
GO:0072507	divalent inorganic cation homeostasis	5	48	0.163798	0.474834	AT1G14040;AT2G38170;AT2G46800;AT4G30110;AT4G37270
GO:1902170	cellular response to reactive nitrogen species	5	48	0.163798	0.474834	AT1G77500;AT2G14210;AT2G17110;AT2G34670;AT5G14570
GO:0007154	cell communication	152	2324	0.164031	0.474834	AT1G01140;AT1G01720;AT1G04310;AT1G05630;AT1G06400;AT1G09570;AT1G13740;AT1G14040;AT1G14920;AT1G15750;AT1G16540;AT1G17440;AT1G18390;AT1G21250;AT1G27510;AT1G28520;AT1G31670;AT1G33240;AT1G48490;AT1G49340;AT1G49540;AT1G50030;AT1G51040;AT1G52540;AT1G52920;AT1G53730;AT1G56500;AT1G58250;AT1G61430;AT1G63880;AT1G65690;AT1G66340;AT1G66410;AT1G67120;AT1G69160;AT1G69260;AT1G69550;AT1G69730;AT1G71860;AT1G75080…
GO:0044271	cellular nitrogen compound biosynthetic process	257	4011	0.164032	0.474834	AT1G01100;AT1G01720;AT1G03475;AT1G05690;AT1G06070;AT1G06220;AT1G07520;AT1G07640;AT1G08060;AT1G08465;AT1G09430;AT1G09570;AT1G10240;AT1G11580;AT1G13740;AT1G14790;AT1G14920;AT1G15215;AT1G15750;AT1G16300;AT1G16710;AT1G17310;AT1G17440;AT1G17470;AT1G20950;AT1G20980;AT1G21640;AT1G25250;AT1G26960;AT1G27730;AT1G28520;AT1G29220;AT1G29940;AT1G30810;AT1G31310;AT1G31950;AT1G32200;AT1G32750;AT1G32990;AT1G33240…
GO:0009127	purine nucleoside monophosphate biosynthetic process	12	144	0.164115	0.474834	AT1G16300;AT1G20950;AT1G47840;AT1G56190;AT1G74260;AT1G79530;AT3G09820;AT3G12780;AT3G27240;AT3G54320;AT5G03690;AT5G47435
GO:0009168	purine ribonucleoside monophosphate biosynthetic process	12	144	0.164115	0.474834	AT1G16300;AT1G20950;AT1G47840;AT1G56190;AT1G74260;AT1G79530;AT3G09820;AT3G12780;AT3G27240;AT3G54320;AT5G03690;AT5G47435
GO:0009553	embryo sac development	12	144	0.164115	0.474834	AT1G05690;AT1G06220;AT1G29940;AT1G67120;AT2G04660;AT2G47430;AT3G11964;AT4G37450;AT5G18000;AT5G35770;AT5G41190;AT5G59980
GO:0033554	cellular response to stress	72	1058	0.164742	0.474834	AT1G01140;AT1G01930;AT1G08600;AT1G14040;AT1G15940;AT1G18390;AT1G21750;AT1G27510;AT1G29850;AT1G31360;AT1G32540;AT1G33240;AT1G47870;AT1G49260;AT1G56500;AT1G58250;AT1G60140;AT1G66340;AT1G66730;AT1G79050;AT1G79950;AT2G01900;AT2G22240;AT2G22660;AT2G31320;AT2G31470;AT2G32010;AT2G32510;AT2G33700;AT2G41090;AT2G42030;AT3G02860;AT3G05780;AT3G05790;AT3G06190;AT3G06850;AT3G08970;AT3G09560;AT3G10040;AT3G14890…
GO:0009648	photoperiodism	11	130	0.165166	0.474834	AT1G12910;AT1G18390;AT1G28520;AT1G30810;AT1G77180;AT3G01460;AT3G08640;AT4G04920;AT4G25420;AT5G04240;AT5G47010
GO:0033365	protein localization to organelle	24	320	0.165406	0.474834	AT1G02690;AT1G15310;AT1G16540;AT1G19970;AT1G24490;AT1G59660;AT1G75760;AT2G05120;AT2G21190;AT2G26890;AT2G47450;AT3G13860;AT3G14120;AT3G16620;AT3G49560;AT4G16143;AT4G23940;AT4G39220;AT5G01590;AT5G47480;AT5G50440;AT5G51540;ATCG00860;ATCG01280
GO:0006260	DNA replication	15	188	0.168573	0.474834	AT1G31360;AT1G33240;AT1G47870;AT1G49260;AT1G66730;AT1G78650;AT1G78770;AT1G79950;AT1G80190;AT3G02860;AT3G24495;AT3G50630;AT4G38600;AT5G22010;AT5G57160
GO:0032504	multicellular organism reproduction	15	188	0.168573	0.474834	AT1G06220;AT1G14920;AT1G52920;AT2G17950;AT2G41945;AT3G11440;AT3G23670;AT3G50310;AT3G62230;AT4G11040;AT4G11720;AT4G28520;AT4G35280;AT5G06100;AT5G67360
GO:0009414	response to water deprivation	28	381	0.168851	0.474834	AT1G13740;AT1G18390;AT1G27730;AT1G28520;AT1G33240;AT1G54100;AT2G21490;AT2G21660;AT2G31470;AT2G33700;AT2G37760;AT2G39800;AT2G41870;AT2G42540;AT3G02480;AT3G06190;AT3G19600;AT3G22310;AT3G26830;AT3G50310;AT3G57540;AT3G61050;AT3G62770;AT4G17410;AT4G25480;AT4G34100;AT4G35987;AT5G52300
GO:0032774	RNA biosynthetic process	167	2568	0.169779	0.474834	AT1G01720;AT1G05690;AT1G06070;AT1G07520;AT1G07640;AT1G08060;AT1G08465;AT1G09570;AT1G10240;AT1G13740;AT1G14790;AT1G14920;AT1G15215;AT1G15750;AT1G16710;AT1G17310;AT1G17440;AT1G20980;AT1G25250;AT1G26960;AT1G27730;AT1G28520;AT1G29220;AT1G29940;AT1G30810;AT1G31310;AT1G32750;AT1G33240;AT1G34180;AT1G35560;AT1G47870;AT1G50030;AT1G53780;AT1G58100;AT1G64100;AT1G64530;AT1G66470;AT1G67270;AT1G68520;AT1G68990…
GO:0000390	spliceosomal complex disassembly	1	3	0.171022	0.474834	AT3G26560
GO:0000494	box C/D snoRNA 3'-end processing	1	3	0.171022	0.474834	AT4G25630
GO:0002143	tRNA wobble position uridine thiolation	1	3	0.171022	0.474834	AT5G55130
GO:0002188	translation reinitiation	1	3	0.171022	0.474834	AT4G11420
GO:0005980	glycogen catabolic process	1	3	0.171022	0.474834	AT4G30790
GO:0006390	mitochondrial transcription	1	3	0.171022	0.474834	AT1G68990
GO:0006419	alanyl-tRNA aminoacylation	1	3	0.171022	0.474834	AT3G16565
GO:0006430	lysyl-tRNA aminoacylation	1	3	0.171022	0.474834	AT3G11710
GO:0006554	lysine catabolic process	1	3	0.171022	0.474834	AT5G55070
GO:0006670	sphingosine metabolic process	1	3	0.171022	0.474834	AT2G38010
GO:0006729	tetrahydrobiopterin biosynthetic process	1	3	0.171022	0.474834	AT3G07270
GO:0006741	NADP biosynthetic process	1	3	0.171022	0.474834	AT1G21640
GO:0010110	regulation of photosynthesis, dark reaction	1	3	0.171022	0.474834	AT3G62410
GO:0010198	synergid death	1	3	0.171022	0.474834	AT5G10430
GO:0010220	positive regulation of vernalization response	1	3	0.171022	0.474834	AT4G31120
GO:0010343	singlet oxygen-mediated programmed cell death	1	3	0.171022	0.474834	AT1G27510
GO:0010729	positive regulation of hydrogen peroxide biosynthetic process	1	3	0.171022	0.474834	AT2G48070
GO:0018315	molybdenum incorporation into molybdenum-molybdopterin complex	1	3	0.171022	0.474834	AT1G16540
GO:0018874	benzoate metabolic process	1	3	0.171022	0.474834	AT2G43840
GO:0019474	L-lysine catabolic process to acetyl-CoA	1	3	0.171022	0.474834	AT5G55070
GO:0019477	L-lysine catabolic process	1	3	0.171022	0.474834	AT5G55070
GO:0031081	nuclear pore distribution	1	3	0.171022	0.474834	AT2G05120
GO:0032491	detection of molecule of fungal origin	1	3	0.171022	0.474834	AT2G32680
GO:0033214	iron assimilation by chelation and transport	1	3	0.171022	0.474834	AT4G24120
GO:0033231	carbohydrate export	1	3	0.171022	0.474834	AT4G15230
GO:0033512	L-lysine catabolic process to acetyl-CoA via saccharopine	1	3	0.171022	0.474834	AT5G55070
GO:0033967	box C/D snoRNA metabolic process	1	3	0.171022	0.474834	AT4G25630
GO:0034337	RNA folding	1	3	0.171022	0.474834	AT3G53990
GO:0034963	box C/D snoRNA processing	1	3	0.171022	0.474834	AT4G25630
GO:0034971	histone H3-R17 methylation	1	3	0.171022	0.474834	AT4G17410
GO:0042040	metal incorporation into metallo-molybdopterin complex	1	3	0.171022	0.474834	AT1G16540
GO:0043001	Golgi to plasma membrane protein transport	1	3	0.171022	0.474834	AT3G60860
GO:0043153	entrainment of circadian clock by photoperiod	1	3	0.171022	0.474834	AT1G12910
GO:0043555	regulation of translation in response to stress	1	3	0.171022	0.474834	AT3G59410
GO:0043985	histone H4-R3 methylation	1	3	0.171022	0.474834	AT4G31120
GO:0045026	plasma membrane fusion	1	3	0.171022	0.474834	AT4G11720
GO:0046146	tetrahydrobiopterin metabolic process	1	3	0.171022	0.474834	AT3G07270
GO:0046440	L-lysine metabolic process	1	3	0.171022	0.474834	AT5G55070
GO:0046459	short-chain fatty acid metabolic process	1	3	0.171022	0.474834	AT3G16910
GO:0046512	sphingosine biosynthetic process	1	3	0.171022	0.474834	AT2G38010
GO:0046683	response to organophosphorus	1	3	0.171022	0.474834	AT3G09820
GO:0046740	transport of virus in host, cell to cell	1	3	0.171022	0.474834	AT3G07780
GO:0048259	regulation of receptor-mediated endocytosis	1	3	0.171022	0.474834	AT2G01900
GO:0050982	detection of mechanical stimulus	1	3	0.171022	0.474834	AT1G49260
GO:0051228	mitotic spindle disassembly	1	3	0.171022	0.474834	AT3G53230
GO:0051230	spindle disassembly	1	3	0.171022	0.474834	AT3G53230
GO:0051664	nuclear pore localization	1	3	0.171022	0.474834	AT2G05120
GO:0061912	selective autophagy	1	3	0.171022	0.474834	AT4G30790
GO:0061936	fusion of sperm to egg plasma membrane involved in double fertilization forming a zygote and endosperm	1	3	0.171022	0.474834	AT4G11720
GO:0061951	establishment of protein localization to plasma membrane	1	3	0.171022	0.474834	AT3G60860
GO:0070208	protein heterotrimerization	1	3	0.171022	0.474834	AT2G47450
GO:0071481	cellular response to X-ray	1	3	0.171022	0.474834	AT1G66730
GO:0071963	establishment or maintenance of cell polarity regulating cell shape	1	3	0.171022	0.474834	AT1G68910
GO:0080093	regulation of photorespiration	1	3	0.171022	0.474834	AT2G22780
GO:0080152	regulation of reductive pentose-phosphate cycle	1	3	0.171022	0.474834	AT3G62410
GO:0080153	negative regulation of reductive pentose-phosphate cycle	1	3	0.171022	0.474834	AT3G62410
GO:0080165	callose deposition in phloem sieve plate	1	3	0.171022	0.474834	AT1G06490
GO:0090657	telomeric loop disassembly	1	3	0.171022	0.474834	AT1G79950
GO:0097327	response to antineoplastic agent	1	3	0.171022	0.474834	AT1G50030
GO:0097352	autophagosome maturation	1	3	0.171022	0.474834	AT3G53230
GO:1900037	regulation of cellular response to hypoxia	1	3	0.171022	0.474834	AT3G10040
GO:1901999	homogentisate metabolic process	1	3	0.171022	0.474834	AT1G12050
GO:1902000	homogentisate catabolic process	1	3	0.171022	0.474834	AT1G12050
GO:1902586	multi-organism intercellular transport	1	3	0.171022	0.474834	AT3G07780
GO:1902659	regulation of glucose mediated signaling pathway	1	3	0.171022	0.474834	AT1G50030
GO:1903573	negative regulation of response to endoplasmic reticulum stress	1	3	0.171022	0.474834	AT5G65000
GO:1903800	positive regulation of production of miRNAs involved in gene silencing by miRNA	1	3	0.171022	0.474834	AT4G03430
GO:1904293	negative regulation of ERAD pathway	1	3	0.171022	0.474834	AT5G65000
GO:1905614	negative regulation of developmental vegetative growth	1	3	0.171022	0.474834	AT1G14920
GO:1990258	histone glutamine methylation	1	3	0.171022	0.474834	AT4G25630
GO:2000072	regulation of defense response to fungus, incompatible interaction	1	3	0.171022	0.474834	AT4G23570
GO:2000232	regulation of rRNA processing	1	3	0.171022	0.474834	AT1G50030
GO:2000369	regulation of clathrin-dependent endocytosis	1	3	0.171022	0.474834	AT2G01900
GO:2000378	negative regulation of reactive oxygen species metabolic process	1	3	0.171022	0.474834	AT3G02860
GO:2000628	regulation of miRNA metabolic process	1	3	0.171022	0.474834	AT4G03430
GO:2000630	positive regulation of miRNA metabolic process	1	3	0.171022	0.474834	AT4G03430
GO:2000634	regulation of primary miRNA processing	1	3	0.171022	0.474834	AT4G03430
GO:2000636	positive regulation of primary miRNA processing	1	3	0.171022	0.474834	AT4G03430
GO:2000637	positive regulation of gene silencing by miRNA	1	3	0.171022	0.474834	AT4G03430
GO:2000769	regulation of establishment or maintenance of cell polarity regulating cell shape	1	3	0.171022	0.474834	AT1G68910
GO:0009640	photomorphogenesis	8	89	0.171074	0.474834	AT1G09570;AT1G52410;AT4G28880;AT4G32980;AT4G34870;AT4G37580;AT5G15160;AT5G64813
GO:0046165	alcohol biosynthetic process	8	89	0.171074	0.474834	AT1G16540;AT1G50030;AT1G65690;AT2G22240;AT2G38010;AT3G07270;AT4G39800;AT5G58782
GO:0010498	proteasomal protein catabolic process	20	262	0.171336	0.474834	AT1G01930;AT1G13060;AT1G23390;AT1G26830;AT1G56500;AT2G15530;AT2G16090;AT2G32730;AT2G42030;AT3G07060;AT3G12920;AT3G21660;AT3G50080;AT3G53230;AT4G28470;AT4G34100;AT5G01720;AT5G15710;AT5G43190;AT5G65000
GO:0009825	multidimensional cell growth	4	36	0.171782	0.474834	AT1G49040;AT1G80350;AT3G48860;AT5G64740
GO:0032543	mitochondrial translation	4	36	0.171782	0.474834	AT4G11120;AT4G20360;AT4G39880;AT5G49030
GO:0071462	cellular response to water stimulus	4	36	0.171782	0.474834	AT1G18390;AT1G33240;AT2G31470;AT3G06190
GO:0071472	cellular response to salt stress	4	36	0.171782	0.474834	AT2G01900;AT2G32010;AT2G33700;AT3G06190
GO:1902533	positive regulation of intracellular signal transduction	4	36	0.171782	0.474834	AT2G32510;AT3G50310;AT5G18610;AT5G19920
GO:0010556	regulation of macromolecule biosynthetic process	171	2634	0.1724	0.476107	AT1G01720;AT1G05690;AT1G06070;AT1G07520;AT1G07640;AT1G08060;AT1G08465;AT1G09570;AT1G10240;AT1G11580;AT1G13740;AT1G14790;AT1G14920;AT1G15215;AT1G15750;AT1G16710;AT1G17310;AT1G20980;AT1G25250;AT1G26960;AT1G27730;AT1G28520;AT1G29220;AT1G30810;AT1G31310;AT1G32750;AT1G33240;AT1G34180;AT1G35560;AT1G47870;AT1G50030;AT1G53780;AT1G58100;AT1G64100;AT1G64530;AT1G64790;AT1G66470;AT1G67270;AT1G68520;AT1G69260…
GO:0009156	ribonucleoside monophosphate biosynthetic process	13	160	0.173375	0.478364	AT1G16300;AT1G20950;AT1G47840;AT1G55810;AT1G56190;AT1G74260;AT1G79530;AT3G09820;AT3G12780;AT3G27240;AT3G54320;AT5G03690;AT5G47435
GO:0051193	regulation of cofactor metabolic process	5	49	0.17396	0.479104	AT1G56200;AT2G41090;AT2G48070;AT3G54320;AT4G11910
GO:0071470	cellular response to osmotic stress	5	49	0.17396	0.479104	AT2G01900;AT2G22660;AT2G32010;AT2G33700;AT3G06190
GO:0009755	hormone-mediated signaling pathway	63	922	0.17463	0.480512	AT1G01720;AT1G04310;AT1G14920;AT1G15750;AT1G16540;AT1G17440;AT1G49540;AT1G50030;AT1G52920;AT1G58250;AT1G65690;AT1G66340;AT1G67120;AT1G69160;AT1G69260;AT1G75080;AT1G78300;AT1G78700;AT1G79130;AT2G22660;AT2G31470;AT2G32510;AT2G40330;AT2G46530;AT2G46990;AT2G47430;AT3G05120;AT3G11100;AT3G11440;AT3G17980;AT3G19600;AT3G20770;AT3G21650;AT3G23230;AT3G24650;AT3G44460;AT3G51060;AT3G53020;AT3G54320;AT3G57530…
GO:0000373	Group II intron splicing	3	24	0.175353	0.481187	AT3G01370;AT3G27750;AT5G16180
GO:0035265	organ growth	3	24	0.175353	0.481187	AT1G13710;AT3G20470;AT5G35770
GO:0071577	zinc ion transmembrane transport	3	24	0.175353	0.481187	AT2G46800;AT4G30110;AT4G37270
GO:0032870	cellular response to hormone stimulus	71	1048	0.176476	0.48383	AT1G01720;AT1G04310;AT1G14920;AT1G15750;AT1G16540;AT1G17440;AT1G18390;AT1G49540;AT1G50030;AT1G52920;AT1G58250;AT1G65690;AT1G66340;AT1G67120;AT1G69160;AT1G69260;AT1G71930;AT1G75080;AT1G78300;AT1G78700;AT1G79130;AT2G22660;AT2G31470;AT2G32510;AT2G40330;AT2G46530;AT2G46990;AT2G47430;AT3G05120;AT3G11100;AT3G11440;AT3G17980;AT3G19600;AT3G20770;AT3G21650;AT3G23230;AT3G24650;AT3G44460;AT3G51060;AT3G53020…
GO:1903506	regulation of nucleic acid-templated transcription	156	2397	0.176872	0.484037	AT1G01720;AT1G05690;AT1G06070;AT1G07520;AT1G07640;AT1G08060;AT1G08465;AT1G09570;AT1G10240;AT1G13740;AT1G14790;AT1G14920;AT1G15215;AT1G15750;AT1G16710;AT1G17310;AT1G20980;AT1G25250;AT1G26960;AT1G27730;AT1G28520;AT1G29220;AT1G30810;AT1G31310;AT1G32750;AT1G33240;AT1G34180;AT1G35560;AT1G47870;AT1G50030;AT1G53780;AT1G58100;AT1G64100;AT1G64530;AT1G66470;AT1G67270;AT1G68520;AT1G69260;AT1G71930;AT1G75080…
GO:2001141	regulation of RNA biosynthetic process	156	2397	0.176872	0.484037	AT1G01720;AT1G05690;AT1G06070;AT1G07520;AT1G07640;AT1G08060;AT1G08465;AT1G09570;AT1G10240;AT1G13740;AT1G14790;AT1G14920;AT1G15215;AT1G15750;AT1G16710;AT1G17310;AT1G20980;AT1G25250;AT1G26960;AT1G27730;AT1G28520;AT1G29220;AT1G30810;AT1G31310;AT1G32750;AT1G33240;AT1G34180;AT1G35560;AT1G47870;AT1G50030;AT1G53780;AT1G58100;AT1G64100;AT1G64530;AT1G66470;AT1G67270;AT1G68520;AT1G69260;AT1G71930;AT1G75080…
GO:0009967	positive regulation of signal transduction	10	118	0.17843	0.487419	AT1G14920;AT1G50030;AT1G69160;AT2G32510;AT3G05120;AT3G17980;AT3G50310;AT5G06100;AT5G18610;AT5G19920
GO:0023056	positive regulation of signaling	10	118	0.17843	0.487419	AT1G14920;AT1G50030;AT1G69160;AT2G32510;AT3G05120;AT3G17980;AT3G50310;AT5G06100;AT5G18610;AT5G19920
GO:0042546	cell wall biogenesis	19	249	0.179167	0.488991	AT1G06400;AT1G27930;AT1G63450;AT1G67330;AT1G68060;AT1G80350;AT2G21770;AT2G35610;AT2G41770;AT3G06550;AT3G29810;AT3G57420;AT4G04920;AT4G17220;AT4G17880;AT4G36160;AT4G39350;AT5G16490;AT5G64740
GO:0042592	homeostatic process	42	598	0.179336	0.48901	AT1G01140;AT1G03120;AT1G05630;AT1G14040;AT1G14120;AT1G14920;AT1G16300;AT1G21750;AT1G47840;AT1G50030;AT1G56500;AT1G72300;AT1G79530;AT1G79950;AT2G01270;AT2G13620;AT2G28170;AT2G31830;AT2G33270;AT2G38170;AT2G41560;AT2G43900;AT2G46800;AT2G47160;AT3G13730;AT3G16110;AT3G17630;AT3G17790;AT3G42640;AT3G52080;AT3G58060;AT4G08550;AT4G11730;AT4G24120;AT4G28610;AT4G30110;AT4G30190;AT4G37270;AT5G47950;AT5G55250…
GO:0072350	tricarboxylic acid metabolic process	6	63	0.181241	0.490321	AT1G53240;AT1G54340;AT2G22780;AT3G47833;AT4G35830;AT5G55070
GO:0044042	glucan metabolic process	18	235	0.18284	0.490321	AT1G06490;AT2G13680;AT2G21770;AT2G41770;AT3G06550;AT3G12060;AT3G29810;AT3G57420;AT3G59100;AT3G62720;AT4G04920;AT4G09740;AT4G30790;AT4G39350;AT5G13000;AT5G24300;AT5G63840;AT5G64740
GO:0002833	positive regulation of response to biotic stimulus	4	37	0.184022	0.490321	AT2G48070;AT3G17980;AT4G04920;AT5G18610
GO:0071902	positive regulation of protein serine/threonine kinase activity	4	37	0.184022	0.490321	AT2G32510;AT3G50310;AT4G19600;AT5G18610
GO:0000187	activation of MAPK activity	2	13	0.184253	0.490321	AT3G50310;AT5G18610
GO:0007032	endosome organization	2	13	0.184253	0.490321	AT2G26890;AT4G29160
GO:0007050	cell cycle arrest	2	13	0.184253	0.490321	AT2G32710;AT3G50630
GO:0009700	indole phytoalexin biosynthetic process	2	13	0.184253	0.490321	AT3G26830;AT4G23100
GO:0010375	stomatal complex patterning	2	13	0.184253	0.490321	AT1G33240;AT1G80180
GO:0015691	cadmium ion transport	2	13	0.184253	0.490321	AT4G30110;AT4G37270
GO:0030010	establishment of cell polarity	2	13	0.184253	0.490321	AT3G58650;AT5G26910
GO:0030308	negative regulation of cell growth	2	13	0.184253	0.490321	AT1G05800;AT1G33240
GO:0031125	rRNA 3'-end processing	2	13	0.184253	0.490321	AT1G59760;AT1G72370
GO:0031929	TOR signaling	2	13	0.184253	0.490321	AT1G50030;AT5G19920
GO:0033260	nuclear DNA replication	2	13	0.184253	0.490321	AT1G80190;AT3G02860
GO:0035065	regulation of histone acetylation	2	13	0.184253	0.490321	AT3G48430;AT5G66750
GO:0046217	indole phytoalexin metabolic process	2	13	0.184253	0.490321	AT3G26830;AT4G23100
GO:0050665	hydrogen peroxide biosynthetic process	2	13	0.184253	0.490321	AT1G66340;AT2G48070
GO:0052314	phytoalexin metabolic process	2	13	0.184253	0.490321	AT3G26830;AT4G23100
GO:0052315	phytoalexin biosynthetic process	2	13	0.184253	0.490321	AT3G26830;AT4G23100
GO:0071712	ER-associated misfolded protein catabolic process	2	13	0.184253	0.490321	AT2G42030;AT3G53230
GO:1901678	iron coordination entity transport	2	13	0.184253	0.490321	AT2G07718;ATMG00590
GO:1901983	regulation of protein acetylation	2	13	0.184253	0.490321	AT3G48430;AT5G66750
GO:1905177	tracheary element differentiation	2	13	0.184253	0.490321	AT1G71930;AT4G36160
GO:2000033	regulation of seed dormancy process	2	13	0.184253	0.490321	AT1G14920;AT4G11040
GO:2000756	regulation of peptidyl-lysine acetylation	2	13	0.184253	0.490321	AT3G48430;AT5G66750
GO:0042742	defense response to bacterium	31	431	0.184273	0.490321	AT1G08060;AT1G16540;AT1G20980;AT1G28520;AT1G52740;AT1G53240;AT1G64790;AT1G66340;AT1G74710;AT2G22240;AT2G32680;AT2G37710;AT2G39730;AT2G41560;AT2G43690;AT2G47730;AT3G14210;AT3G17980;AT3G18165;AT3G19190;AT3G20770;AT3G53380;AT4G02410;AT4G02520;AT4G23100;AT4G23670;AT4G24230;AT5G01560;AT5G18610;AT5G47010;AT5G63840
GO:1901990	regulation of mitotic cell cycle phase transition	5	50	0.184357	0.490321	AT1G69400;AT3G02860;AT3G24495;AT5G41360;AT5G41370
GO:1901659	glycosyl compound biosynthetic process	9	105	0.186015	0.494108	AT1G07640;AT1G55810;AT1G74090;AT1G76790;AT1G79370;AT2G43100;AT3G09820;AT4G13770;AT4G23100
GO:0010026	trichome differentiation	8	91	0.186107	0.494108	AT1G14920;AT1G33240;AT1G80350;AT3G01140;AT4G19600;AT4G38600;AT5G23940;AT5G65930
GO:0051128	regulation of cellular component organization	33	463	0.189176	0.501067	AT1G05800;AT1G06490;AT1G08600;AT1G33240;AT1G50030;AT1G53780;AT1G54170;AT1G58250;AT1G68910;AT1G69400;AT1G79950;AT2G01900;AT2G13680;AT2G21480;AT2G41770;AT3G02170;AT3G20470;AT3G48430;AT3G57420;AT3G59100;AT3G61740;AT3G63430;AT4G04920;AT4G22860;AT5G04960;AT5G13000;AT5G13010;AT5G13150;AT5G13730;AT5G15580;AT5G16490;AT5G22010;AT5G66750
GO:0009642	response to light intensity	13	163	0.190105	0.501067	AT1G09570;AT1G27730;AT2G22240;AT2G42540;AT2G46990;AT2G47450;AT3G06850;AT4G24230;AT4G28610;AT4G37270;AT5G15250;AT5G43470;AT5G63190
GO:0012501	programmed cell death	13	163	0.190105	0.501067	AT1G21750;AT1G27510;AT1G29850;AT1G32540;AT1G47870;AT2G34040;AT2G41560;AT3G11440;AT3G12920;AT4G25230;AT5G06100;AT5G10430;AT5G43470
GO:0006094	gluconeogenesis	3	25	0.190883	0.501067	AT1G56190;AT3G12780;AT5G03690
GO:0006595	polyamine metabolic process	3	25	0.190883	0.501067	AT2G16500;AT2G23510;AT4G29720
GO:0009688	abscisic acid biosynthetic process	3	25	0.190883	0.501067	AT1G16540;AT1G50030;AT1G65690
GO:0009903	chloroplast avoidance movement	3	25	0.190883	0.501067	AT2G26570;AT2G40480;AT5G10470
GO:0010082	regulation of root meristem growth	3	25	0.190883	0.501067	AT1G34110;AT3G50310;AT4G26540
GO:0043289	apocarotenoid biosynthetic process	3	25	0.190883	0.501067	AT1G16540;AT1G50030;AT1G65690
GO:0043405	regulation of MAP kinase activity	3	25	0.190883	0.501067	AT2G32510;AT3G50310;AT5G18610
GO:0043966	histone H3 acetylation	3	25	0.190883	0.501067	AT1G17440;AT3G01460;AT4G31440
GO:1902074	response to salt	3	25	0.190883	0.501067	AT1G65690;AT3G19600;AT4G35987
GO:1902645	tertiary alcohol biosynthetic process	3	25	0.190883	0.501067	AT1G16540;AT1G50030;AT1G65690
GO:0034645	cellular macromolecule biosynthetic process	253	3970	0.191466	0.502163	AT1G01100;AT1G01720;AT1G05170;AT1G05690;AT1G06070;AT1G06220;AT1G06490;AT1G07520;AT1G07640;AT1G08060;AT1G08465;AT1G09570;AT1G10240;AT1G11580;AT1G13740;AT1G14790;AT1G14920;AT1G15215;AT1G15750;AT1G16710;AT1G17310;AT1G17440;AT1G17470;AT1G20980;AT1G25250;AT1G26960;AT1G27730;AT1G27930;AT1G28520;AT1G29220;AT1G29940;AT1G30810;AT1G31310;AT1G31360;AT1G31950;AT1G32750;AT1G32990;AT1G33240;AT1G34180;AT1G35560…
GO:0043543	protein acylation	10	120	0.191664	0.502247	AT1G05690;AT1G16710;AT1G17440;AT1G32750;AT1G49540;AT3G01460;AT3G22942;AT3G48430;AT4G31440;AT5G66750
GO:0044257	cellular protein catabolic process	39	557	0.194863	0.509594	AT1G01930;AT1G13060;AT1G23390;AT1G26830;AT1G29090;AT1G29110;AT1G56500;AT2G04660;AT2G15530;AT2G15580;AT2G16090;AT2G17190;AT2G32730;AT2G34080;AT2G42030;AT3G05780;AT3G05790;AT3G07060;AT3G12920;AT3G14400;AT3G21660;AT3G49600;AT3G50080;AT3G53230;AT3G61790;AT4G23570;AT4G25230;AT4G28470;AT4G34100;AT4G38930;AT5G01720;AT5G08260;AT5G15250;AT5G15710;AT5G26860;AT5G42240;AT5G43190;AT5G65000;AT5G66160
GO:0008104	protein localization	69	1025	0.194969	0.509594	AT1G02690;AT1G05020;AT1G06400;AT1G15310;AT1G16540;AT1G19970;AT1G21650;AT1G23900;AT1G24490;AT1G54710;AT1G59660;AT1G72370;AT1G75760;AT2G05120;AT2G16380;AT2G18180;AT2G19710;AT2G21190;AT2G21660;AT2G26890;AT2G41830;AT2G42700;AT2G44100;AT2G47450;AT3G01610;AT3G06290;AT3G09560;AT3G10640;AT3G12360;AT3G13860;AT3G14120;AT3G16620;AT3G17970;AT3G19190;AT3G30350;AT3G44340;AT3G49560;AT3G53230;AT3G60860;AT3G61480…
GO:0009067	aspartate family amino acid biosynthetic process	5	51	0.194974	0.509594	AT3G02020;AT3G57050;AT3G57060;AT4G19710;AT4G29840
GO:0034293	sexual sporulation	4	38	0.196536	0.511909	AT1G15940;AT2G13680;AT4G37450;AT5G35770
GO:0043934	sporulation	4	38	0.196536	0.511909	AT1G15940;AT2G13680;AT4G37450;AT5G35770
GO:0048236	plant-type sporogenesis	4	38	0.196536	0.511909	AT1G15940;AT2G13680;AT4G37450;AT5G35770
GO:1901616	organic hydroxy compound catabolic process	4	38	0.196536	0.511909	AT1G05630;AT1G12050;AT2G31830;AT2G43900
GO:0048511	rhythmic process	12	150	0.199207	0.518418	AT1G12910;AT1G51550;AT1G77180;AT2G21660;AT2G42540;AT3G06500;AT3G19720;AT3G24050;AT3G63180;AT4G04920;AT4G28610;AT5G64813
GO:0098661	inorganic anion transmembrane transport	6	65	0.199966	0.519947	AT1G14040;AT1G73020;AT2G47160;AT3G29060;AT3G61320;AT5G51050
GO:0031326	regulation of cellular biosynthetic process	175	2719	0.201844	0.524379	AT1G01720;AT1G05690;AT1G06070;AT1G07520;AT1G07640;AT1G08060;AT1G08465;AT1G09570;AT1G10240;AT1G11580;AT1G13740;AT1G14790;AT1G14920;AT1G15215;AT1G15750;AT1G16710;AT1G17310;AT1G20980;AT1G25250;AT1G26960;AT1G27730;AT1G28520;AT1G29220;AT1G30810;AT1G31310;AT1G32750;AT1G33240;AT1G34180;AT1G35560;AT1G47870;AT1G50030;AT1G53780;AT1G58100;AT1G64100;AT1G64530;AT1G64790;AT1G65690;AT1G66470;AT1G67270;AT1G68520…
GO:0071407	cellular response to organic cyclic compound	14	180	0.203488	0.528107	AT1G14920;AT1G50030;AT1G75080;AT1G78300;AT1G78700;AT3G21650;AT3G59410;AT4G05040;AT4G34870;AT4G36780;AT5G43470;AT5G47010;AT5G59010;AT5G65430
GO:0010647	positive regulation of cell communication	10	122	0.205317	0.528107	AT1G14920;AT1G50030;AT1G69160;AT2G32510;AT3G05120;AT3G17980;AT3G50310;AT5G06100;AT5G18610;AT5G19920
GO:0030490	maturation of SSU-rRNA	5	52	0.205797	0.528107	AT1G72370;AT3G10530;AT3G51270;AT5G41190;AT5G59240
GO:0009738	abscisic acid-activated signaling pathway	21	285	0.206232	0.528107	AT1G01720;AT1G49540;AT1G52920;AT1G65690;AT1G67120;AT1G69260;AT2G22660;AT2G31470;AT2G32510;AT2G40330;AT3G17980;AT3G19600;AT3G24650;AT3G44460;AT3G57530;AT4G35987;AT5G01560;AT5G01810;AT5G04870;AT5G06100;AT5G52300
GO:0000460	maturation of 5.8S rRNA	3	26	0.206741	0.528107	AT1G59760;AT1G72370;AT5G12220
GO:0009880	embryonic pattern specification	3	26	0.206741	0.528107	AT2G26890;AT5G04810;AT5G63420
GO:0031060	regulation of histone methylation	3	26	0.206741	0.528107	AT3G61740;AT5G22010;AT5G66750
GO:0043410	positive regulation of MAPK cascade	3	26	0.206741	0.528107	AT2G32510;AT3G50310;AT5G18610
GO:0048586	regulation of long-day photoperiodism, flowering	3	26	0.206741	0.528107	AT1G28520;AT4G04920;AT5G04240
GO:0000712	resolution of meiotic recombination intermediates	2	14	0.206806	0.528107	AT5G22010;AT5G63540
GO:0006189	'de novo' IMP biosynthetic process	2	14	0.206806	0.528107	AT1G74260;AT5G47435
GO:0007020	microtubule nucleation	2	14	0.206806	0.528107	AT1G80245;AT2G32980
GO:0015866	ADP transport	2	14	0.206806	0.528107	AT4G01100;AT5G51050
GO:0043174	nucleoside salvage	2	14	0.206806	0.528107	AT1G55810;AT3G09820
GO:0045828	positive regulation of isoprenoid metabolic process	2	14	0.206806	0.528107	AT1G50030;AT1G65690
GO:0046352	disaccharide catabolic process	2	14	0.206806	0.528107	AT1G56560;AT3G06500
GO:0048354	mucilage biosynthetic process involved in seed coat development	2	14	0.206806	0.528107	AT3G29810;AT5G63800
GO:0071265	L-methionine biosynthetic process	2	14	0.206806	0.528107	AT3G57050;AT3G57060
GO:0072659	protein localization to plasma membrane	2	14	0.206806	0.528107	AT2G41830;AT3G60860
GO:0006760	folic acid-containing compound metabolic process	4	39	0.209301	0.528107	AT3G07270;AT5G41480;AT5G47435;AT5G57850
GO:0046173	polyol biosynthetic process	4	39	0.209301	0.528107	AT2G22240;AT2G38010;AT3G07270;AT4G39800
GO:0009063	cellular amino acid catabolic process	8	94	0.209658	0.528107	AT1G03090;AT1G12050;AT2G16500;AT2G20860;AT2G35370;AT3G10340;AT5G17330;AT5G55070
GO:0009699	phenylpropanoid biosynthetic process	8	94	0.209658	0.528107	AT2G36880;AT2G40890;AT3G10340;AT3G24503;AT3G44560;AT4G34100;AT5G04330;AT5G23190
GO:0034976	response to endoplasmic reticulum stress	7	80	0.210466	0.528107	AT1G01930;AT1G21750;AT2G42030;AT3G16110;AT3G53230;AT4G34100;AT5G65000
GO:0009889	regulation of biosynthetic process	176	2741	0.210647	0.528107	AT1G01720;AT1G05690;AT1G06070;AT1G07520;AT1G07640;AT1G08060;AT1G08465;AT1G09570;AT1G10240;AT1G11580;AT1G13740;AT1G14790;AT1G14920;AT1G15215;AT1G15750;AT1G16710;AT1G17310;AT1G20980;AT1G25250;AT1G26960;AT1G27730;AT1G28520;AT1G29220;AT1G30810;AT1G31310;AT1G32750;AT1G33240;AT1G34180;AT1G35560;AT1G47870;AT1G50030;AT1G53780;AT1G58100;AT1G64100;AT1G64530;AT1G64790;AT1G65690;AT1G66470;AT1G67270;AT1G68520…
GO:0022613	ribonucleoprotein complex biogenesis	34	485	0.211704	0.528107	AT1G29940;AT1G32990;AT1G50030;AT1G54170;AT1G59760;AT1G67120;AT1G72370;AT1G77680;AT2G04270;AT2G42510;AT3G01160;AT3G01610;AT3G10530;AT3G11964;AT3G19630;AT3G22660;AT3G27970;AT3G51110;AT3G51270;AT3G53020;AT3G57660;AT3G58660;AT4G03430;AT4G11420;AT4G25630;AT5G12220;AT5G18570;AT5G40310;AT5G41190;AT5G56075;AT5G59240;AT5G63120;AT5G63420;AT5G64270
GO:0016192	vesicle-mediated transport	35	501	0.213626	0.528107	AT1G04440;AT1G05020;AT1G10290;AT1G14910;AT1G17500;AT1G23900;AT1G30890;AT1G72710;AT2G01900;AT2G18860;AT2G26890;AT2G42700;AT3G19960;AT3G27870;AT3G44340;AT3G60860;AT3G61480;AT4G02195;AT4G14340;AT4G24840;AT4G26100;AT4G28880;AT4G29160;AT4G36520;AT4G39220;AT5G03520;AT5G07120;AT5G13150;AT5G16490;AT5G28350;AT5G41950;AT5G47480;AT5G50375;AT5G50440;AT5G57460
GO:0048609	multicellular organismal reproductive process	14	182	0.21488	0.528107	AT1G06220;AT1G14920;AT1G52920;AT2G41945;AT3G11440;AT3G23670;AT3G50310;AT3G62230;AT4G11040;AT4G11720;AT4G28520;AT4G35280;AT5G06100;AT5G67360
GO:0051603	proteolysis involved in cellular protein catabolic process	38	548	0.215484	0.528107	AT1G01930;AT1G13060;AT1G23390;AT1G26830;AT1G29090;AT1G29110;AT1G56500;AT2G04660;AT2G15530;AT2G15580;AT2G16090;AT2G17190;AT2G32730;AT2G34080;AT2G42030;AT3G05780;AT3G05790;AT3G07060;AT3G12920;AT3G14400;AT3G21660;AT3G49600;AT3G50080;AT3G53230;AT3G61790;AT4G23570;AT4G25230;AT4G28470;AT4G34100;AT4G38930;AT5G01720;AT5G08260;AT5G15710;AT5G26860;AT5G42240;AT5G43190;AT5G65000;AT5G66160
GO:0019220	regulation of phosphate metabolic process	19	257	0.21624	0.528107	AT1G01100;AT1G13320;AT1G56190;AT1G64790;AT1G71860;AT2G32510;AT2G32710;AT2G40330;AT3G12780;AT3G21650;AT3G50310;AT3G50630;AT3G54320;AT4G19600;AT4G22860;AT4G30790;AT4G34870;AT5G06830;AT5G18610
GO:0051174	regulation of phosphorus metabolic process	19	257	0.21624	0.528107	AT1G01100;AT1G13320;AT1G56190;AT1G64790;AT1G71860;AT2G32510;AT2G32710;AT2G40330;AT3G12780;AT3G21650;AT3G50310;AT3G50630;AT3G54320;AT4G19600;AT4G22860;AT4G30790;AT4G34870;AT5G06830;AT5G18610
GO:0006414	translational elongation	8	95	0.217755	0.528107	AT1G01100;AT1G06220;AT2G31060;AT2G34210;AT4G11120;AT4G20360;AT5G40040;AT5G47920
GO:0045935	positive regulation of nucleobase-containing compound metabolic process	43	627	0.219478	0.528107	AT1G14920;AT1G17310;AT1G20980;AT1G26960;AT1G28520;AT1G32750;AT1G34180;AT1G47870;AT1G50030;AT1G53780;AT1G56190;AT1G66470;AT1G71930;AT1G77180;AT2G14210;AT2G27980;AT2G31730;AT2G36720;AT3G01610;AT3G09290;AT3G11440;AT3G12680;AT3G12780;AT3G16730;AT3G24650;AT3G44460;AT3G51060;AT3G57300;AT4G00220;AT4G03430;AT4G17880;AT4G19600;AT4G22950;AT4G31440;AT5G06100;AT5G12330;AT5G13010;AT5G41360;AT5G41370;AT5G62020…
GO:1901615	organic hydroxy compound metabolic process	25	349	0.220275	0.528107	AT1G05630;AT1G12050;AT1G16540;AT1G50030;AT1G54570;AT1G65690;AT1G66980;AT1G74710;AT2G14920;AT2G21940;AT2G22240;AT2G31830;AT2G38010;AT2G38210;AT2G38230;AT2G43420;AT2G43840;AT2G43900;AT3G07270;AT3G13730;AT3G44830;AT4G39800;AT5G24155;AT5G50375;AT5G58782
GO:0000461	endonucleolytic cleavage to generate mature 3'-end of SSU-rRNA from (SSU-rRNA, 5.8S rRNA, LSU-rRNA)	1	4	0.221267	0.528107	AT1G72370
GO:0002240	response to molecule of oomycetes origin	1	4	0.221267	0.528107	AT2G32680
GO:0006182	cGMP biosynthetic process	1	4	0.221267	0.528107	AT1G62580
GO:0006297	nucleotide-excision repair, DNA gap filling	1	4	0.221267	0.528107	AT5G57160
GO:0006556	S-adenosylmethionine biosynthetic process	1	4	0.221267	0.528107	AT2G36880
GO:0006808	regulation of nitrogen utilization	1	4	0.221267	0.528107	AT1G14920
GO:0009106	lipoate metabolic process	1	4	0.221267	0.528107	AT2G20860
GO:0009107	lipoate biosynthetic process	1	4	0.221267	0.528107	AT2G20860
GO:0009660	amyloplast organization	1	4	0.221267	0.528107	AT2G26890
GO:0009663	plasmodesma organization	1	4	0.221267	0.528107	AT1G12770
GO:0010226	response to lithium ion	1	4	0.221267	0.528107	AT1G03120
GO:0010235	guard mother cell cytokinesis	1	4	0.221267	0.528107	AT1G49040
GO:0010507	negative regulation of autophagy	1	4	0.221267	0.528107	AT1G50030
GO:0010728	regulation of hydrogen peroxide biosynthetic process	1	4	0.221267	0.528107	AT2G48070
GO:0015739	sialic acid transport	1	4	0.221267	0.528107	AT5G65000
GO:0015744	succinate transport	1	4	0.221267	0.528107	AT5G01340
GO:0016237	lysosomal microautophagy	1	4	0.221267	0.528107	AT4G30790
GO:0019367	fatty acid elongation, saturated fatty acid	1	4	0.221267	0.528107	AT4G36830
GO:0019368	fatty acid elongation, unsaturated fatty acid	1	4	0.221267	0.528107	AT4G36830
GO:0019632	shikimate metabolic process	1	4	0.221267	0.528107	AT2G21940
GO:0030186	melatonin metabolic process	1	4	0.221267	0.528107	AT4G35160
GO:0030187	melatonin biosynthetic process	1	4	0.221267	0.528107	AT4G35160
GO:0030643	cellular phosphate ion homeostasis	1	4	0.221267	0.528107	AT3G17790
GO:0031022	nuclear migration along microfilament	1	4	0.221267	0.528107	AT5G10470
GO:0031468	nuclear envelope reassembly	1	4	0.221267	0.528107	AT3G21660
GO:0031538	negative regulation of anthocyanin metabolic process	1	4	0.221267	0.528107	AT1G49540
GO:0032205	negative regulation of telomere maintenance	1	4	0.221267	0.528107	AT1G79950
GO:0033306	phytol metabolic process	1	4	0.221267	0.528107	AT1G54570
GO:0034625	fatty acid elongation, monounsaturated fatty acid	1	4	0.221267	0.528107	AT4G36830
GO:0034626	fatty acid elongation, polyunsaturated fatty acid	1	4	0.221267	0.528107	AT4G36830
GO:0034727	piecemeal microautophagy of the nucleus	1	4	0.221267	0.528107	AT4G30790
GO:0035264	multicellular organism growth	1	4	0.221267	0.528107	AT1G27730
GO:0038202	TORC1 signaling	1	4	0.221267	0.528107	AT1G50030
GO:0040009	regulation of growth rate	1	4	0.221267	0.528107	AT1G13710
GO:0042450	arginine biosynthetic process via ornithine	1	4	0.221267	0.528107	AT1G75330
GO:0043617	cellular response to sucrose starvation	1	4	0.221267	0.528107	AT3G06850
GO:0043692	monoterpene metabolic process	1	4	0.221267	0.528107	AT4G38460
GO:0043693	monoterpene biosynthetic process	1	4	0.221267	0.528107	AT4G38460
GO:0045038	protein import into chloroplast thylakoid membrane	1	4	0.221267	0.528107	AT2G47450
GO:0045041	protein import into mitochondrial intermembrane space	1	4	0.221267	0.528107	AT3G13860
GO:0046068	cGMP metabolic process	1	4	0.221267	0.528107	AT1G62580
GO:0046901	tetrahydrofolylpolyglutamate biosynthetic process	1	4	0.221267	0.528107	AT5G41480
GO:0051031	tRNA transport	1	4	0.221267	0.528107	AT3G49560
GO:0051195	negative regulation of cofactor metabolic process	1	4	0.221267	0.528107	AT4G11910
GO:0051353	positive regulation of oxidoreductase activity	1	4	0.221267	0.528107	AT4G34100
GO:0052652	cyclic purine nucleotide metabolic process	1	4	0.221267	0.528107	AT1G62580
GO:0055129	L-proline biosynthetic process	1	4	0.221267	0.528107	AT2G39800
GO:0070212	protein poly-ADP-ribosylation	1	4	0.221267	0.528107	AT2G31320
GO:0071422	succinate transmembrane transport	1	4	0.221267	0.528107	AT5G01340
GO:0071836	nectar secretion	1	4	0.221267	0.528107	AT5G11110
GO:0072501	cellular divalent inorganic anion homeostasis	1	4	0.221267	0.528107	AT3G17790
GO:0072502	cellular trivalent inorganic anion homeostasis	1	4	0.221267	0.528107	AT3G17790
GO:0080175	phragmoplast microtubule organization	1	4	0.221267	0.528107	AT3G23670
GO:0090065	regulation of production of siRNA involved in RNA interference	1	4	0.221267	0.528107	AT3G06290
GO:0090070	positive regulation of ribosome biogenesis	1	4	0.221267	0.528107	AT1G50030
GO:0090322	regulation of superoxide metabolic process	1	4	0.221267	0.528107	AT1G32540
GO:0099515	actin filament-based transport	1	4	0.221267	0.528107	AT5G10470
GO:1900407	regulation of cellular response to oxidative stress	1	4	0.221267	0.528107	AT1G32540
GO:1901031	regulation of response to reactive oxygen species	1	4	0.221267	0.528107	AT1G32540
GO:1901799	negative regulation of proteasomal protein catabolic process	1	4	0.221267	0.528107	AT5G65000
GO:1901959	positive regulation of cutin biosynthetic process	1	4	0.221267	0.528107	AT3G54320
GO:1903051	negative regulation of proteolysis involved in cellular protein catabolic process	1	4	0.221267	0.528107	AT5G65000
GO:1903173	fatty alcohol metabolic process	1	4	0.221267	0.528107	AT1G54570
GO:1903363	negative regulation of cellular protein catabolic process	1	4	0.221267	0.528107	AT5G65000
GO:1903798	regulation of production of miRNAs involved in gene silencing by miRNA	1	4	0.221267	0.528107	AT4G03430
GO:1904292	regulation of ERAD pathway	1	4	0.221267	0.528107	AT5G65000
GO:1905613	regulation of developmental vegetative growth	1	4	0.221267	0.528107	AT1G14920
GO:1990481	mRNA pseudouridine synthesis	1	4	0.221267	0.528107	AT5G14460
GO:2000693	positive regulation of seed maturation	1	4	0.221267	0.528107	AT4G11040
GO:0031056	regulation of histone modification	4	40	0.222292	0.528862	AT3G48430;AT3G61740;AT5G22010;AT5G66750
GO:0032103	positive regulation of response to external stimulus	4	40	0.222292	0.528862	AT2G48070;AT3G17980;AT4G04920;AT5G18610
GO:0002213	defense response to insect	3	27	0.222881	0.528862	AT1G02660;AT3G10680;AT4G23100
GO:0009833	plant-type primary cell wall biogenesis	3	27	0.222881	0.528862	AT2G21770;AT4G39350;AT5G64740
GO:0019319	hexose biosynthetic process	3	27	0.222881	0.528862	AT1G56190;AT3G12780;AT5G03690
GO:1903409	reactive oxygen species biosynthetic process	3	27	0.222881	0.528862	AT1G66340;AT2G48070;AT3G02860
GO:0022411	cellular component disassembly	9	110	0.222896	0.528862	AT1G18550;AT3G19190;AT3G26560;AT3G53230;AT3G62770;AT4G10790;AT4G30510;AT4G30790;AT4G36520
GO:1901566	organonitrogen compound biosynthetic process	121	1865	0.222982	0.528862	AT1G01100;AT1G03475;AT1G05170;AT1G06220;AT1G07640;AT1G09430;AT1G09570;AT1G11580;AT1G16300;AT1G16540;AT1G17440;AT1G17470;AT1G20950;AT1G21640;AT1G32200;AT1G32990;AT1G36180;AT1G47840;AT1G50090;AT1G55810;AT1G56190;AT1G62580;AT1G63450;AT1G64790;AT1G68470;AT1G71920;AT1G72340;AT1G72370;AT1G72660;AT1G72730;AT1G74090;AT1G74260;AT1G75330;AT1G76790;AT1G79370;AT1G79530;AT1G79850;AT2G16500;AT2G21940;AT2G22450…
GO:0009124	nucleoside monophosphate biosynthetic process	13	169	0.225686	0.53468	AT1G16300;AT1G20950;AT1G47840;AT1G55810;AT1G56190;AT1G74260;AT1G79530;AT3G09820;AT3G12780;AT3G27240;AT3G54320;AT5G03690;AT5G47435
GO:0006520	cellular amino acid metabolic process	34	489	0.225789	0.53468	AT1G03090;AT1G03475;AT1G12050;AT1G50090;AT1G71920;AT1G74260;AT1G75330;AT2G16500;AT2G20860;AT2G21940;AT2G35370;AT2G38210;AT2G38230;AT2G39800;AT2G43100;AT2G43840;AT3G02020;AT3G04940;AT3G09920;AT3G10340;AT3G11710;AT3G16565;AT3G57050;AT3G57060;AT3G59410;AT4G02680;AT4G10320;AT4G19710;AT4G29840;AT5G10330;AT5G17330;AT5G49030;AT5G55070;AT5G57850
GO:0000302	response to reactive oxygen species	14	184	0.226543	0.535374	AT1G05690;AT1G27510;AT1G32540;AT1G56560;AT1G66950;AT2G22240;AT3G08640;AT3G17790;AT3G17800;AT3G50310;AT3G59410;AT4G17410;AT4G23100;AT5G55120
GO:0048438	floral whorl development	14	184	0.226543	0.535374	AT1G68990;AT1G75080;AT1G79530;AT2G17950;AT3G11440;AT3G13730;AT3G51060;AT3G53020;AT5G06100;AT5G12330;AT5G42630;AT5G49030;AT5G50570;AT5G50670
GO:0015833	peptide transport	61	912	0.22682	0.535374	AT1G02690;AT1G05020;AT1G06400;AT1G15310;AT1G16540;AT1G21650;AT1G23900;AT1G24490;AT1G54710;AT1G59660;AT1G72370;AT2G02020;AT2G05120;AT2G16380;AT2G18180;AT2G19710;AT2G21660;AT2G26890;AT2G42700;AT2G44100;AT2G47450;AT3G01610;AT3G06290;AT3G09560;AT3G10640;AT3G13860;AT3G14120;AT3G16620;AT3G17970;AT3G19190;AT3G44340;AT3G49560;AT3G53230;AT3G60860;AT3G61480;AT3G62770;AT4G02195;AT4G16143;AT4G23940;AT4G24840…
GO:0048585	negative regulation of response to stimulus	16	214	0.227102	0.535374	AT1G01720;AT1G04310;AT1G14920;AT1G49040;AT1G50030;AT1G58250;AT1G66340;AT1G71860;AT1G74710;AT2G31470;AT3G04570;AT3G21650;AT4G17410;AT5G01810;AT5G04240;AT5G65000
GO:0006367	transcription initiation from RNA polymerase II promoter	5	54	0.228005	0.535374	AT1G17440;AT1G32750;AT1G53780;AT5G41360;AT5G41370
GO:0006606	protein import into nucleus	5	54	0.228005	0.535374	AT1G02690;AT1G59660;AT2G05120;AT3G14120;AT4G16143
GO:0002229	defense response to oomycetes	7	82	0.228277	0.535374	AT2G32680;AT2G37710;AT2G43690;AT2G48070;AT3G53380;AT4G02410;AT5G01560
GO:0016032	viral process	6	68	0.229291	0.535374	AT1G50030;AT3G07780;AT3G09820;AT3G22310;AT3G60600;AT5G10470
GO:0070588	calcium ion transmembrane transport	6	68	0.229291	0.535374	AT2G22950;AT2G38170;AT2G41560;AT4G29900;AT4G37640;AT5G48410
GO:0000578	embryonic axis specification	2	15	0.229623	0.535374	AT2G26890;AT5G63420
GO:0006303	double-strand break repair via nonhomologous end joining	2	15	0.229623	0.535374	AT1G66730;AT5G57160
GO:0006821	chloride transport	2	15	0.229623	0.535374	AT1G73020;AT3G61320
GO:0009313	oligosaccharide catabolic process	2	15	0.229623	0.535374	AT1G56560;AT3G06500
GO:0009635	response to herbicide	2	15	0.229623	0.535374	AT3G59410;AT4G17410
GO:0010072	primary shoot apical meristem specification	2	15	0.229623	0.535374	AT1G15750;AT1G80490
GO:0015695	organic cation transport	2	15	0.229623	0.535374	AT4G01100;AT5G51050
GO:0018195	peptidyl-arginine modification	2	15	0.229623	0.535374	AT4G17410;AT4G31120
GO:0018216	peptidyl-arginine methylation	2	15	0.229623	0.535374	AT4G17410;AT4G31120
GO:0045596	negative regulation of cell differentiation	2	15	0.229623	0.535374	AT1G14920;AT5G23150
GO:0051567	histone H3-K9 methylation	2	15	0.229623	0.535374	AT5G22010;AT5G66750
GO:0051347	positive regulation of transferase activity	9	111	0.230588	0.536418	AT1G01100;AT1G64790;AT2G32510;AT3G01610;AT3G09290;AT3G50310;AT4G19600;AT4G22860;AT5G18610
GO:0016143	S-glycoside metabolic process	12	155	0.230781	0.536418	AT1G07640;AT1G47870;AT1G74090;AT1G76790;AT1G79370;AT2G25160;AT2G43100;AT3G14210;AT3G25180;AT4G13770;AT4G23100;AT5G48375
GO:0019757	glycosinolate metabolic process	12	155	0.230781	0.536418	AT1G07640;AT1G47870;AT1G74090;AT1G76790;AT1G79370;AT2G25160;AT2G43100;AT3G14210;AT3G25180;AT4G13770;AT4G23100;AT5G48375
GO:0019760	glucosinolate metabolic process	12	155	0.230781	0.536418	AT1G07640;AT1G47870;AT1G74090;AT1G76790;AT1G79370;AT2G25160;AT2G43100;AT3G14210;AT3G25180;AT4G13770;AT4G23100;AT5G48375
GO:0010243	response to organonitrogen compound	19	260	0.230985	0.536482	AT1G01930;AT1G07520;AT1G27730;AT1G34180;AT1G50030;AT1G66730;AT2G35160;AT2G42030;AT3G23230;AT3G53230;AT3G59410;AT4G29110;AT4G34100;AT5G01830;AT5G18610;AT5G48410;AT5G58610;AT5G62020;AT5G65000
GO:0032269	negative regulation of cellular protein metabolic process	13	170	0.23187	0.538123	AT1G09570;AT1G11580;AT1G71860;AT2G32710;AT2G40330;AT3G01790;AT3G12680;AT3G48050;AT3G48430;AT3G50630;AT5G18230;AT5G65000;AT5G66750
GO:0034404	nucleobase-containing small molecule biosynthetic process	10	126	0.23378	0.541958	AT1G16300;AT1G20950;AT1G47840;AT1G55810;AT1G56190;AT1G79530;AT3G09820;AT3G12780;AT3G54320;AT5G03690
GO:0044264	cellular polysaccharide metabolic process	21	291	0.233881	0.541958	AT1G06490;AT1G27930;AT1G67330;AT2G13680;AT2G21770;AT2G35610;AT2G41770;AT3G06550;AT3G12060;AT3G29810;AT3G57420;AT3G59100;AT3G62720;AT4G04920;AT4G09740;AT4G30790;AT4G39350;AT5G13000;AT5G24300;AT5G63840;AT5G64740
GO:0007034	vacuolar transport	8	97	0.234291	0.542077	AT1G10290;AT2G26890;AT3G10640;AT4G02195;AT4G29160;AT5G04850;AT5G07120;AT5G50440
GO:0016571	histone methylation	8	97	0.234291	0.542077	AT2G35160;AT3G61740;AT4G02730;AT4G17410;AT4G25630;AT4G31120;AT5G22010;AT5G66750
GO:0010043	response to zinc ion	4	41	0.235486	0.542354	AT1G21750;AT2G21660;AT3G07720;AT4G02520
GO:0010089	xylem development	4	41	0.235486	0.542354	AT1G71930;AT4G00220;AT4G36160;AT5G60690
GO:0016101	diterpenoid metabolic process	4	41	0.235486	0.542354	AT1G54570;AT4G21690;AT4G25420;AT4G32980
GO:0018108	peptidyl-tyrosine phosphorylation	4	41	0.235486	0.542354	AT1G07570;AT2G16250;AT3G57770;AT5G41180
GO:0018212	peptidyl-tyrosine modification	4	41	0.235486	0.542354	AT1G07570;AT2G16250;AT3G57770;AT5G41180
GO:0042558	pteridine-containing compound metabolic process	4	41	0.235486	0.542354	AT3G07270;AT5G41480;AT5G47435;AT5G57850
GO:0048827	phyllome development	36	523	0.236242	0.54368	AT1G14920;AT1G25250;AT1G34180;AT1G49540;AT1G68990;AT1G75080;AT1G79530;AT2G17950;AT2G39730;AT2G42540;AT2G46990;AT3G07610;AT3G08640;AT3G11440;AT3G11450;AT3G13730;AT3G19190;AT3G48430;AT3G51060;AT3G62770;AT4G14720;AT4G19600;AT4G25420;AT4G28910;AT4G30790;AT4G36870;AT5G04810;AT5G06100;AT5G06110;AT5G12330;AT5G42630;AT5G49030;AT5G50570;AT5G50670;AT5G52300;AT5G63770
GO:0006873	cellular ion homeostasis	12	156	0.237323	0.545754	AT1G03120;AT2G38170;AT2G46800;AT2G47160;AT3G17790;AT3G42640;AT3G58060;AT4G11730;AT4G24120;AT4G30190;AT4G37270;AT5G57350
GO:0042886	amide transport	62	932	0.237969	0.546701	AT1G02690;AT1G05020;AT1G06400;AT1G15310;AT1G16540;AT1G21650;AT1G23900;AT1G24490;AT1G54710;AT1G59660;AT1G72370;AT2G02020;AT2G05120;AT2G16380;AT2G18180;AT2G19710;AT2G21660;AT2G26890;AT2G42700;AT2G44100;AT2G47450;AT3G01610;AT3G06290;AT3G09560;AT3G10640;AT3G13860;AT3G14120;AT3G16620;AT3G17970;AT3G19190;AT3G44340;AT3G49560;AT3G53230;AT3G60860;AT3G61480;AT3G62770;AT4G02195;AT4G16143;AT4G23940;AT4G24840…
GO:0051248	negative regulation of protein metabolic process	13	171	0.238121	0.546701	AT1G09570;AT1G11580;AT1G71860;AT2G32710;AT2G40330;AT3G01790;AT3G12680;AT3G48050;AT3G48430;AT3G50630;AT5G18230;AT5G65000;AT5G66750
GO:0044085	cellular component biogenesis	94	1441	0.238506	0.546701	AT1G05020;AT1G06400;AT1G14910;AT1G17440;AT1G27930;AT1G29940;AT1G32750;AT1G32990;AT1G50030;AT1G53780;AT1G54170;AT1G59760;AT1G63450;AT1G67120;AT1G67330;AT1G67370;AT1G68060;AT1G72370;AT1G77680;AT1G79950;AT1G80245;AT1G80350;AT2G04270;AT2G13680;AT2G21770;AT2G32980;AT2G34910;AT2G35610;AT2G41770;AT2G42510;AT2G42540;AT2G44190;AT2G47450;AT3G01160;AT3G01610;AT3G05780;AT3G05790;AT3G06550;AT3G10530;AT3G11964…
GO:0043408	regulation of MAPK cascade	3	28	0.239256	0.546701	AT2G32510;AT3G50310;AT5G18610
GO:0046164	alcohol catabolic process	3	28	0.239256	0.546701	AT1G05630;AT2G31830;AT2G43900
GO:1901401	regulation of tetrapyrrole metabolic process	3	28	0.239256	0.546701	AT1G56200;AT3G56940;AT4G11910
GO:0002252	immune effector process	6	69	0.239357	0.546701	AT1G50030;AT1G56190;AT2G22240;AT2G32940;AT3G12780;AT5G43470
GO:0009846	pollen germination	5	55	0.239362	0.546701	AT1G05630;AT2G13680;AT2G31830;AT2G41210;AT2G43900
GO:1901987	regulation of cell cycle phase transition	5	55	0.239362	0.546701	AT1G69400;AT3G02860;AT3G24495;AT5G41360;AT5G41370
GO:0008033	tRNA processing	10	127	0.241118	0.550295	AT1G22660;AT2G30320;AT2G45330;AT3G19630;AT4G01880;AT4G38160;AT5G14460;AT5G25480;AT5G55130;AT5G59980
GO:0050657	nucleic acid transport	8	98	0.242718	0.552279	AT1G59660;AT1G72370;AT2G05120;AT2G21660;AT3G06290;AT3G14120;AT3G49560;AT5G11200
GO:0050658	RNA transport	8	98	0.242718	0.552279	AT1G59660;AT1G72370;AT2G05120;AT2G21660;AT3G06290;AT3G14120;AT3G49560;AT5G11200
GO:0051236	establishment of RNA localization	8	98	0.242718	0.552279	AT1G59660;AT1G72370;AT2G05120;AT2G21660;AT3G06290;AT3G14120;AT3G49560;AT5G11200
GO:0065002	intracellular protein transmembrane transport	8	98	0.242718	0.552279	AT1G16540;AT2G47450;AT3G13860;AT3G49560;AT4G23940;AT5G01590;ATCG00860;ATCG01280
GO:0006417	regulation of translation	13	172	0.244437	0.555293	AT1G09570;AT1G11580;AT1G64790;AT2G24050;AT2G29200;AT2G32940;AT3G01790;AT3G12680;AT3G17040;AT3G48050;AT3G59410;AT5G16180;AT5G18230
GO:0055082	cellular chemical homeostasis	14	187	0.244513	0.555293	AT1G03120;AT1G47840;AT1G50030;AT2G38170;AT2G46800;AT2G47160;AT3G17790;AT3G42640;AT3G58060;AT4G11730;AT4G24120;AT4G30190;AT4G37270;AT5G57350
GO:0019748	secondary metabolic process	28	401	0.244593	0.555293	AT1G07640;AT1G47870;AT1G50030;AT1G65690;AT1G74090;AT1G76790;AT1G79370;AT2G25160;AT2G36880;AT2G40890;AT2G43100;AT2G47730;AT3G10340;AT3G14210;AT3G24503;AT3G25180;AT3G26830;AT3G44560;AT4G02520;AT4G13770;AT4G14090;AT4G23100;AT4G32980;AT4G34100;AT5G01050;AT5G04330;AT5G23190;AT5G48375
GO:0009059	macromolecule biosynthetic process	256	4060	0.245473	0.556871	AT1G01100;AT1G01720;AT1G05170;AT1G05690;AT1G06070;AT1G06220;AT1G06490;AT1G07520;AT1G07640;AT1G08060;AT1G08465;AT1G09570;AT1G10240;AT1G11580;AT1G13740;AT1G14790;AT1G14920;AT1G15215;AT1G15750;AT1G16710;AT1G17310;AT1G17440;AT1G17470;AT1G20980;AT1G25250;AT1G26960;AT1G27730;AT1G27930;AT1G28520;AT1G29220;AT1G29940;AT1G30810;AT1G31310;AT1G31360;AT1G31950;AT1G32750;AT1G32990;AT1G33240;AT1G34180;AT1G35560…
GO:0031329	regulation of cellular catabolic process	9	113	0.246256	0.557812	AT1G50030;AT2G16090;AT2G22780;AT3G12010;AT3G12680;AT3G54320;AT3G62770;AT4G11910;AT5G65000
GO:0071806	protein transmembrane transport	9	113	0.246256	0.557812	AT1G16540;AT1G21650;AT2G47450;AT3G13860;AT3G49560;AT4G23940;AT5G01590;ATCG00860;ATCG01280
GO:1901698	response to nitrogen compound	24	340	0.24785	0.557948	AT1G01930;AT1G07520;AT1G27730;AT1G34180;AT1G50030;AT1G66730;AT1G77500;AT2G14210;AT2G17110;AT2G34670;AT2G35160;AT2G42030;AT3G23230;AT3G53230;AT3G59410;AT4G29110;AT4G34100;AT5G01830;AT5G14570;AT5G18610;AT5G48410;AT5G58610;AT5G62020;AT5G65000
GO:0010208	pollen wall assembly	4	42	0.24886	0.557948	AT2G13680;AT5G11110;AT5G14380;AT5G65000
GO:0016108	tetraterpenoid metabolic process	4	42	0.24886	0.557948	AT1G28100;AT1G31800;AT3G14550;AT4G25700
GO:0016116	carotenoid metabolic process	4	42	0.24886	0.557948	AT1G28100;AT1G31800;AT3G14550;AT4G25700
GO:0009069	serine family amino acid metabolic process	6	70	0.249553	0.557948	AT2G20860;AT2G35370;AT3G02020;AT3G04940;AT3G57050;AT4G19710
GO:0031400	negative regulation of protein modification process	6	70	0.249553	0.557948	AT1G71860;AT2G32710;AT2G40330;AT3G48430;AT3G50630;AT5G66750
GO:0009611	response to wounding	15	203	0.250124	0.557948	AT1G01140;AT1G01720;AT1G05630;AT1G05800;AT1G07640;AT1G27730;AT2G31830;AT2G43900;AT3G17800;AT3G51460;AT4G14720;AT5G09810;AT5G43470;AT5G47010;AT5G63770
GO:0044772	mitotic cell cycle phase transition	5	56	0.250869	0.557948	AT1G69400;AT3G02860;AT3G24495;AT5G41360;AT5G41370
GO:0000266	mitochondrial fission	2	16	0.252589	0.557948	AT1G10290;AT3G61760
GO:0000726	non-recombinational repair	2	16	0.252589	0.557948	AT1G66730;AT5G57160
GO:0006188	IMP biosynthetic process	2	16	0.252589	0.557948	AT1G74260;AT5G47435
GO:0006782	protoporphyrinogen IX biosynthetic process	2	16	0.252589	0.557948	AT1G03475;AT2G26540
GO:0008216	spermidine metabolic process	2	16	0.252589	0.557948	AT2G16500;AT2G23510
GO:0009089	lysine biosynthetic process via diaminopimelate	2	16	0.252589	0.557948	AT3G02020;AT4G19710
GO:0009750	response to fructose	2	16	0.252589	0.557948	AT1G20950;AT5G41670
GO:0010363	regulation of plant-type hypersensitive response	2	16	0.252589	0.557948	AT1G32540;AT4G25230
GO:0010972	negative regulation of G2/M transition of mitotic cell cycle	2	16	0.252589	0.557948	AT3G02860;AT3G24495
GO:0015867	ATP transport	2	16	0.252589	0.557948	AT4G01100;AT5G51050
GO:0043044	ATP-dependent chromatin remodeling	2	16	0.252589	0.557948	AT1G08600;AT3G57300
GO:0044818	mitotic G2/M transition checkpoint	2	16	0.252589	0.557948	AT3G02860;AT3G24495
GO:0045144	meiotic sister chromatid segregation	2	16	0.252589	0.557948	AT2G47980;AT5G05490
GO:0046451	diaminopimelate metabolic process	2	16	0.252589	0.557948	AT3G02020;AT4G19710
GO:0046501	protoporphyrinogen IX metabolic process	2	16	0.252589	0.557948	AT1G03475;AT2G26540
GO:0048015	phosphatidylinositol-mediated signaling	2	16	0.252589	0.557948	AT1G49340;AT1G51040
GO:0048859	formation of anatomical boundary	2	16	0.252589	0.557948	AT4G00220;AT4G32980
GO:0051177	meiotic sister chromatid cohesion	2	16	0.252589	0.557948	AT2G47980;AT5G05490
GO:0051307	meiotic chromosome separation	2	16	0.252589	0.557948	AT5G22010;AT5G63540
GO:0052482	defense response by cell wall thickening	2	16	0.252589	0.557948	AT1G66340;AT4G23100
GO:0052544	defense response by callose deposition in cell wall	2	16	0.252589	0.557948	AT1G66340;AT4G23100
GO:0070940	dephosphorylation of RNA polymerase II C-terminal domain	2	16	0.252589	0.557948	AT3G19600;AT5G26760
GO:0090691	formation of plant organ boundary	2	16	0.252589	0.557948	AT4G00220;AT4G32980
GO:1902750	negative regulation of cell cycle G2/M phase transition	2	16	0.252589	0.557948	AT3G02860;AT3G24495
GO:1902930	regulation of alcohol biosynthetic process	2	16	0.252589	0.557948	AT1G50030;AT1G65690
GO:1990778	protein localization to cell periphery	2	16	0.252589	0.557948	AT2G41830;AT3G60860
GO:0010228	vegetative to reproductive phase transition of meristem	16	219	0.255085	0.56067	AT1G12910;AT1G18390;AT1G28520;AT1G30810;AT1G77180;AT2G15530;AT2G21660;AT3G01460;AT3G48430;AT3G57300;AT4G04920;AT4G22810;AT4G25420;AT4G32980;AT5G04240;AT5G10625
GO:0009902	chloroplast relocation	3	29	0.255824	0.56067	AT2G26570;AT2G40480;AT5G10470
GO:0035435	phosphate ion transmembrane transport	3	29	0.255824	0.56067	AT1G14040;AT3G29060;AT5G51050
GO:0051667	establishment of plastid localization	3	29	0.255824	0.56067	AT2G26570;AT2G40480;AT5G10470
GO:1901988	negative regulation of cell cycle phase transition	3	29	0.255824	0.56067	AT1G69400;AT3G02860;AT3G24495
GO:1901991	negative regulation of mitotic cell cycle phase transition	3	29	0.255824	0.56067	AT1G69400;AT3G02860;AT3G24495
GO:0006479	protein methylation	10	129	0.256035	0.56067	AT2G35160;AT3G61740;AT4G02730;AT4G17410;AT4G25630;AT4G31120;AT4G35987;AT5G22010;AT5G64150;AT5G66750
GO:0008213	protein alkylation	10	129	0.256035	0.56067	AT2G35160;AT3G61740;AT4G02730;AT4G17410;AT4G25630;AT4G31120;AT4G35987;AT5G22010;AT5G64150;AT5G66750
GO:0019318	hexose metabolic process	10	129	0.256035	0.56067	AT1G09350;AT1G16300;AT1G56190;AT1G79530;AT2G41150;AT3G12780;AT4G08810;AT5G03690;AT5G55120;AT5G66150
GO:0042594	response to starvation	14	189	0.25679	0.56067	AT1G01140;AT1G14040;AT1G54710;AT1G58250;AT2G22240;AT2G26890;AT3G06850;AT3G09560;AT3G29060;AT3G59410;AT3G62770;AT4G28610;AT4G35830;AT5G63190
GO:0045333	cellular respiration	11	144	0.257009	0.56067	AT1G19530;AT1G53240;AT1G54340;AT2G07718;AT2G22780;AT3G27240;AT3G47833;AT4G01100;AT4G35830;AT5G55070;ATMG00590
GO:0009739	response to gibberellin	12	159	0.257366	0.56067	AT1G14920;AT1G26960;AT1G66340;AT1G69530;AT2G31730;AT2G45900;AT3G05120;AT3G11440;AT4G21690;AT4G25420;AT5G06100;AT5G15160
GO:0046777	protein autophosphorylation	18	250	0.258036	0.56067	AT1G09970;AT1G11050;AT1G29750;AT1G34110;AT2G21480;AT3G03770;AT3G04690;AT3G17850;AT3G21650;AT3G50310;AT3G57530;AT3G59110;AT4G13000;AT4G14340;AT4G26540;AT4G28650;AT4G32660;AT5G04870
GO:0048571	long-day photoperiodism	4	43	0.262391	0.56067	AT1G28520;AT4G04920;AT5G04240;AT5G47010
GO:0006338	chromatin remodeling	5	57	0.26251	0.56067	AT1G08600;AT1G30810;AT3G48430;AT3G57300;AT5G04240
GO:0051170	import into nucleus	5	57	0.26251	0.56067	AT1G02690;AT1G59660;AT2G05120;AT3G14120;AT4G16143
GO:0070838	divalent metal ion transport	10	130	0.263608	0.56067	AT2G22950;AT2G38170;AT2G41560;AT2G46800;AT4G28580;AT4G29900;AT4G30110;AT4G37270;AT4G37640;AT5G48410
GO:0034248	regulation of cellular amide metabolic process	13	175	0.263755	0.56067	AT1G09570;AT1G11580;AT1G64790;AT2G24050;AT2G29200;AT2G32940;AT3G01790;AT3G12680;AT3G17040;AT3G48050;AT3G59410;AT5G16180;AT5G18230
GO:0034613	cellular protein localization	51	767	0.263913	0.56067	AT1G02690;AT1G06400;AT1G15310;AT1G16540;AT1G19970;AT1G21650;AT1G23900;AT1G24490;AT1G59660;AT1G72370;AT1G75760;AT2G05120;AT2G21190;AT2G21660;AT2G26890;AT2G41830;AT2G42700;AT2G47450;AT3G06290;AT3G09560;AT3G12360;AT3G13860;AT3G14120;AT3G16620;AT3G44340;AT3G49560;AT3G53230;AT3G60860;AT3G61480;AT3G62770;AT4G02195;AT4G16143;AT4G23940;AT4G28550;AT4G30510;AT4G39220;AT5G01590;AT5G03520;AT5G09910;AT5G16880…
GO:0046148	pigment biosynthetic process	12	160	0.264176	0.56067	AT1G03475;AT1G12910;AT1G28100;AT1G31800;AT2G26540;AT3G14550;AT3G56940;AT4G14090;AT4G17880;AT4G25700;AT5G13630;AT5G54060
GO:0006511	ubiquitin-dependent protein catabolic process	30	437	0.264853	0.56067	AT1G01930;AT1G13060;AT1G23390;AT1G26830;AT1G56500;AT2G04660;AT2G15530;AT2G15580;AT2G16090;AT2G17190;AT2G32730;AT2G42030;AT3G07060;AT3G12920;AT3G14400;AT3G21660;AT3G49600;AT3G50080;AT3G53230;AT3G61790;AT4G23570;AT4G25230;AT4G28470;AT4G34100;AT4G38930;AT5G01720;AT5G15710;AT5G43190;AT5G65000;AT5G66160
GO:0030154	cell differentiation	51	768	0.26702	0.56067	AT1G06220;AT1G08465;AT1G14920;AT1G33240;AT1G54560;AT1G63450;AT1G66470;AT1G68990;AT1G71930;AT1G80350;AT2G13680;AT2G17950;AT2G21480;AT2G35610;AT2G36880;AT2G41210;AT3G01140;AT3G06810;AT3G08970;AT3G11440;AT3G11600;AT3G12680;AT3G30350;AT3G50310;AT3G51460;AT3G57630;AT3G62230;AT4G11720;AT4G13880;AT4G19600;AT4G26110;AT4G28650;AT4G35280;AT4G35987;AT4G36160;AT4G38600;AT5G06100;AT5G09810;AT5G10430;AT5G13010…
GO:0070727	cellular macromolecule localization	53	800	0.267989	0.56067	AT1G02690;AT1G06400;AT1G15310;AT1G16540;AT1G19970;AT1G21650;AT1G23900;AT1G24490;AT1G59660;AT1G66340;AT1G72370;AT1G75760;AT2G05120;AT2G21190;AT2G21660;AT2G26890;AT2G41830;AT2G42700;AT2G47450;AT3G06290;AT3G09560;AT3G12360;AT3G13860;AT3G14120;AT3G16620;AT3G44340;AT3G49560;AT3G53230;AT3G60860;AT3G61480;AT3G62770;AT4G02195;AT4G16143;AT4G23100;AT4G23940;AT4G28550;AT4G30510;AT4G39220;AT5G01590;AT5G03520…
GO:0001578	microtubule bundle formation	1	5	0.268469	0.56067	AT5G65930
GO:0002230	positive regulation of defense response to virus by host	1	5	0.268469	0.56067	AT5G43470
GO:0006013	mannose metabolic process	1	5	0.268469	0.56067	AT5G66150
GO:0006116	NADH oxidation	1	5	0.268469	0.56067	AT5G40610
GO:0006290	pyrimidine dimer repair	1	5	0.268469	0.56067	AT3G24495
GO:0006471	protein ADP-ribosylation	1	5	0.268469	0.56067	AT2G31320
GO:0006527	arginine catabolic process	1	5	0.268469	0.56067	AT2G16500
GO:0006572	tyrosine catabolic process	1	5	0.268469	0.56067	AT1G12050
GO:0006968	cellular defense response	1	5	0.268469	0.56067	AT1G66980
GO:0007097	nuclear migration	1	5	0.268469	0.56067	AT5G10470
GO:0009249	protein lipoylation	1	5	0.268469	0.56067	AT2G20860
GO:0009413	response to flooding	1	5	0.268469	0.56067	AT3G20470
GO:0009647	skotomorphogenesis	1	5	0.268469	0.56067	AT2G46990
GO:0009727	detection of ethylene stimulus	1	5	0.268469	0.56067	AT1G66340
GO:0009800	cinnamic acid biosynthetic process	1	5	0.268469	0.56067	AT3G10340
GO:0009852	auxin catabolic process	1	5	0.268469	0.56067	AT1G14120
GO:0010036	response to boron-containing substance	1	5	0.268469	0.56067	AT2G47160
GO:0010219	regulation of vernalization response	1	5	0.268469	0.56067	AT4G31120
GO:0010288	response to lead ion	1	5	0.268469	0.56067	AT5G26220
GO:0010601	positive regulation of auxin biosynthetic process	1	5	0.268469	0.56067	AT1G25250
GO:0010726	positive regulation of hydrogen peroxide metabolic process	1	5	0.268469	0.56067	AT2G48070
GO:0016241	regulation of macroautophagy	1	5	0.268469	0.56067	AT1G50030
GO:0018364	peptidyl-glutamine methylation	1	5	0.268469	0.56067	AT4G25630
GO:0019520	aldonic acid metabolic process	1	5	0.268469	0.56067	AT5G41670
GO:0019521	D-gluconate metabolic process	1	5	0.268469	0.56067	AT5G41670
GO:0030002	cellular anion homeostasis	1	5	0.268469	0.56067	AT3G17790
GO:0030320	cellular monovalent inorganic anion homeostasis	1	5	0.268469	0.56067	AT3G17790
GO:0031119	tRNA pseudouridine synthesis	1	5	0.268469	0.56067	AT2G30320
GO:0031998	regulation of fatty acid beta-oxidation	1	5	0.268469	0.56067	AT2G22780
GO:0033120	positive regulation of RNA splicing	1	5	0.268469	0.56067	AT5G13010
GO:0042177	negative regulation of protein catabolic process	1	5	0.268469	0.56067	AT5G65000
GO:0042776	mitochondrial ATP synthesis coupled proton transport	1	5	0.268469	0.56067	AT3G27240
GO:0043478	pigment accumulation in response to UV light	1	5	0.268469	0.56067	AT5G23150
GO:0043479	pigment accumulation in tissues in response to UV light	1	5	0.268469	0.56067	AT5G23150
GO:0043480	pigment accumulation in tissues	1	5	0.268469	0.56067	AT5G23150
GO:0043481	anthocyanin accumulation in tissues in response to UV light	1	5	0.268469	0.56067	AT5G23150
GO:0044211	CTP salvage	1	5	0.268469	0.56067	AT1G55810
GO:0044804	autophagy of nucleus	1	5	0.268469	0.56067	AT4G30790
GO:0046085	adenosine metabolic process	1	5	0.268469	0.56067	AT3G09820
GO:0046168	glycerol-3-phosphate catabolic process	1	5	0.268469	0.56067	AT5G40610
GO:0046208	spermine catabolic process	1	5	0.268469	0.56067	AT4G29720
GO:0046520	sphingoid biosynthetic process	1	5	0.268469	0.56067	AT2G38010
GO:0048478	replication fork protection	1	5	0.268469	0.56067	AT3G02860
GO:0051571	positive regulation of histone H3-K4 methylation	1	5	0.268469	0.56067	AT3G61740
GO:0051574	positive regulation of histone H3-K9 methylation	1	5	0.268469	0.56067	AT5G66750
GO:0051647	nucleus localization	1	5	0.268469	0.56067	AT5G10470
GO:0070676	intralumenal vesicle formation	1	5	0.268469	0.56067	AT4G29160
GO:0090549	response to carbon starvation	1	5	0.268469	0.56067	AT5G63190
GO:0098501	polynucleotide dephosphorylation	1	5	0.268469	0.56067	AT3G14890
GO:1901562	response to paraquat	1	5	0.268469	0.56067	AT4G17410
GO:1901672	positive regulation of systemic acquired resistance	1	5	0.268469	0.56067	AT4G04920
GO:1901684	arsenate ion transmembrane transport	1	5	0.268469	0.56067	AT3G54700
GO:1902477	regulation of defense response to bacterium, incompatible interaction	1	5	0.268469	0.56067	AT3G17980
GO:1902626	assembly of large subunit precursor of preribosome	1	5	0.268469	0.56067	AT3G53020
GO:2000037	regulation of stomatal complex patterning	1	5	0.268469	0.56067	AT1G33240
GO:2000082	regulation of L-ascorbic acid biosynthetic process	1	5	0.268469	0.56067	AT2G41090
GO:0010038	response to metal ion	33	485	0.269271	0.561957	AT1G03120;AT1G13060;AT1G21750;AT1G53240;AT1G56190;AT1G62480;AT1G66340;AT1G72650;AT1G79930;AT2G21660;AT2G32240;AT2G37760;AT3G07720;AT3G09820;AT3G11830;AT3G12780;AT3G13860;AT3G20770;AT3G53230;AT4G02520;AT4G10320;AT4G11850;AT4G17410;AT4G23100;AT4G23670;AT4G24120;AT5G04380;AT5G11200;AT5G17330;AT5G26220;AT5G41670;AT5G63840;ATCG00490
GO:0048285	organelle fission	20	283	0.270169	0.562376	AT1G10290;AT1G15940;AT1G18550;AT1G22275;AT1G65010;AT1G67370;AT1G69400;AT1G80245;AT2G47980;AT3G16730;AT3G19720;AT3G23670;AT3G57050;AT3G57060;AT3G61760;AT4G23940;AT5G05490;AT5G10950;AT5G22010;AT5G63540
GO:0006816	calcium ion transport	6	72	0.270295	0.562376	AT2G22950;AT2G38170;AT2G41560;AT4G29900;AT4G37640;AT5G48410
GO:0009066	aspartate family amino acid metabolic process	6	72	0.270295	0.562376	AT3G02020;AT3G57050;AT3G57060;AT4G19710;AT4G29840;AT5G55070
GO:0042364	water-soluble vitamin biosynthetic process	6	72	0.270295	0.562376	AT2G22450;AT2G38210;AT2G38230;AT2G41090;AT3G24030;AT5G55120
GO:0006754	ATP biosynthetic process	9	116	0.270402	0.562376	AT1G16300;AT1G20950;AT1G47840;AT1G56190;AT1G79530;AT3G12780;AT3G27240;AT3G54320;AT5G03690
GO:0051640	organelle localization	12	161	0.271046	0.562954	AT1G54560;AT1G59660;AT2G26570;AT2G40480;AT2G42700;AT3G58650;AT4G02195;AT5G03520;AT5G10470;AT5G16490;AT5G26910;AT5G47480
GO:0015698	inorganic anion transport	11	146	0.271403	0.562954	AT1G14040;AT1G31670;AT1G64650;AT1G73020;AT2G38940;AT2G47160;AT3G29060;AT3G54700;AT3G61320;AT5G14570;AT5G51050
GO:0071478	cellular response to radiation	11	146	0.271403	0.562954	AT1G09570;AT1G28520;AT1G47870;AT1G66730;AT2G30170;AT2G42540;AT4G16250;AT4G28610;AT4G28880;AT5G04190;AT5G13730
GO:0006730	one-carbon metabolic process	3	30	0.272541	0.562954	AT2G36880;AT5G41480;AT5G47435
GO:0006829	zinc ion transport	3	30	0.272541	0.562954	AT2G46800;AT4G30110;AT4G37270
GO:0009086	methionine biosynthetic process	3	30	0.272541	0.562954	AT3G57050;AT3G57060;AT4G19710
GO:0019747	regulation of isoprenoid metabolic process	3	30	0.272541	0.562954	AT1G50030;AT1G65690;AT4G32980
GO:0019750	chloroplast localization	3	30	0.272541	0.562954	AT2G26570;AT2G40480;AT5G10470
GO:0031167	rRNA methylation	3	30	0.272541	0.562954	AT3G19630;AT4G25630;AT5G56075
GO:0051644	plastid localization	3	30	0.272541	0.562954	AT2G26570;AT2G40480;AT5G10470
GO:0006405	RNA export from nucleus	5	58	0.274273	0.56405	AT1G59660;AT1G72370;AT2G21660;AT3G06290;AT3G14120
GO:0007131	reciprocal meiotic recombination	5	58	0.274273	0.56405	AT1G22275;AT1G65010;AT1G67370;AT5G22010;AT5G63540
GO:0035825	homologous recombination	5	58	0.274273	0.56405	AT1G22275;AT1G65010;AT1G67370;AT5G22010;AT5G63540
GO:0046364	monosaccharide biosynthetic process	5	58	0.274273	0.56405	AT1G56190;AT2G41090;AT3G12780;AT5G03690;AT5G55120
GO:0009617	response to bacterium	34	502	0.27443	0.56405	AT1G08060;AT1G11580;AT1G16540;AT1G20980;AT1G28520;AT1G52740;AT1G53240;AT1G64790;AT1G66340;AT1G66730;AT1G74710;AT2G22240;AT2G32680;AT2G37710;AT2G39730;AT2G41560;AT2G43690;AT2G47730;AT3G14210;AT3G17980;AT3G18165;AT3G19190;AT3G20770;AT3G26830;AT3G53380;AT4G02410;AT4G02520;AT4G23100;AT4G23670;AT4G24230;AT5G01560;AT5G18610;AT5G47010;AT5G63840
GO:0071241	cellular response to inorganic substance	7	87	0.274823	0.56405	AT1G66340;AT1G77500;AT2G14210;AT2G17110;AT2G34670;AT3G20770;AT5G14570
GO:0006596	polyamine biosynthetic process	2	17	0.275604	0.56405	AT2G16500;AT2G23510
GO:0007338	single fertilization	2	17	0.275604	0.56405	AT3G04690;AT4G11720
GO:0009071	serine family amino acid catabolic process	2	17	0.275604	0.56405	AT2G20860;AT2G35370
GO:0010215	cellulose microfibril organization	2	17	0.275604	0.56405	AT3G29810;AT5G16490
GO:0031062	positive regulation of histone methylation	2	17	0.275604	0.56405	AT3G61740;AT5G66750
GO:0046040	IMP metabolic process	2	17	0.275604	0.56405	AT1G74260;AT5G47435
GO:1905156	negative regulation of photosynthesis	2	17	0.275604	0.56405	AT3G62410;AT5G15250
GO:0010214	seed coat development	4	44	0.276056	0.56405	AT2G21770;AT3G29810;AT5G63800;AT5G67360
GO:0010927	cellular component assembly involved in morphogenesis	4	44	0.276056	0.56405	AT2G13680;AT5G11110;AT5G14380;AT5G65000
GO:0048444	floral organ morphogenesis	4	44	0.276056	0.56405	AT1G25250;AT3G05120;AT3G11440;AT5G06100
GO:0006955	immune response	27	393	0.276808	0.565204	AT1G09970;AT1G28520;AT1G32540;AT1G49040;AT1G61430;AT1G64790;AT1G66980;AT1G74710;AT2G21660;AT2G32680;AT3G04570;AT3G17980;AT3G18165;AT3G19190;AT3G21650;AT3G23780;AT3G26830;AT4G04920;AT4G11900;AT4G23100;AT4G23570;AT4G25230;AT5G13010;AT5G18610;AT5G43470;AT5G50440;AT5G55450
GO:0044087	regulation of cellular component biogenesis	12	162	0.277974	0.567202	AT1G50030;AT1G53780;AT1G54170;AT1G79950;AT2G41770;AT3G57420;AT4G04920;AT4G17880;AT4G36160;AT5G13010;AT5G13730;AT5G16490
GO:0072511	divalent inorganic cation transport	10	132	0.278962	0.568833	AT2G22950;AT2G38170;AT2G41560;AT2G46800;AT4G28580;AT4G29900;AT4G30110;AT4G37270;AT4G37640;AT5G48410
GO:0009744	response to sucrose	6	73	0.28082	0.571467	AT1G20950;AT1G50030;AT3G06850;AT3G54320;AT3G62410;AT5G41670
GO:0045595	regulation of cell differentiation	6	73	0.28082	0.571467	AT1G06220;AT1G14920;AT2G13680;AT2G21480;AT5G13150;AT5G23150
GO:0051028	mRNA transport	6	73	0.28082	0.571467	AT1G59660;AT2G05120;AT2G21660;AT3G06290;AT3G14120;AT5G11200
GO:0009893	positive regulation of metabolic process	61	932	0.282328	0.574149	AT1G01100;AT1G14920;AT1G17310;AT1G20980;AT1G25250;AT1G26960;AT1G28520;AT1G32750;AT1G34180;AT1G47870;AT1G50030;AT1G53780;AT1G56190;AT1G64790;AT1G65690;AT1G66470;AT1G71930;AT1G77180;AT2G14210;AT2G16090;AT2G27980;AT2G31730;AT2G32510;AT2G36720;AT2G48070;AT3G01610;AT3G07610;AT3G09290;AT3G11440;AT3G12680;AT3G12780;AT3G16730;AT3G24650;AT3G44460;AT3G50310;AT3G51060;AT3G53230;AT3G54320;AT3G57300;AT3G61740…
GO:0016054	organic acid catabolic process	12	163	0.284957	0.578329	AT1G03090;AT1G12050;AT1G76150;AT2G16500;AT2G20860;AT2G22780;AT2G35370;AT3G06680;AT3G10340;AT5G17330;AT5G17380;AT5G55070
GO:0046395	carboxylic acid catabolic process	12	163	0.284957	0.578329	AT1G03090;AT1G12050;AT1G76150;AT2G16500;AT2G20860;AT2G22780;AT2G35370;AT3G06680;AT3G10340;AT5G17330;AT5G17380;AT5G55070
GO:0090627	plant epidermal cell differentiation	12	163	0.284957	0.578329	AT1G63450;AT1G66470;AT2G35610;AT3G06810;AT3G11600;AT3G51460;AT3G57630;AT4G13880;AT4G35987;AT5G09810;AT5G13010;AT5G41950
GO:0051641	cellular localization	66	1013	0.285757	0.579563	AT1G02690;AT1G06400;AT1G10290;AT1G15310;AT1G16540;AT1G19970;AT1G21650;AT1G23900;AT1G24490;AT1G30890;AT1G54560;AT1G59660;AT1G66340;AT1G72370;AT1G75760;AT2G05120;AT2G21190;AT2G21660;AT2G26570;AT2G26890;AT2G40480;AT2G41830;AT2G42700;AT2G47450;AT3G06290;AT3G09560;AT3G12360;AT3G13860;AT3G14120;AT3G16620;AT3G27240;AT3G44340;AT3G49560;AT3G53230;AT3G58650;AT3G60600;AT3G60860;AT3G61480;AT3G62770;AT4G02195…
GO:0006261	DNA-dependent DNA replication	11	148	0.286044	0.579758	AT1G33240;AT1G47870;AT1G66730;AT1G78650;AT1G78770;AT1G79950;AT1G80190;AT3G02860;AT3G24495;AT3G50630;AT4G38600
GO:0048518	positive regulation of biological process	92	1430	0.286457	0.580204	AT1G01100;AT1G02660;AT1G05490;AT1G13710;AT1G14790;AT1G14920;AT1G17310;AT1G20980;AT1G25250;AT1G26830;AT1G26960;AT1G28520;AT1G32540;AT1G32750;AT1G34180;AT1G47870;AT1G49540;AT1G50030;AT1G53780;AT1G56190;AT1G58250;AT1G64790;AT1G65690;AT1G66470;AT1G66730;AT1G69160;AT1G71930;AT1G74720;AT1G77180;AT2G14210;AT2G16090;AT2G27980;AT2G31730;AT2G32510;AT2G32680;AT2G36720;AT2G48070;AT3G01610;AT3G02860;AT3G05120…
GO:0010876	lipid localization	14	194	0.288409	0.583376	AT1G17500;AT1G50260;AT3G18570;AT3G19830;AT3G23080;AT3G27870;AT3G47730;AT3G61050;AT4G24230;AT4G36640;AT5G04930;AT5G07510;AT5G07520;AT5G51210
GO:0042440	pigment metabolic process	14	194	0.288409	0.583376	AT1G03475;AT1G12910;AT1G28100;AT1G31800;AT1G49540;AT2G26540;AT3G14550;AT3G56940;AT4G11910;AT4G14090;AT4G17880;AT4G25700;AT5G13630;AT5G54060
GO:0000184	nuclear-transcribed mRNA catabolic process, nonsense-mediated decay	3	31	0.289368	0.583526	AT1G65810;AT5G47010;AT5G63120
GO:0006469	negative regulation of protein kinase activity	3	31	0.289368	0.583526	AT1G71860;AT2G32710;AT3G50630
GO:0031109	microtubule polymerization or depolymerization	3	31	0.289368	0.583526	AT1G18550;AT1G80245;AT2G32980
GO:0010109	regulation of photosynthesis	4	45	0.289833	0.583526	AT1G21650;AT3G61320;AT3G62410;AT5G15250
GO:0051651	maintenance of location in cell	4	45	0.289833	0.583526	AT1G19970;AT1G75760;AT2G21190;AT4G39220
GO:2001020	regulation of response to DNA damage stimulus	4	45	0.289833	0.583526	AT1G79950;AT3G16730;AT3G20760;AT3G57300
GO:2001251	negative regulation of chromosome organization	4	45	0.289833	0.583526	AT1G69400;AT1G79950;AT3G48430;AT5G66750
GO:0009735	response to cytokinin	18	256	0.291051	0.585587	AT1G03475;AT1G13430;AT1G17440;AT1G21750;AT1G71930;AT1G79530;AT2G14920;AT2G21660;AT2G47430;AT3G03100;AT3G07480;AT3G25920;AT3G32980;AT4G28520;AT4G34870;AT5G06100;AT5G07020;AT5G54060
GO:0009908	flower development	37	554	0.292733	0.588581	AT1G06220;AT1G13710;AT1G16710;AT1G25250;AT1G26830;AT1G68990;AT1G74720;AT1G75080;AT1G79530;AT2G15530;AT2G17950;AT3G05120;AT3G07610;AT3G11440;AT3G11450;AT3G12680;AT3G13730;AT3G51060;AT3G53020;AT4G12750;AT4G22950;AT4G23100;AT4G25420;AT4G31120;AT4G32980;AT4G36620;AT5G06100;AT5G06110;AT5G10625;AT5G12330;AT5G23150;AT5G35770;AT5G42630;AT5G49030;AT5G49160;AT5G50570;AT5G50670
GO:0009072	aromatic amino acid family metabolic process	7	89	0.294096	0.590449	AT1G12050;AT1G71920;AT2G21940;AT2G43840;AT3G10340;AT5G10330;AT5G57850
GO:0009201	ribonucleoside triphosphate biosynthetic process	10	134	0.294569	0.590449	AT1G16300;AT1G20950;AT1G47840;AT1G55810;AT1G56190;AT1G79530;AT3G12780;AT3G27240;AT3G54320;AT5G03690
GO:2000243	positive regulation of reproductive process	5	60	0.298102	0.590449	AT1G26830;AT1G28520;AT1G74720;AT3G05120;AT4G11040
GO:0006544	glycine metabolic process	2	18	0.298575	0.590449	AT2G20860;AT2G35370
GO:0009065	glutamine family amino acid catabolic process	2	18	0.298575	0.590449	AT2G16500;AT5G17330
GO:0048017	inositol lipid-mediated signaling	2	18	0.298575	0.590449	AT1G49340;AT1G51040
GO:0048572	short-day photoperiodism	2	18	0.298575	0.590449	AT4G25420;AT5G04240
GO:0048575	short-day photoperiodism, flowering	2	18	0.298575	0.590449	AT4G25420;AT5G04240
GO:0051098	regulation of binding	2	18	0.298575	0.590449	AT5G41360;AT5G41370
GO:0031668	cellular response to extracellular stimulus	15	211	0.29885	0.590449	AT1G01140;AT1G14040;AT1G18390;AT1G27510;AT1G33240;AT1G58250;AT2G22240;AT2G31470;AT3G06190;AT3G06850;AT3G08860;AT3G09560;AT3G29060;AT3G59410;AT4G28610
GO:0048364	root development	35	524	0.298992	0.590449	AT1G05630;AT1G07640;AT1G16300;AT1G31670;AT1G34110;AT1G56560;AT1G63450;AT1G66470;AT1G79530;AT1G79950;AT2G14210;AT2G31830;AT2G35610;AT2G39800;AT2G42490;AT2G43900;AT2G46990;AT3G04630;AT3G06810;AT3G07780;AT3G11600;AT3G22942;AT3G50310;AT3G51460;AT3G57630;AT4G04920;AT4G13880;AT4G26540;AT4G35987;AT5G09810;AT5G12330;AT5G13010;AT5G41950;AT5G63770;AT5G66700
GO:0009150	purine ribonucleotide metabolic process	19	273	0.29937	0.590449	AT1G09430;AT1G16300;AT1G20950;AT1G36180;AT1G47840;AT1G56190;AT1G62580;AT1G74260;AT1G79530;AT2G38040;AT3G06650;AT3G09820;AT3G12780;AT3G27240;AT3G44560;AT3G54320;AT5G03690;AT5G47435;AT5G55070
GO:0016042	lipid catabolic process	19	273	0.29937	0.590449	AT1G02660;AT1G05800;AT1G06250;AT1G28660;AT1G28670;AT1G76150;AT2G22780;AT2G38010;AT2G44810;AT3G06680;AT3G14210;AT3G50400;AT3G62280;AT4G11840;AT4G11850;AT4G18970;AT4G29800;AT4G39850;AT5G17380
GO:0016036	cellular response to phosphate starvation	6	75	0.302131	0.590449	AT1G14040;AT1G58250;AT2G22240;AT3G09560;AT3G29060;AT4G28610
GO:0034285	response to disaccharide	6	75	0.302131	0.590449	AT1G20950;AT1G50030;AT3G06850;AT3G54320;AT3G62410;AT5G41670
GO:0071824	protein-DNA complex subunit organization	10	135	0.302459	0.590449	AT1G08600;AT1G17440;AT1G21610;AT1G32750;AT1G53780;AT3G57300;AT4G26110;AT4G32820;AT5G41360;AT5G41370
GO:0022622	root system development	35	525	0.302965	0.590449	AT1G05630;AT1G07640;AT1G16300;AT1G31670;AT1G34110;AT1G56560;AT1G63450;AT1G66470;AT1G79530;AT1G79950;AT2G14210;AT2G31830;AT2G35610;AT2G39800;AT2G42490;AT2G43900;AT2G46990;AT3G04630;AT3G06810;AT3G07780;AT3G11600;AT3G22942;AT3G50310;AT3G51460;AT3G57630;AT4G04920;AT4G13880;AT4G26540;AT4G35987;AT5G09810;AT5G12330;AT5G13010;AT5G41950;AT5G63770;AT5G66700
GO:0048573	photoperiodism, flowering	9	120	0.303607	0.590449	AT1G12910;AT1G18390;AT1G28520;AT1G30810;AT1G77180;AT3G01460;AT4G04920;AT4G25420;AT5G04240
GO:0009816	defense response to bacterium, incompatible interaction	4	46	0.303701	0.590449	AT1G28520;AT3G17980;AT3G19190;AT4G23100
GO:0010565	regulation of cellular ketone metabolic process	7	90	0.303843	0.590449	AT1G50030;AT1G65690;AT2G22780;AT2G41090;AT3G59410;AT4G02680;AT4G32980
GO:0006813	potassium ion transport	8	105	0.304167	0.590449	AT1G01140;AT1G70300;AT2G13620;AT2G28170;AT3G17630;AT3G52080;AT5G46370;AT5G51710
GO:0006406	mRNA export from nucleus	3	32	0.306266	0.590449	AT2G21660;AT3G06290;AT3G14120
GO:0017000	antibiotic biosynthetic process	3	32	0.306266	0.590449	AT1G66340;AT1G74710;AT2G48070
GO:0051123	RNA polymerase II preinitiation complex assembly	3	32	0.306266	0.590449	AT1G17440;AT1G32750;AT1G53780
GO:0071427	mRNA-containing ribonucleoprotein complex export from nucleus	3	32	0.306266	0.590449	AT2G21660;AT3G06290;AT3G14120
GO:0080022	primary root development	3	32	0.306266	0.590449	AT1G16300;AT1G79530;AT3G07780
GO:0008219	cell death	14	197	0.307933	0.590449	AT1G12050;AT1G21750;AT1G27510;AT1G29850;AT1G32540;AT1G47870;AT2G34040;AT2G41560;AT3G11440;AT3G12920;AT4G25230;AT5G06100;AT5G10430;AT5G43470
GO:0071554	cell wall organization or biogenesis	50	765	0.308629	0.590449	AT1G06400;AT1G06490;AT1G11580;AT1G27930;AT1G63450;AT1G66340;AT1G67330;AT1G68060;AT1G69530;AT1G71930;AT1G80350;AT2G03480;AT2G13680;AT2G21770;AT2G35610;AT2G39700;AT2G41210;AT2G41770;AT3G06550;AT3G07830;AT3G17060;AT3G29810;AT3G57420;AT3G57630;AT3G59100;AT3G62720;AT4G04920;AT4G09740;AT4G13840;AT4G17220;AT4G17880;AT4G23100;AT4G28250;AT4G32120;AT4G32370;AT4G33810;AT4G33820;AT4G34260;AT4G36160;AT4G39350…
GO:0009966	regulation of signal transduction	28	416	0.309516	0.590449	AT1G01720;AT1G04310;AT1G14920;AT1G17440;AT1G31670;AT1G50030;AT1G52920;AT1G58250;AT1G66340;AT1G69160;AT2G22660;AT2G31470;AT2G32510;AT3G05120;AT3G17980;AT3G21650;AT3G30350;AT3G50310;AT3G60860;AT4G04920;AT4G05040;AT4G14010;AT4G14720;AT4G35987;AT5G01810;AT5G06100;AT5G18610;AT5G19920
GO:0140053	mitochondrial gene expression	5	61	0.310142	0.590449	AT1G68990;AT4G11120;AT4G20360;AT4G39880;AT5G49030
GO:0009698	phenylpropanoid metabolic process	10	136	0.3104	0.590449	AT2G36880;AT2G40890;AT3G10340;AT3G24503;AT3G44560;AT4G14090;AT4G34100;AT5G01050;AT5G04330;AT5G23190
GO:0045087	innate immune response	26	385	0.311836	0.590449	AT1G09970;AT1G28520;AT1G32540;AT1G49040;AT1G61430;AT1G64790;AT1G66980;AT1G74710;AT2G21660;AT2G32680;AT3G04570;AT3G17980;AT3G18165;AT3G19190;AT3G21650;AT3G26830;AT4G04920;AT4G11900;AT4G23100;AT4G23570;AT4G25230;AT5G13010;AT5G18610;AT5G43470;AT5G50440;AT5G55450
GO:0006302	double-strand break repair	9	121	0.312058	0.590449	AT1G31360;AT1G66730;AT1G79950;AT2G31320;AT4G26110;AT5G05490;AT5G57160;AT5G57450;AT5G63540
GO:0016050	vesicle organization	9	121	0.312058	0.590449	AT1G05020;AT1G14910;AT1G17500;AT2G26890;AT3G27870;AT4G02195;AT4G29160;AT5G47480;AT5G50440
GO:0000244	spliceosomal tri-snRNP complex assembly	1	6	0.312812	0.590449	AT4G03430
GO:0000722	telomere maintenance via recombination	1	6	0.312812	0.590449	AT5G57450
GO:0006336	DNA replication-independent nucleosome assembly	1	6	0.312812	0.590449	AT4G32820
GO:0006598	polyamine catabolic process	1	6	0.312812	0.590449	AT4G29720
GO:0006690	icosanoid metabolic process	1	6	0.312812	0.590449	AT5G13520
GO:0007095	mitotic G2 DNA damage checkpoint	1	6	0.312812	0.590449	AT3G24495
GO:0007112	male meiosis cytokinesis	1	6	0.312812	0.590449	AT3G23670
GO:0009405	pathogenesis	1	6	0.312812	0.590449	AT1G11580
GO:0009445	putrescine metabolic process	1	6	0.312812	0.590449	AT2G16500
GO:0009446	putrescine biosynthetic process	1	6	0.312812	0.590449	AT2G16500
GO:0009560	embryo sac egg cell differentiation	1	6	0.312812	0.590449	AT1G06220
GO:0009759	indole glucosinolate biosynthetic process	1	6	0.312812	0.590449	AT1G76790
GO:0009803	cinnamic acid metabolic process	1	6	0.312812	0.590449	AT3G10340
GO:0009823	cytokinin catabolic process	1	6	0.312812	0.590449	AT2G41510
GO:0009855	determination of bilateral symmetry	1	6	0.312812	0.590449	AT5G60690
GO:0010018	far-red light signaling pathway	1	6	0.312812	0.590449	AT1G09570
GO:0010069	zygote asymmetric cytokinesis in embryo sac	1	6	0.312812	0.590449	AT5G49160
GO:0010138	pyrimidine ribonucleotide salvage	1	6	0.312812	0.590449	AT1G55810
GO:0010271	regulation of chlorophyll catabolic process	1	6	0.312812	0.590449	AT4G11910
GO:0010336	gibberellic acid homeostasis	1	6	0.312812	0.590449	AT1G14920
GO:0010447	response to acidic pH	1	6	0.312812	0.590449	AT3G59410
GO:0010569	regulation of double-strand break repair via homologous recombination	1	6	0.312812	0.590449	AT1G79950
GO:0010603	regulation of cytoplasmic mRNA processing body assembly	1	6	0.312812	0.590449	AT1G54170
GO:0015689	molybdate ion transport	1	6	0.312812	0.590449	AT1G64650
GO:0019079	viral genome replication	1	6	0.312812	0.590449	AT3G22310
GO:0019464	glycine decarboxylation via glycine cleavage system	1	6	0.312812	0.590449	AT2G35370
GO:0030322	stabilization of membrane potential	1	6	0.312812	0.590449	AT5G46370
GO:0030497	fatty acid elongation	1	6	0.312812	0.590449	AT4G36830
GO:0031572	G2 DNA damage checkpoint	1	6	0.312812	0.590449	AT3G24495
GO:0033388	putrescine biosynthetic process from arginine	1	6	0.312812	0.590449	AT2G16500
GO:0034063	stress granule assembly	1	6	0.312812	0.590449	AT1G54170
GO:0034227	tRNA thio-modification	1	6	0.312812	0.590449	AT5G55130
GO:0034397	telomere localization	1	6	0.312812	0.590449	AT1G59660
GO:0034398	telomere tethering at nuclear periphery	1	6	0.312812	0.590449	AT1G59660
GO:0042759	long-chain fatty acid biosynthetic process	1	6	0.312812	0.590449	AT2G38010
GO:0043097	pyrimidine nucleoside salvage	1	6	0.312812	0.590449	AT1G55810
GO:0043111	replication fork arrest	1	6	0.312812	0.590449	AT3G24495
GO:0043473	pigmentation	1	6	0.312812	0.590449	AT5G23150
GO:0043476	pigment accumulation	1	6	0.312812	0.590449	AT5G23150
GO:0044206	UMP salvage	1	6	0.312812	0.590449	AT1G55810
GO:0045003	double-strand break repair via synthesis-dependent strand annealing	1	6	0.312812	0.590449	AT5G57450
GO:0046320	regulation of fatty acid oxidation	1	6	0.312812	0.590449	AT2G22780
GO:0046514	ceramide catabolic process	1	6	0.312812	0.590449	AT2G38010
GO:0048577	negative regulation of short-day photoperiodism, flowering	1	6	0.312812	0.590449	AT5G04240
GO:0051291	protein heterooligomerization	1	6	0.312812	0.590449	AT2G47450
GO:0051569	regulation of histone H3-K4 methylation	1	6	0.312812	0.590449	AT3G61740
GO:0060992	response to fungicide	1	6	0.312812	0.590449	AT3G59410
GO:0071323	cellular response to chitin	1	6	0.312812	0.590449	AT5G18610
GO:0071452	cellular response to singlet oxygen	1	6	0.312812	0.590449	AT1G27510
GO:0071486	cellular response to high light intensity	1	6	0.312812	0.590449	AT4G28610
GO:0080117	secondary growth	1	6	0.312812	0.590449	AT2G47430
GO:0080190	lateral growth	1	6	0.312812	0.590449	AT2G47430
GO:0090355	positive regulation of auxin metabolic process	1	6	0.312812	0.590449	AT1G25250
GO:0097064	ncRNA export from nucleus	1	6	0.312812	0.590449	AT1G72370
GO:1900032	regulation of trichome patterning	1	6	0.312812	0.590449	AT1G14920
GO:1900033	negative regulation of trichome patterning	1	6	0.312812	0.590449	AT1G14920
GO:1901404	regulation of tetrapyrrole catabolic process	1	6	0.312812	0.590449	AT4G11910
GO:1901535	regulation of DNA demethylation	1	6	0.312812	0.590449	AT1G49540
GO:1901654	response to ketone	1	6	0.312812	0.590449	AT1G50030
GO:1902884	positive regulation of response to oxidative stress	1	6	0.312812	0.590449	AT4G17410
GO:1903428	positive regulation of reactive oxygen species biosynthetic process	1	6	0.312812	0.590449	AT2G48070
GO:1905897	regulation of response to endoplasmic reticulum stress	1	6	0.312812	0.590449	AT5G65000
GO:1990937	xylan acetylation	1	6	0.312812	0.590449	AT3G06550
GO:0045089	positive regulation of innate immune response	6	76	0.312896	0.590449	AT1G32540;AT2G32680;AT3G17980;AT3G18165;AT4G04920;AT4G25230
GO:0006403	RNA localization	8	106	0.313228	0.590449	AT1G59660;AT1G72370;AT2G05120;AT2G21660;AT3G06290;AT3G14120;AT3G49560;AT5G11200
GO:0009968	negative regulation of signal transduction	8	106	0.313228	0.590449	AT1G01720;AT1G04310;AT1G14920;AT1G58250;AT1G66340;AT2G31470;AT3G21650;AT5G01810
GO:0015980	energy derivation by oxidation of organic compounds	12	167	0.313383	0.590449	AT1G19530;AT1G53240;AT1G54340;AT2G07718;AT2G22780;AT3G27240;AT3G47833;AT4G01100;AT4G30790;AT4G35830;AT5G55070;ATMG00590
GO:0009057	macromolecule catabolic process	65	1007	0.314543	0.592265	AT1G01930;AT1G03220;AT1G03230;AT1G11580;AT1G13060;AT1G23390;AT1G26830;AT1G29090;AT1G29110;AT1G53780;AT1G56500;AT1G59760;AT1G65810;AT1G77680;AT2G04660;AT2G15530;AT2G15580;AT2G16090;AT2G17190;AT2G32730;AT2G34080;AT2G35615;AT2G42030;AT3G05780;AT3G05790;AT3G07060;AT3G12680;AT3G12920;AT3G14400;AT3G17060;AT3G21660;AT3G24230;AT3G24670;AT3G49600;AT3G50080;AT3G51330;AT3G51340;AT3G51350;AT3G53230;AT3G54400…
GO:0051649	establishment of localization in cell	51	783	0.315377	0.593466	AT1G02690;AT1G06400;AT1G10290;AT1G15310;AT1G16540;AT1G21650;AT1G23900;AT1G30890;AT1G59660;AT1G72370;AT2G05120;AT2G21660;AT2G26570;AT2G26890;AT2G40480;AT2G42700;AT2G47450;AT3G06290;AT3G09560;AT3G13860;AT3G14120;AT3G16620;AT3G27240;AT3G44340;AT3G49560;AT3G53230;AT3G58650;AT3G60600;AT3G61480;AT4G02195;AT4G16143;AT4G23940;AT4G28550;AT5G01590;AT5G03520;AT5G07120;AT5G09910;AT5G10470;AT5G16490;AT5G16880…
GO:0007005	mitochondrion organization	13	183	0.317575	0.597231	AT1G10290;AT3G05780;AT3G05790;AT3G13860;AT3G19190;AT3G49560;AT3G61760;AT3G62770;AT4G30510;AT4G30790;AT5G09570;AT5G26860;AT5G51540
GO:0010200	response to chitin	10	137	0.318389	0.59839	AT1G07520;AT1G27730;AT1G34180;AT2G35160;AT3G23230;AT4G29110;AT5G01830;AT5G18610;AT5G58610;AT5G62020
GO:0006913	nucleocytoplasmic transport	9	122	0.320559	0.599467	AT1G02690;AT1G59660;AT1G72370;AT2G05120;AT2G21660;AT3G06290;AT3G14120;AT4G16143;AT5G43230
GO:0051169	nuclear transport	9	122	0.320559	0.599467	AT1G02690;AT1G59660;AT1G72370;AT2G05120;AT2G21660;AT3G06290;AT3G14120;AT4G16143;AT5G43230
GO:0000077	DNA damage checkpoint	2	19	0.321425	0.599467	AT3G02860;AT3G24495
GO:0006607	NLS-bearing protein import into nucleus	2	19	0.321425	0.599467	AT1G02690;AT4G16143
GO:0009085	lysine biosynthetic process	2	19	0.321425	0.599467	AT3G02020;AT4G19710
GO:0018202	peptidyl-histidine modification	2	19	0.321425	0.599467	AT1G66340;AT2G47430
GO:0036297	interstrand cross-link repair	2	19	0.321425	0.599467	AT1G79950;AT3G24495
GO:0046785	microtubule polymerization	2	19	0.321425	0.599467	AT1G80245;AT2G32980
GO:0051306	mitotic sister chromatid separation	2	19	0.321425	0.599467	AT1G69400;AT3G16730
GO:2000034	regulation of seed maturation	2	19	0.321425	0.599467	AT1G14920;AT4G11040
GO:0031325	positive regulation of cellular metabolic process	57	881	0.321657	0.599467	AT1G01100;AT1G14920;AT1G17310;AT1G20980;AT1G25250;AT1G26960;AT1G28520;AT1G32750;AT1G34180;AT1G47870;AT1G50030;AT1G53780;AT1G56190;AT1G64790;AT1G65690;AT1G66470;AT1G71930;AT1G77180;AT2G14210;AT2G16090;AT2G27980;AT2G31730;AT2G32510;AT2G36720;AT2G48070;AT3G01610;AT3G09290;AT3G11440;AT3G12680;AT3G12780;AT3G16730;AT3G24650;AT3G44460;AT3G50310;AT3G51060;AT3G57300;AT3G61740;AT3G62770;AT4G00220;AT4G03430…
GO:0009581	detection of external stimulus	5	62	0.322246	0.599467	AT1G09570;AT1G28520;AT1G49260;AT4G16250;AT5G04190
GO:0009582	detection of abiotic stimulus	5	62	0.322246	0.599467	AT1G09570;AT1G28520;AT1G49260;AT4G16250;AT5G04190
GO:0010410	hemicellulose metabolic process	8	107	0.322343	0.599467	AT1G27930;AT1G67330;AT1G71930;AT3G06550;AT3G62720;AT4G33810;AT4G33820;AT5G09730
GO:0023014	signal transduction by protein phosphorylation	8	107	0.322343	0.599467	AT1G04310;AT1G09570;AT1G66340;AT2G32510;AT2G47430;AT3G50310;AT4G16250;AT5G18610
GO:0001933	negative regulation of protein phosphorylation	3	33	0.323199	0.599467	AT1G71860;AT2G32710;AT3G50630
GO:0009687	abscisic acid metabolic process	3	33	0.323199	0.599467	AT1G16540;AT1G50030;AT1G65690
GO:0009958	positive gravitropism	3	33	0.323199	0.599467	AT3G30350;AT3G61050;AT5G50375
GO:0010193	response to ozone	3	33	0.323199	0.599467	AT3G17800;AT4G23100;AT5G55120
GO:0043288	apocarotenoid metabolic process	3	33	0.323199	0.599467	AT1G16540;AT1G50030;AT1G65690
GO:1902644	tertiary alcohol metabolic process	3	33	0.323199	0.599467	AT1G16540;AT1G50030;AT1G65690
GO:0033674	positive regulation of kinase activity	7	92	0.323522	0.599467	AT1G01100;AT1G64790;AT2G32510;AT3G50310;AT4G19600;AT4G22860;AT5G18610
GO:0051606	detection of stimulus	7	92	0.323522	0.599467	AT1G09570;AT1G28520;AT1G49260;AT1G66340;AT2G32680;AT4G16250;AT5G04190
GO:0006886	intracellular protein transport	39	594	0.324432	0.600785	AT1G02690;AT1G06400;AT1G15310;AT1G16540;AT1G21650;AT1G23900;AT1G59660;AT1G72370;AT2G05120;AT2G21660;AT2G26890;AT2G42700;AT2G47450;AT3G06290;AT3G09560;AT3G13860;AT3G14120;AT3G16620;AT3G44340;AT3G49560;AT3G53230;AT3G61480;AT4G02195;AT4G16143;AT4G23940;AT4G28550;AT5G01590;AT5G03520;AT5G09910;AT5G16880;AT5G28350;AT5G47480;AT5G50440;AT5G51540;AT5G57210;AT5G64813;AT5G66160;ATCG00860;ATCG01280
GO:0009142	nucleoside triphosphate biosynthetic process	10	138	0.326423	0.603733	AT1G16300;AT1G20950;AT1G47840;AT1G55810;AT1G56190;AT1G79530;AT3G12780;AT3G27240;AT3G54320;AT5G03690
GO:0071482	cellular response to light stimulus	10	138	0.326423	0.603733	AT1G09570;AT1G28520;AT1G47870;AT2G30170;AT2G42540;AT4G16250;AT4G28610;AT4G28880;AT5G04190;AT5G13730
GO:1901137	carbohydrate derivative biosynthetic process	38	579	0.328069	0.606406	AT1G05170;AT1G07640;AT1G09430;AT1G16300;AT1G20950;AT1G36180;AT1G47840;AT1G55810;AT1G56190;AT1G62580;AT1G63450;AT1G68470;AT1G74090;AT1G74260;AT1G76790;AT1G79370;AT1G79530;AT2G35610;AT2G38040;AT2G43100;AT3G06650;AT3G09560;AT3G09820;AT3G12780;AT3G27240;AT3G54320;AT3G57630;AT3G62720;AT4G13770;AT4G23100;AT4G32120;AT5G03690;AT5G11610;AT5G16890;AT5G19670;AT5G24300;AT5G47435;AT5G58782
GO:0009110	vitamin biosynthetic process	7	93	0.333439	0.61558	AT1G74710;AT2G22450;AT2G38210;AT2G38230;AT2G41090;AT3G24030;AT5G55120
GO:0051656	establishment of organelle localization	7	93	0.333439	0.61558	AT2G26570;AT2G40480;AT3G58650;AT5G10470;AT5G16490;AT5G26910;AT5G47480
GO:0044770	cell cycle phase transition	5	63	0.334402	0.616217	AT1G69400;AT3G02860;AT3G24495;AT5G41360;AT5G41370
GO:0009259	ribonucleotide metabolic process	20	295	0.334445	0.616217	AT1G09430;AT1G16300;AT1G20950;AT1G36180;AT1G47840;AT1G55810;AT1G56190;AT1G62580;AT1G74260;AT1G79530;AT2G38040;AT3G06650;AT3G09820;AT3G12780;AT3G27240;AT3G44560;AT3G54320;AT5G03690;AT5G47435;AT5G55070
GO:0001932	regulation of protein phosphorylation	14	201	0.334494	0.616217	AT1G01100;AT1G64790;AT1G71860;AT2G32510;AT2G32710;AT3G21650;AT3G50310;AT3G50630;AT4G19600;AT4G22860;AT4G30790;AT4G34870;AT5G06830;AT5G18610
GO:1901264	carbohydrate derivative transport	6	78	0.334599	0.616217	AT4G01100;AT4G26180;AT4G39850;AT5G51050;AT5G55950;AT5G65000
GO:0010015	root morphogenesis	18	264	0.337002	0.619086	AT1G34110;AT1G63450;AT1G66470;AT2G35610;AT2G42490;AT3G04630;AT3G06810;AT3G07780;AT3G11600;AT3G50310;AT3G51460;AT3G57630;AT4G13880;AT4G26540;AT4G35987;AT5G09810;AT5G13010;AT5G41950
GO:0009658	chloroplast organization	15	217	0.337086	0.619086	AT1G21650;AT1G24490;AT1G56200;AT2G04270;AT2G26570;AT2G40480;AT3G19720;AT3G27750;AT3G56940;AT4G23940;AT4G38160;AT5G07900;AT5G10470;AT5G18570;AT5G63420
GO:0071496	cellular response to external stimulus	15	217	0.337086	0.619086	AT1G01140;AT1G14040;AT1G18390;AT1G27510;AT1G33240;AT1G58250;AT2G22240;AT2G31470;AT3G06190;AT3G06850;AT3G08860;AT3G09560;AT3G29060;AT3G59410;AT4G28610
GO:0009145	purine nucleoside triphosphate biosynthetic process	9	124	0.337695	0.619086	AT1G16300;AT1G20950;AT1G47840;AT1G56190;AT1G79530;AT3G12780;AT3G27240;AT3G54320;AT5G03690
GO:0009206	purine ribonucleoside triphosphate biosynthetic process	9	124	0.337695	0.619086	AT1G16300;AT1G20950;AT1G47840;AT1G56190;AT1G79530;AT3G12780;AT3G27240;AT3G54320;AT5G03690
GO:0097435	supramolecular fiber organization	11	155	0.33887	0.619086	AT1G18550;AT1G54560;AT1G80245;AT1G80350;AT2G20290;AT2G28620;AT2G32980;AT5G15600;AT5G16490;AT5G64740;AT5G65930
GO:0090567	reproductive shoot system development	37	566	0.339783	0.619086	AT1G06220;AT1G13710;AT1G16710;AT1G25250;AT1G26830;AT1G68990;AT1G74720;AT1G75080;AT1G79530;AT2G15530;AT2G17950;AT3G05120;AT3G07610;AT3G11440;AT3G11450;AT3G12680;AT3G13730;AT3G51060;AT3G53020;AT4G12750;AT4G22950;AT4G23100;AT4G25420;AT4G31120;AT4G32980;AT4G36620;AT5G06100;AT5G06110;AT5G10625;AT5G12330;AT5G23150;AT5G35770;AT5G42630;AT5G49030;AT5G49160;AT5G50570;AT5G50670
GO:0006282	regulation of DNA repair	3	34	0.340133	0.619086	AT1G79950;AT3G16730;AT3G57300
GO:0009686	gibberellin biosynthetic process	3	34	0.340133	0.619086	AT4G21690;AT4G25420;AT4G32980
GO:0009960	endosperm development	3	34	0.340133	0.619086	AT2G44190;AT3G46330;AT3G49240
GO:0033673	negative regulation of kinase activity	3	34	0.340133	0.619086	AT1G71860;AT2G32710;AT3G50630
GO:0045492	xylan biosynthetic process	3	34	0.340133	0.619086	AT1G27930;AT1G67330;AT3G06550
GO:0048194	Golgi vesicle budding	3	34	0.340133	0.619086	AT1G17500;AT3G27870;AT5G47480
GO:0080092	regulation of pollen tube growth	3	34	0.340133	0.619086	AT2G13680;AT2G21480;AT5G13150
GO:1901699	cellular response to nitrogen compound	8	109	0.340709	0.619086	AT1G77500;AT2G14210;AT2G17110;AT2G34670;AT3G59410;AT5G14570;AT5G18610;AT5G48410
GO:0048522	positive regulation of cellular process	74	1161	0.340811	0.619086	AT1G01100;AT1G05490;AT1G13710;AT1G14790;AT1G14920;AT1G17310;AT1G20980;AT1G25250;AT1G26960;AT1G28520;AT1G32540;AT1G32750;AT1G34180;AT1G47870;AT1G49540;AT1G50030;AT1G53780;AT1G56190;AT1G58250;AT1G64790;AT1G65690;AT1G66470;AT1G66730;AT1G69160;AT1G71930;AT1G77180;AT2G14210;AT2G16090;AT2G27980;AT2G31730;AT2G32510;AT2G36720;AT2G48070;AT3G01610;AT3G05120;AT3G09290;AT3G11440;AT3G12680;AT3G12780;AT3G16730…
GO:0023051	regulation of signaling	28	423	0.341582	0.619086	AT1G01720;AT1G04310;AT1G14920;AT1G17440;AT1G31670;AT1G50030;AT1G52920;AT1G58250;AT1G66340;AT1G69160;AT2G22660;AT2G31470;AT2G32510;AT3G05120;AT3G17980;AT3G21650;AT3G30350;AT3G50310;AT3G60860;AT4G04920;AT4G05040;AT4G14010;AT4G14720;AT4G35987;AT5G01810;AT5G06100;AT5G18610;AT5G19920
GO:0072594	establishment of protein localization to organelle	18	265	0.34287	0.619086	AT1G02690;AT1G15310;AT1G16540;AT1G59660;AT2G05120;AT2G26890;AT2G47450;AT3G13860;AT3G14120;AT3G16620;AT3G49560;AT4G16143;AT4G23940;AT5G01590;AT5G50440;AT5G51540;ATCG00860;ATCG01280
GO:0005976	polysaccharide metabolic process	33	503	0.343286	0.619086	AT1G06490;AT1G11580;AT1G27930;AT1G63450;AT1G67330;AT1G71930;AT2G03480;AT2G13680;AT2G21770;AT2G35610;AT2G41770;AT3G06550;AT3G12060;AT3G17060;AT3G24230;AT3G24670;AT3G29810;AT3G57420;AT3G59100;AT3G62720;AT4G04920;AT4G09740;AT4G30790;AT4G33810;AT4G33820;AT4G34260;AT4G39350;AT5G04960;AT5G09730;AT5G13000;AT5G24300;AT5G63840;AT5G64740
GO:0009060	aerobic respiration	7	94	0.343399	0.619086	AT1G53240;AT1G54340;AT2G22780;AT3G47833;AT4G01100;AT4G35830;AT5G55070
GO:0010232	vascular transport	2	20	0.344084	0.619086	AT1G06490;AT1G14920
GO:0010233	phloem transport	2	20	0.344084	0.619086	AT1G06490;AT1G14920
GO:0044774	mitotic DNA integrity checkpoint	2	20	0.344084	0.619086	AT3G02860;AT3G24495
GO:0048268	clathrin coat assembly	2	20	0.344084	0.619086	AT1G05020;AT1G14910
GO:0061647	histone H3-K9 modification	2	20	0.344084	0.619086	AT5G22010;AT5G66750
GO:0070726	cell wall assembly	2	20	0.344084	0.619086	AT3G29810;AT5G16490
GO:0071668	plant-type cell wall assembly	2	20	0.344084	0.619086	AT3G29810;AT5G16490
GO:0002684	positive regulation of immune system process	6	79	0.345517	0.619086	AT1G32540;AT2G32680;AT3G17980;AT3G18165;AT4G04920;AT4G25230
GO:0050778	positive regulation of immune response	6	79	0.345517	0.619086	AT1G32540;AT2G32680;AT3G17980;AT3G18165;AT4G04920;AT4G25230
GO:0007062	sister chromatid cohesion	4	49	0.345638	0.619086	AT1G15940;AT2G47980;AT5G05490;AT5G10950
GO:0009798	axis specification	4	49	0.345638	0.619086	AT2G26890;AT5G55250;AT5G60690;AT5G63420
GO:0090329	regulation of DNA-dependent DNA replication	4	49	0.345638	0.619086	AT1G33240;AT1G78770;AT3G02860;AT3G24495
GO:0010646	regulation of cell communication	28	424	0.346234	0.619086	AT1G01720;AT1G04310;AT1G14920;AT1G17440;AT1G31670;AT1G50030;AT1G52920;AT1G58250;AT1G66340;AT1G69160;AT2G22660;AT2G31470;AT2G32510;AT3G05120;AT3G17980;AT3G21650;AT3G30350;AT3G50310;AT3G60860;AT4G04920;AT4G05040;AT4G14010;AT4G14720;AT4G35987;AT5G01810;AT5G06100;AT5G18610;AT5G19920
GO:0034504	protein localization to nucleus	5	64	0.346596	0.619086	AT1G02690;AT1G59660;AT2G05120;AT3G14120;AT4G16143
GO:0051168	nuclear export	5	64	0.346596	0.619086	AT1G59660;AT1G72370;AT2G21660;AT3G06290;AT3G14120
GO:0051239	regulation of multicellular organismal process	38	584	0.347819	0.619086	AT1G06220;AT1G07640;AT1G13710;AT1G14920;AT1G26830;AT1G28520;AT1G31670;AT1G33240;AT1G34110;AT1G34180;AT1G49540;AT1G50030;AT1G66340;AT1G74720;AT1G77180;AT2G13680;AT2G21480;AT3G02860;AT3G06500;AT3G11450;AT3G20470;AT3G50310;AT4G04920;AT4G11040;AT4G14720;AT4G22950;AT4G26540;AT4G28910;AT4G31120;AT4G35987;AT4G39850;AT5G04240;AT5G06110;AT5G10625;AT5G13150;AT5G23150;AT5G35770;AT5G49160
GO:0009932	cell tip growth	12	172	0.349819	0.619086	AT1G54560;AT1G68990;AT2G13680;AT2G21480;AT2G36880;AT2G41210;AT3G08970;AT3G51460;AT5G13150;AT5G14380;AT5G16490;AT5G41950
GO:0010648	negative regulation of cell communication	8	110	0.349949	0.619086	AT1G01720;AT1G04310;AT1G14920;AT1G58250;AT1G66340;AT2G31470;AT3G21650;AT5G01810
GO:0023057	negative regulation of signaling	8	110	0.349949	0.619086	AT1G01720;AT1G04310;AT1G14920;AT1G58250;AT1G66340;AT2G31470;AT3G21650;AT5G01810
GO:0046903	secretion	8	110	0.349949	0.619086	AT2G42700;AT4G02195;AT5G03520;AT5G11110;AT5G13150;AT5G16490;AT5G41950;AT5G50440
GO:0006163	purine nucleotide metabolic process	19	282	0.350024	0.619086	AT1G09430;AT1G16300;AT1G20950;AT1G36180;AT1G47840;AT1G56190;AT1G62580;AT1G74260;AT1G79530;AT2G38040;AT3G06650;AT3G09820;AT3G12780;AT3G27240;AT3G44560;AT3G54320;AT5G03690;AT5G47435;AT5G55070
GO:0031399	regulation of protein modification process	20	298	0.35111	0.619086	AT1G01100;AT1G13320;AT1G64790;AT1G71860;AT2G32510;AT2G32710;AT2G40330;AT3G21650;AT3G48430;AT3G50310;AT3G50630;AT3G61740;AT4G19600;AT4G22860;AT4G30790;AT4G34870;AT5G06830;AT5G18610;AT5G22010;AT5G66750
GO:0051704	multi-organism process	116	1846	0.352115	0.619086	AT1G02660;AT1G05630;AT1G05800;AT1G06220;AT1G07640;AT1G08060;AT1G11580;AT1G14790;AT1G15940;AT1G16540;AT1G20980;AT1G21250;AT1G28520;AT1G32540;AT1G32750;AT1G50030;AT1G52410;AT1G52740;AT1G53240;AT1G54560;AT1G56190;AT1G61430;AT1G63880;AT1G64790;AT1G66340;AT1G66730;AT1G68990;AT1G71930;AT1G74710;AT2G01340;AT2G02130;AT2G13680;AT2G21480;AT2G22240;AT2G31830;AT2G32680;AT2G32940;AT2G36880;AT2G37710;AT2G39730…
GO:0001934	positive regulation of protein phosphorylation	7	95	0.353393	0.619086	AT1G01100;AT2G32510;AT3G50310;AT4G19600;AT4G22860;AT4G30790;AT5G18610
GO:0090626	plant epidermis morphogenesis	7	95	0.353393	0.619086	AT1G33240;AT1G80350;AT3G01140;AT4G19600;AT4G38600;AT5G23940;AT5G65930
GO:0000447	endonucleolytic cleavage in ITS1 to separate SSU-rRNA from 5.8S rRNA and LSU-rRNA from tricistronic rRNA transcript (SSU-rRNA, 5.8S rRNA, LSU-rRNA)	1	7	0.354469	0.619086	AT1G72370
GO:0000710	meiotic mismatch repair	1	7	0.354469	0.619086	AT3G24495
GO:0006072	glycerol-3-phosphate metabolic process	1	7	0.354469	0.619086	AT5G40610
GO:0006446	regulation of translational initiation	1	7	0.354469	0.619086	AT3G59410
GO:0006552	leucine catabolic process	1	7	0.354469	0.619086	AT1G03090
GO:0007205	protein kinase C-activating G protein-coupled receptor signaling pathway	1	7	0.354469	0.619086	AT5G63770
GO:0007349	cellularization	1	7	0.354469	0.619086	AT2G44190
GO:0009228	thiamine biosynthetic process	1	7	0.354469	0.619086	AT3G24030
GO:0009229	thiamine diphosphate biosynthetic process	1	7	0.354469	0.619086	AT3G24030
GO:0009799	specification of symmetry	1	7	0.354469	0.619086	AT5G60690
GO:0009805	coumarin biosynthetic process	1	7	0.354469	0.619086	AT2G40890
GO:0010021	amylopectin biosynthetic process	1	7	0.354469	0.619086	AT5G24300
GO:0010031	circumnutation	1	7	0.354469	0.619086	AT3G04630
GO:0010070	zygote asymmetric cell division	1	7	0.354469	0.619086	AT5G49160
GO:0010071	root meristem specification	1	7	0.354469	0.619086	AT3G07780
GO:0010239	chloroplast mRNA processing	1	7	0.354469	0.619086	AT2G04270
GO:0010454	negative regulation of cell fate commitment	1	7	0.354469	0.619086	AT1G14920
GO:0018065	protein-cofactor linkage	1	7	0.354469	0.619086	AT2G20860
GO:0019336	phenol-containing compound catabolic process	1	7	0.354469	0.619086	AT1G12050
GO:0030100	regulation of endocytosis	1	7	0.354469	0.619086	AT2G01900
GO:0034059	response to anoxia	1	7	0.354469	0.619086	AT3G62410
GO:0042357	thiamine diphosphate metabolic process	1	7	0.354469	0.619086	AT3G24030
GO:0042391	regulation of membrane potential	1	7	0.354469	0.619086	AT5G46370
GO:0042724	thiamine-containing compound biosynthetic process	1	7	0.354469	0.619086	AT3G24030
GO:0042780	tRNA 3'-end processing	1	7	0.354469	0.619086	AT1G22660
GO:0043266	regulation of potassium ion transport	1	7	0.354469	0.619086	AT1G01140
GO:0044209	AMP salvage	1	7	0.354469	0.619086	AT3G09820
GO:0046900	tetrahydrofolylpolyglutamate metabolic process	1	7	0.354469	0.619086	AT5G41480
GO:0048497	maintenance of floral organ identity	1	7	0.354469	0.619086	AT5G23150
GO:0050879	multicellular organismal movement	1	7	0.354469	0.619086	AT3G04630
GO:0050898	nitrile metabolic process	1	7	0.354469	0.619086	AT3G07720
GO:0052646	alditol phosphate metabolic process	1	7	0.354469	0.619086	AT5G40610
GO:0060964	regulation of gene silencing by miRNA	1	7	0.354469	0.619086	AT4G03430
GO:0070206	protein trimerization	1	7	0.354469	0.619086	AT2G47450
GO:0070863	positive regulation of protein exit from endoplasmic reticulum	1	7	0.354469	0.619086	AT5G47480
GO:0072318	clathrin coat disassembly	1	7	0.354469	0.619086	AT4G36520
GO:0072319	vesicle uncoating	1	7	0.354469	0.619086	AT4G36520
GO:0080028	nitrile biosynthetic process	1	7	0.354469	0.619086	AT3G07720
GO:0090700	maintenance of plant organ identity	1	7	0.354469	0.619086	AT5G23150
GO:1901348	positive regulation of secondary cell wall biogenesis	1	7	0.354469	0.619086	AT4G36160
GO:1901679	nucleotide transmembrane transport	1	7	0.354469	0.619086	AT4G26180
GO:1902969	mitotic DNA replication	1	7	0.354469	0.619086	AT1G80190
GO:1903340	positive regulation of cell wall organization or biogenesis	1	7	0.354469	0.619086	AT4G36160
GO:2000896	amylopectin metabolic process	1	7	0.354469	0.619086	AT5G24300
GO:0014070	response to organic cyclic compound	25	378	0.354582	0.619086	AT1G05690;AT1G14790;AT1G14920;AT1G21250;AT1G50030;AT1G71930;AT1G75080;AT1G78300;AT1G78700;AT2G32690;AT2G37710;AT3G09230;AT3G11440;AT3G20470;AT3G21650;AT3G48430;AT3G59410;AT4G05040;AT4G34870;AT4G36780;AT5G04240;AT5G43470;AT5G47010;AT5G59010;AT5G65430
GO:0006323	DNA packaging	6	80	0.356468	0.620859	AT3G16730;AT3G57050;AT3G57060;AT4G26110;AT4G32820;AT5G05490
GO:0009740	gibberellic acid mediated signaling pathway	6	80	0.356468	0.620859	AT1G14920;AT3G05120;AT3G11440;AT4G25420;AT5G06100;AT5G15160
GO:0006555	methionine metabolic process	3	35	0.357035	0.620859	AT3G57050;AT3G57060;AT4G19710
GO:0010191	mucilage metabolic process	3	35	0.357035	0.620859	AT3G29810;AT5G63800;AT5G67360
GO:0016106	sesquiterpenoid biosynthetic process	3	35	0.357035	0.620859	AT1G16540;AT1G50030;AT1G65690
GO:0042147	retrograde transport, endosome to Golgi	3	35	0.357035	0.620859	AT3G61480;AT5G28350;AT5G50440
GO:0046351	disaccharide biosynthetic process	3	35	0.357035	0.620859	AT1G60140;AT4G17770;AT5G11110
GO:0042180	cellular ketone metabolic process	10	142	0.358921	0.62378	AT1G50030;AT1G65690;AT1G74710;AT2G22780;AT2G41090;AT3G06060;AT3G59410;AT4G02680;AT4G32980;AT4G39850
GO:0005996	monosaccharide metabolic process	12	174	0.364601	0.631131	AT1G09350;AT1G16300;AT1G56190;AT1G79530;AT2G41090;AT2G41150;AT3G12780;AT4G08810;AT5G03690;AT5G54060;AT5G55120;AT5G66150
GO:0000469	cleavage involved in rRNA processing	2	21	0.36649	0.631131	AT1G72370;AT5G41190
GO:0001676	long-chain fatty acid metabolic process	2	21	0.36649	0.631131	AT2G38010;AT4G11030
GO:0005992	trehalose biosynthetic process	2	21	0.36649	0.631131	AT1G60140;AT4G17770
GO:0007064	mitotic sister chromatid cohesion	2	21	0.36649	0.631131	AT1G15940;AT5G10950
GO:0009074	aromatic amino acid family catabolic process	2	21	0.36649	0.631131	AT1G12050;AT3G10340
GO:0009403	toxin biosynthetic process	2	21	0.36649	0.631131	AT3G26830;AT4G23100
GO:0009695	jasmonic acid biosynthetic process	2	21	0.36649	0.631131	AT1G05800;AT1G13280
GO:0010112	regulation of systemic acquired resistance	2	21	0.36649	0.631131	AT3G26830;AT4G04920
GO:0043173	nucleotide salvage	2	21	0.36649	0.631131	AT1G55810;AT3G09820
GO:0050821	protein stabilization	2	21	0.36649	0.631131	AT2G42540;AT4G23570
GO:0051568	histone H3-K4 methylation	2	21	0.36649	0.631131	AT3G61740;AT4G02730
GO:0080111	DNA demethylation	2	21	0.36649	0.631131	AT1G49540;AT3G14890
GO:1900457	regulation of brassinosteroid mediated signaling pathway	2	21	0.36649	0.631131	AT1G50030;AT3G21650
GO:1901371	regulation of leaf morphogenesis	2	21	0.36649	0.631131	AT4G14720;AT4G28910
GO:2000142	regulation of DNA-templated transcription, initiation	2	21	0.36649	0.631131	AT1G53780;AT5G13730
GO:0009644	response to high light intensity	6	81	0.36744	0.632048	AT1G27730;AT2G22240;AT2G42540;AT2G47450;AT4G28610;AT5G15250
GO:0010476	gibberellin mediated signaling pathway	6	81	0.36744	0.632048	AT1G14920;AT3G05120;AT3G11440;AT4G25420;AT5G06100;AT5G15160
GO:0006399	tRNA metabolic process	14	206	0.368346	0.633245	AT1G22660;AT2G30320;AT2G45330;AT3G11710;AT3G16565;AT3G19630;AT4G01880;AT4G10320;AT4G38160;AT5G14460;AT5G25480;AT5G49030;AT5G55130;AT5G59980
GO:0031146	SCF-dependent proteasomal ubiquitin-dependent protein catabolic process	5	66	0.371046	0.636802	AT1G26830;AT3G50080;AT5G01720;AT5G15710;AT5G43190
GO:0031503	protein-containing complex localization	5	66	0.371046	0.636802	AT1G72370;AT2G05120;AT2G21660;AT3G06290;AT3G14120
GO:0046916	cellular transition metal ion homeostasis	5	66	0.371046	0.636802	AT2G38170;AT2G46800;AT3G58060;AT4G24120;AT4G37270
GO:0002237	response to molecule of bacterial origin	3	36	0.373877	0.640205	AT1G66340;AT1G66730;AT2G32680
GO:0006892	post-Golgi vesicle-mediated transport	3	36	0.373877	0.640205	AT1G10290;AT3G60860;AT5G50440
GO:0009685	gibberellin metabolic process	3	36	0.373877	0.640205	AT4G21690;AT4G25420;AT4G32980
GO:0042343	indole glucosinolate metabolic process	3	36	0.373877	0.640205	AT1G76790;AT2G25160;AT3G25180
GO:0046677	response to antibiotic	22	334	0.374232	0.640451	AT1G05690;AT1G14790;AT1G14920;AT1G21250;AT1G50030;AT1G56560;AT1G66730;AT2G22240;AT2G32690;AT2G37710;AT3G09230;AT3G11440;AT3G17790;AT3G17800;AT3G20470;AT3G59410;AT4G05040;AT4G17410;AT4G23100;AT5G43470;AT5G47010;AT5G55120
GO:0071705	nitrogen compound transport	75	1189	0.374604	0.640725	AT1G02690;AT1G05020;AT1G06400;AT1G09860;AT1G15310;AT1G16540;AT1G17120;AT1G21650;AT1G23900;AT1G24490;AT1G25530;AT1G31670;AT1G54710;AT1G59660;AT1G72370;AT2G02020;AT2G05120;AT2G07718;AT2G16380;AT2G18180;AT2G19710;AT2G21660;AT2G26890;AT2G42700;AT2G44100;AT2G47450;AT3G01610;AT3G06290;AT3G09560;AT3G10640;AT3G13860;AT3G14120;AT3G16620;AT3G17970;AT3G19190;AT3G44340;AT3G49560;AT3G53230;AT3G60860;AT3G61480…
GO:0051179	localization	186	3000	0.377952	0.641646	AT1G01140;AT1G02690;AT1G04440;AT1G05020;AT1G06400;AT1G06490;AT1G09860;AT1G10290;AT1G12770;AT1G14040;AT1G14910;AT1G14920;AT1G15310;AT1G16540;AT1G17120;AT1G17500;AT1G19970;AT1G21650;AT1G23900;AT1G24490;AT1G25250;AT1G25530;AT1G30890;AT1G31670;AT1G49260;AT1G50260;AT1G54560;AT1G54710;AT1G59660;AT1G64650;AT1G66340;AT1G66950;AT1G67300;AT1G69160;AT1G70300;AT1G72370;AT1G72710;AT1G73020;AT1G75760;AT2G01900…
GO:0042542	response to hydrogen peroxide	6	82	0.378427	0.641646	AT1G05690;AT1G56560;AT2G22240;AT3G17790;AT3G59410;AT4G17410
GO:0070925	organelle assembly	13	192	0.380903	0.641646	AT1G32990;AT1G54170;AT1G67120;AT1G72370;AT1G80245;AT2G32980;AT2G44190;AT3G19190;AT3G21660;AT3G53020;AT3G62770;AT4G30510;AT4G30790
GO:0042176	regulation of protein catabolic process	5	67	0.383279	0.641646	AT2G16090;AT2G32730;AT3G53230;AT4G28470;AT5G65000
GO:0030003	cellular cation homeostasis	10	145	0.383568	0.641646	AT2G38170;AT2G46800;AT2G47160;AT3G42640;AT3G58060;AT4G11730;AT4G24120;AT4G30190;AT4G37270;AT5G57350
GO:0000280	nuclear division	16	240	0.383602	0.641646	AT1G15940;AT1G18550;AT1G22275;AT1G65010;AT1G67370;AT1G69400;AT1G80245;AT2G47980;AT3G16730;AT3G23670;AT3G57050;AT3G57060;AT5G05490;AT5G10950;AT5G22010;AT5G63540
GO:0009753	response to jasmonic acid	16	240	0.383602	0.641646	AT1G07640;AT1G14920;AT1G15750;AT1G17440;AT1G31670;AT2G39730;AT2G40330;AT4G04920;AT4G14720;AT4G23100;AT4G28910;AT5G47010;AT5G53060;AT5G54060;AT5G55120;AT5G59090
GO:0051173	positive regulation of nitrogen compound metabolic process	53	836	0.386078	0.641646	AT1G01100;AT1G14920;AT1G17310;AT1G20980;AT1G26960;AT1G28520;AT1G32750;AT1G34180;AT1G47870;AT1G50030;AT1G53780;AT1G56190;AT1G66470;AT1G71930;AT1G77180;AT2G14210;AT2G16090;AT2G27980;AT2G31730;AT2G32510;AT2G36720;AT3G01610;AT3G09290;AT3G11440;AT3G12680;AT3G12780;AT3G16730;AT3G24650;AT3G44460;AT3G50310;AT3G51060;AT3G53230;AT3G57300;AT3G61740;AT4G00220;AT4G03430;AT4G17880;AT4G19600;AT4G22860;AT4G22950…
GO:0140013	meiotic nuclear division	8	114	0.387159	0.641646	AT1G22275;AT1G65010;AT1G67370;AT2G47980;AT3G23670;AT5G05490;AT5G22010;AT5G63540
GO:0009062	fatty acid catabolic process	4	52	0.387668	0.641646	AT1G76150;AT2G22780;AT3G06680;AT5G17380
GO:0071166	ribonucleoprotein complex localization	4	52	0.387668	0.641646	AT1G72370;AT2G21660;AT3G06290;AT3G14120
GO:0071426	ribonucleoprotein complex export from nucleus	4	52	0.387668	0.641646	AT1G72370;AT2G21660;AT3G06290;AT3G14120
GO:0006521	regulation of cellular amino acid metabolic process	2	22	0.388592	0.641646	AT3G59410;AT4G02680
GO:0006525	arginine metabolic process	2	22	0.388592	0.641646	AT1G75330;AT2G16500
GO:0006558	L-phenylalanine metabolic process	2	22	0.388592	0.641646	AT1G12050;AT3G10340
GO:0007186	G protein-coupled receptor signaling pathway	2	22	0.388592	0.641646	AT3G22942;AT5G63770
GO:0030198	extracellular matrix organization	2	22	0.388592	0.641646	AT3G29810;AT5G16490
GO:0031058	positive regulation of histone modification	2	22	0.388592	0.641646	AT3G61740;AT5G66750
GO:0032786	positive regulation of DNA-templated transcription, elongation	2	22	0.388592	0.641646	AT4G19600;AT5G63670
GO:0033238	regulation of cellular amine metabolic process	2	22	0.388592	0.641646	AT3G59410;AT4G02680
GO:0042335	cuticle development	2	22	0.388592	0.641646	AT3G01140;AT4G34100
GO:0042447	hormone catabolic process	2	22	0.388592	0.641646	AT1G14120;AT2G41510
GO:0046889	positive regulation of lipid biosynthetic process	2	22	0.388592	0.641646	AT1G50030;AT1G65690
GO:0048768	root hair cell tip growth	2	22	0.388592	0.641646	AT3G51460;AT5G41950
GO:0051223	regulation of protein transport	2	22	0.388592	0.641646	AT5G47480;AT5G50440
GO:0070201	regulation of establishment of protein localization	2	22	0.388592	0.641646	AT5G47480;AT5G50440
GO:0070475	rRNA base methylation	2	22	0.388592	0.641646	AT3G19630;AT5G56075
GO:0090087	regulation of peptide transport	2	22	0.388592	0.641646	AT5G47480;AT5G50440
GO:1902221	erythrose 4-phosphate/phosphoenolpyruvate family amino acid metabolic process	2	22	0.388592	0.641646	AT1G12050;AT3G10340
GO:0006081	cellular aldehyde metabolic process	6	83	0.389418	0.641646	AT1G54100;AT2G22780;AT2G38210;AT2G38230;AT3G16910;AT5G41670
GO:0006694	steroid biosynthetic process	6	83	0.389418	0.641646	AT2G43420;AT3G13730;AT5G24155;AT5G50375;AT5G50590;AT5G50690
GO:0006575	cellular modified amino acid metabolic process	9	130	0.389831	0.641646	AT2G47730;AT3G07270;AT4G02520;AT4G23100;AT4G39800;AT5G26220;AT5G41480;AT5G47435;AT5G57850
GO:0006739	NADP metabolic process	3	37	0.390628	0.641646	AT1G21640;AT1G54340;AT5G41670
GO:0007093	mitotic cell cycle checkpoint	3	37	0.390628	0.641646	AT1G69400;AT3G02860;AT3G24495
GO:0010449	root meristem growth	3	37	0.390628	0.641646	AT1G34110;AT3G50310;AT4G26540
GO:0016102	diterpenoid biosynthetic process	3	37	0.390628	0.641646	AT4G21690;AT4G25420;AT4G32980
GO:0030148	sphingolipid biosynthetic process	3	37	0.390628	0.641646	AT2G38010;AT3G06060;AT4G36830
GO:0042326	negative regulation of phosphorylation	3	37	0.390628	0.641646	AT1G71860;AT2G32710;AT3G50630
GO:0051260	protein homooligomerization	3	37	0.390628	0.641646	AT2G42540;AT5G25880;AT5G41330
GO:0009860	pollen tube growth	10	146	0.391816	0.641646	AT1G54560;AT1G68990;AT2G13680;AT2G21480;AT2G36880;AT2G41210;AT3G08970;AT5G13150;AT5G14380;AT5G16490
GO:0071900	regulation of protein serine/threonine kinase activity	7	99	0.393579	0.641646	AT2G32510;AT2G32710;AT3G50310;AT3G50630;AT4G19600;AT5G06830;AT5G18610
GO:0000479	endonucleolytic cleavage of tricistronic rRNA transcript (SSU-rRNA, 5.8S rRNA, LSU-rRNA)	1	8	0.393602	0.641646	AT1G72370
GO:0006166	purine ribonucleoside salvage	1	8	0.393602	0.641646	AT3G09820
GO:0006273	lagging strand elongation	1	8	0.393602	0.641646	AT1G66730
GO:0006538	glutamate catabolic process	1	8	0.393602	0.641646	AT5G17330
GO:0006561	proline biosynthetic process	1	8	0.393602	0.641646	AT2G39800
GO:0006624	vacuolar protein processing	1	8	0.393602	0.641646	AT2G42700
GO:0006627	protein processing involved in protein targeting to mitochondrion	1	8	0.393602	0.641646	AT5G51540
GO:0006751	glutathione catabolic process	1	8	0.393602	0.641646	AT5G26220
GO:0009268	response to pH	1	8	0.393602	0.641646	AT3G59410
GO:0009595	detection of biotic stimulus	1	8	0.393602	0.641646	AT2G32680
GO:0009720	detection of hormone stimulus	1	8	0.393602	0.641646	AT1G66340
GO:0009726	detection of endogenous stimulus	1	8	0.393602	0.641646	AT1G66340
GO:0009804	coumarin metabolic process	1	8	0.393602	0.641646	AT2G40890
GO:0010158	abaxial cell fate specification	1	8	0.393602	0.641646	AT1G08465
GO:0010231	maintenance of seed dormancy	1	8	0.393602	0.641646	AT1G52920
GO:0010255	glucose mediated signaling pathway	1	8	0.393602	0.641646	AT1G50030
GO:0010304	PSII associated light-harvesting complex II catabolic process	1	8	0.393602	0.641646	AT5G15250
GO:0010508	positive regulation of autophagy	1	8	0.393602	0.641646	AT3G62770
GO:0010623	programmed cell death involved in cell development	1	8	0.393602	0.641646	AT5G10430
GO:0018258	protein O-linked glycosylation via hydroxyproline	1	8	0.393602	0.641646	AT4G32120
GO:0019058	viral life cycle	1	8	0.393602	0.641646	AT3G22310
GO:0019375	galactolipid biosynthetic process	1	8	0.393602	0.641646	AT3G09560
GO:0031222	arabinan catabolic process	1	8	0.393602	0.641646	AT5G09730
GO:0031670	cellular response to nutrient	1	8	0.393602	0.641646	AT1G27510
GO:0032008	positive regulation of TOR signaling	1	8	0.393602	0.641646	AT5G19920
GO:0032011	ARF protein signal transduction	1	8	0.393602	0.641646	AT3G60860
GO:0032012	regulation of ARF protein signal transduction	1	8	0.393602	0.641646	AT3G60860
GO:0032262	pyrimidine nucleotide salvage	1	8	0.393602	0.641646	AT1G55810
GO:0032878	regulation of establishment or maintenance of cell polarity	1	8	0.393602	0.641646	AT1G68910
GO:0034724	DNA replication-independent nucleosome organization	1	8	0.393602	0.641646	AT4G32820
GO:0036092	phosphatidylinositol-3-phosphate biosynthetic process	1	8	0.393602	0.641646	AT1G50030
GO:0036473	cell death in response to oxidative stress	1	8	0.393602	0.641646	AT1G27510
GO:0048530	fruit morphogenesis	1	8	0.393602	0.641646	AT3G05120
GO:0048578	positive regulation of long-day photoperiodism, flowering	1	8	0.393602	0.641646	AT1G28520
GO:0051013	microtubule severing	1	8	0.393602	0.641646	AT1G80350
GO:0051365	cellular response to potassium ion starvation	1	8	0.393602	0.641646	AT1G01140
GO:0060866	leaf abscission	1	8	0.393602	0.641646	AT1G74710
GO:0061158	3'-UTR-mediated mRNA destabilization	1	8	0.393602	0.641646	AT3G12680
GO:0071479	cellular response to ionizing radiation	1	8	0.393602	0.641646	AT1G66730
GO:0071490	cellular response to far red light	1	8	0.393602	0.641646	AT1G09570
GO:0090069	regulation of ribosome biogenesis	1	8	0.393602	0.641646	AT1G50030
GO:0090506	axillary shoot meristem initiation	1	8	0.393602	0.641646	AT2G17950
GO:0097437	maintenance of dormancy	1	8	0.393602	0.641646	AT1G52920
GO:0097468	programmed cell death in response to reactive oxygen species	1	8	0.393602	0.641646	AT1G27510
GO:0098581	detection of external biotic stimulus	1	8	0.393602	0.641646	AT2G32680
GO:1900458	negative regulation of brassinosteroid mediated signaling pathway	1	8	0.393602	0.641646	AT3G21650
GO:1905392	plant organ morphogenesis	26	402	0.394399	0.642599	AT1G25250;AT1G34110;AT1G63450;AT1G66470;AT2G35610;AT2G42490;AT2G46990;AT3G04630;AT3G05120;AT3G06810;AT3G07780;AT3G11440;AT3G11600;AT3G50310;AT3G51460;AT3G57630;AT4G13880;AT4G14720;AT4G26540;AT4G28910;AT4G35987;AT4G36870;AT5G06100;AT5G09810;AT5G13010;AT5G41950
GO:0048366	leaf development	24	370	0.395187	0.643356	AT1G14920;AT1G25250;AT1G34180;AT1G49540;AT2G39730;AT2G42540;AT2G46990;AT3G07610;AT3G08640;AT3G11450;AT3G13730;AT3G19190;AT3G48430;AT3G62770;AT4G14720;AT4G19600;AT4G25420;AT4G28910;AT4G30790;AT4G36870;AT5G04810;AT5G06110;AT5G52300;AT5G63770
GO:0044265	cellular macromolecule catabolic process	45	709	0.395289	0.643356	AT1G01930;AT1G13060;AT1G23390;AT1G26830;AT1G29090;AT1G29110;AT1G56500;AT1G59760;AT1G65810;AT1G77680;AT2G04660;AT2G15530;AT2G15580;AT2G16090;AT2G17190;AT2G32730;AT2G34080;AT2G42030;AT3G05780;AT3G05790;AT3G07060;AT3G12680;AT3G12920;AT3G14400;AT3G21660;AT3G49600;AT3G50080;AT3G53230;AT3G61790;AT4G23570;AT4G25230;AT4G28470;AT4G34100;AT4G38930;AT5G01720;AT5G08260;AT5G15250;AT5G15710;AT5G26860;AT5G42240…
GO:1901657	glycosyl compound metabolic process	17	258	0.396519	0.64501	AT1G07640;AT1G47870;AT1G55810;AT1G74090;AT1G76790;AT1G79370;AT2G19570;AT2G25160;AT2G43100;AT2G47430;AT3G09820;AT3G14210;AT3G25180;AT4G13770;AT4G23100;AT5G48375;AT5G54060
GO:0071370	cellular response to gibberellin stimulus	6	84	0.400406	0.650983	AT1G14920;AT3G05120;AT3G11440;AT4G25420;AT5G06100;AT5G15160
GO:0019395	fatty acid oxidation	4	53	0.401616	0.652598	AT1G76150;AT2G22780;AT3G06680;AT5G17380
GO:0046907	intracellular transport	46	727	0.402007	0.652884	AT1G02690;AT1G06400;AT1G10290;AT1G15310;AT1G16540;AT1G21650;AT1G23900;AT1G30890;AT1G59660;AT1G72370;AT2G05120;AT2G21660;AT2G26890;AT2G42700;AT2G47450;AT3G06290;AT3G09560;AT3G13860;AT3G14120;AT3G16620;AT3G27240;AT3G44340;AT3G49560;AT3G53230;AT3G60600;AT3G61480;AT4G02195;AT4G16143;AT4G23940;AT4G28550;AT5G01590;AT5G03520;AT5G07120;AT5G09910;AT5G10470;AT5G16880;AT5G28350;AT5G43230;AT5G47480;AT5G50440…
GO:0016999	antibiotic metabolic process	16	243	0.402821	0.653787	AT1G53240;AT1G54340;AT1G66340;AT1G74710;AT2G22780;AT2G41480;AT2G43480;AT2G43840;AT2G48070;AT3G16910;AT3G32980;AT3G47833;AT4G25980;AT4G35830;AT5G19880;AT5G55070
GO:0010256	endomembrane system organization	7	100	0.403644	0.653787	AT2G26890;AT2G46180;AT3G21660;AT4G02195;AT4G24840;AT4G29160;AT5G47480
GO:0032940	secretion by cell	7	100	0.403644	0.653787	AT2G42700;AT4G02195;AT5G03520;AT5G13150;AT5G16490;AT5G41950;AT5G50440
GO:0043094	cellular metabolic compound salvage	7	100	0.403644	0.653787	AT1G55810;AT2G22780;AT3G08860;AT3G09820;AT3G24030;AT5G47435;ATCG00490
GO:0055076	transition metal ion homeostasis	7	100	0.403644	0.653787	AT1G14040;AT2G38170;AT2G46800;AT3G58060;AT4G24120;AT4G30110;AT4G37270
GO:0006820	anion transport	25	388	0.404971	0.655584	AT1G14040;AT1G17120;AT1G17500;AT1G25530;AT1G31670;AT1G49260;AT1G64650;AT1G73020;AT2G38940;AT2G47160;AT3G23080;AT3G27870;AT3G29060;AT3G54700;AT3G61320;AT4G01100;AT4G24230;AT4G26180;AT4G36640;AT4G39850;AT5G01340;AT5G04930;AT5G14570;AT5G51050;AT5G65000
GO:0000154	rRNA modification	3	38	0.407265	0.656897	AT3G19630;AT4G25630;AT5G56075
GO:0010769	regulation of cell morphogenesis involved in differentiation	3	38	0.407265	0.656897	AT2G13680;AT2G21480;AT5G13150
GO:0016482	cytosolic transport	3	38	0.407265	0.656897	AT3G61480;AT5G28350;AT5G50440
GO:0052545	callose localization	3	38	0.407265	0.656897	AT1G06490;AT1G66340;AT4G23100
GO:0060284	regulation of cell development	3	38	0.407265	0.656897	AT2G13680;AT2G21480;AT5G13150
GO:0031401	positive regulation of protein modification process	9	132	0.407331	0.656897	AT1G01100;AT2G32510;AT3G50310;AT3G61740;AT4G19600;AT4G22860;AT4G30790;AT5G18610;AT5G66750
GO:0034728	nucleosome organization	5	69	0.407699	0.656897	AT1G08600;AT1G21610;AT3G57300;AT4G26110;AT4G32820
GO:0010564	regulation of cell cycle process	11	164	0.408984	0.656897	AT1G33240;AT1G69400;AT1G78770;AT2G25880;AT2G45490;AT3G02860;AT3G24495;AT4G22860;AT4G32830;AT5G41360;AT5G41370
GO:1901617	organic hydroxy compound biosynthetic process	15	228	0.409455	0.656897	AT1G16540;AT1G50030;AT1G65690;AT1G74710;AT2G22240;AT2G38010;AT2G38210;AT2G38230;AT2G43420;AT3G07270;AT3G13730;AT4G39800;AT5G24155;AT5G50375;AT5G58782
GO:0005991	trehalose metabolic process	2	23	0.410343	0.656897	AT1G60140;AT4G17770
GO:0007135	meiosis II	2	23	0.410343	0.656897	AT2G47980;AT5G05490
GO:0010020	chloroplast fission	2	23	0.410343	0.656897	AT3G19720;AT4G23940
GO:0010030	positive regulation of seed germination	2	23	0.410343	0.656897	AT3G02860;AT4G39850
GO:0010204	defense response signaling pathway, resistance gene-independent	2	23	0.410343	0.656897	AT2G32680;AT3G18165
GO:0010212	response to ionizing radiation	2	23	0.410343	0.656897	AT1G66730;AT5G57160
GO:0043062	extracellular structure organization	2	23	0.410343	0.656897	AT3G29810;AT5G16490
GO:0043572	plastid fission	2	23	0.410343	0.656897	AT3G19720;AT4G23940
GO:0043967	histone H4 acetylation	2	23	0.410343	0.656897	AT3G01460;AT5G66750
GO:0046470	phosphatidylcholine metabolic process	2	23	0.410343	0.656897	AT4G11840;AT4G11850
GO:0052542	defense response by callose deposition	2	23	0.410343	0.656897	AT1G66340;AT4G23100
GO:0061983	meiosis II cell cycle process	2	23	0.410343	0.656897	AT2G47980;AT5G05490
GO:0006767	water-soluble vitamin metabolic process	6	85	0.411382	0.657863	AT2G22450;AT2G38210;AT2G38230;AT2G41090;AT3G24030;AT5G55120
GO:2000280	regulation of root development	6	85	0.411382	0.657863	AT1G07640;AT1G31670;AT1G34110;AT3G50310;AT4G26540;AT4G35987
GO:0006091	generation of precursor metabolites and energy	33	519	0.413022	0.660136	AT1G16300;AT1G19530;AT1G20950;AT1G47840;AT1G53240;AT1G54340;AT1G56190;AT1G79530;AT2G07718;AT2G22780;AT2G34910;AT3G01070;AT3G03100;AT3G07480;AT3G12780;AT3G15095;AT3G16250;AT3G27240;AT3G47833;AT3G54320;AT3G55250;AT3G60270;AT3G61320;AT4G01100;AT4G08550;AT4G15510;AT4G30790;AT4G35830;AT5G03690;AT5G15250;AT5G25090;AT5G55070;ATMG00590
GO:0016052	carbohydrate catabolic process	20	309	0.413448	0.660178	AT1G11580;AT1G16300;AT1G20950;AT1G47840;AT1G56190;AT1G56560;AT1G79530;AT3G06500;AT3G12780;AT3G17060;AT3G24230;AT3G24670;AT3G54320;AT4G09740;AT4G30790;AT4G33810;AT4G33820;AT5G03690;AT5G04960;AT5G09730
GO:0008202	steroid metabolic process	7	101	0.413703	0.660178	AT2G14920;AT2G43420;AT3G13730;AT5G24155;AT5G50375;AT5G50590;AT5G50690
GO:0034599	cellular response to oxidative stress	7	101	0.413703	0.660178	AT1G27510;AT1G32540;AT2G41090;AT3G05780;AT3G05790;AT3G59410;AT5G26860
GO:0007602	phototransduction	4	54	0.415504	0.66076	AT1G09570;AT1G28520;AT4G16250;AT5G04190
GO:0009070	serine family amino acid biosynthetic process	4	54	0.415504	0.66076	AT3G02020;AT3G04940;AT3G57050;AT4G19710
GO:0009585	red, far-red light phototransduction	4	54	0.415504	0.66076	AT1G09570;AT1G28520;AT4G16250;AT5G04190
GO:0010675	regulation of cellular carbohydrate metabolic process	4	54	0.415504	0.66076	AT1G07640;AT2G41770;AT3G57420;AT4G04920
GO:0006952	defense response	94	1514	0.417519	0.66076	AT1G02660;AT1G05800;AT1G07570;AT1G08060;AT1G09970;AT1G11000;AT1G11580;AT1G14790;AT1G16540;AT1G20980;AT1G21250;AT1G28520;AT1G32540;AT1G35310;AT1G49040;AT1G49540;AT1G50030;AT1G52410;AT1G52740;AT1G53240;AT1G56190;AT1G61430;AT1G63880;AT1G64790;AT1G66340;AT1G66980;AT1G71860;AT1G71930;AT1G72300;AT1G74710;AT2G02130;AT2G07180;AT2G21660;AT2G22240;AT2G32680;AT2G32940;AT2G35960;AT2G37710;AT2G39730;AT2G40030…
GO:0017144	drug metabolic process	52	829	0.418325	0.66076	AT1G11580;AT1G12050;AT1G16300;AT1G20950;AT1G47840;AT1G53240;AT1G54340;AT1G54570;AT1G56190;AT1G66340;AT1G74710;AT1G79530;AT2G03480;AT2G20860;AT2G22240;AT2G22450;AT2G22780;AT2G35370;AT2G35610;AT2G36880;AT2G38210;AT2G38230;AT2G39800;AT2G41480;AT2G43480;AT2G43840;AT2G48070;AT3G07270;AT3G09820;AT3G10340;AT3G12780;AT3G16910;AT3G17060;AT3G24030;AT3G24230;AT3G24670;AT3G27240;AT3G32980;AT3G47833;AT3G54320…
GO:0009117	nucleotide metabolic process	27	423	0.418426	0.66076	AT1G09430;AT1G16300;AT1G20950;AT1G21640;AT1G32200;AT1G36180;AT1G47840;AT1G54340;AT1G55810;AT1G56190;AT1G56500;AT1G62580;AT1G74260;AT1G79530;AT2G38040;AT3G06650;AT3G09820;AT3G12780;AT3G14890;AT3G27240;AT3G44560;AT3G54320;AT5G03690;AT5G40610;AT5G41670;AT5G47435;AT5G55070
GO:0048582	positive regulation of post-embryonic development	6	86	0.422337	0.66076	AT1G26830;AT1G28520;AT1G74720;AT3G02860;AT4G11040;AT4G39850
GO:0032875	regulation of DNA endoreduplication	3	39	0.423762	0.66076	AT1G33240;AT1G78770;AT3G24495
GO:0048574	long-day photoperiodism, flowering	3	39	0.423762	0.66076	AT1G28520;AT4G04920;AT5G04240
GO:0051225	spindle assembly	3	39	0.423762	0.66076	AT1G80245;AT2G32980;AT2G44190
GO:0090503	RNA phosphodiester bond hydrolysis, exonucleolytic	3	39	0.423762	0.66076	AT1G73875;AT1G77680;AT2G13840
GO:0009787	regulation of abscisic acid-activated signaling pathway	8	118	0.424506	0.66076	AT1G01720;AT1G52920;AT2G22660;AT2G31470;AT3G17980;AT4G35987;AT5G01810;AT5G06100
GO:0072657	protein localization to membrane	8	118	0.424506	0.66076	AT1G15310;AT1G24490;AT2G41830;AT2G47450;AT3G49560;AT3G60860;AT5G25100;AT5G37310
GO:1901419	regulation of response to alcohol	8	118	0.424506	0.66076	AT1G01720;AT1G52920;AT2G22660;AT2G31470;AT3G17980;AT4G35987;AT5G01810;AT5G06100
GO:1905957	regulation of cellular response to alcohol	8	118	0.424506	0.66076	AT1G01720;AT1G52920;AT2G22660;AT2G31470;AT3G17980;AT4G35987;AT5G01810;AT5G06100
GO:0051234	establishment of localization	171	2779	0.426317	0.66076	AT1G01140;AT1G02690;AT1G04440;AT1G05020;AT1G06400;AT1G06490;AT1G09860;AT1G10290;AT1G12770;AT1G14040;AT1G14910;AT1G14920;AT1G15310;AT1G16540;AT1G17120;AT1G17500;AT1G21650;AT1G23900;AT1G24490;AT1G25250;AT1G25530;AT1G30890;AT1G31670;AT1G49260;AT1G50260;AT1G54710;AT1G59660;AT1G64650;AT1G66950;AT1G67300;AT1G69160;AT1G70300;AT1G72370;AT1G72710;AT1G73020;AT2G01900;AT2G02020;AT2G05120;AT2G07718;AT2G13620…
GO:0009583	detection of light stimulus	4	55	0.429319	0.66076	AT1G09570;AT1G28520;AT4G16250;AT5G04190
GO:0042435	indole-containing compound biosynthetic process	4	55	0.429319	0.66076	AT1G76790;AT3G26830;AT4G23100;AT4G35160
GO:0001172	transcription, RNA-templated	1	9	0.430365	0.66076	AT1G14790
GO:0006216	cytidine catabolic process	1	9	0.430365	0.66076	AT2G19570
GO:0006491	N-glycan processing	1	9	0.430365	0.66076	AT3G11040
GO:0006655	phosphatidylglycerol biosynthetic process	1	9	0.430365	0.66076	AT1G32200
GO:0006772	thiamine metabolic process	1	9	0.430365	0.66076	AT3G24030
GO:0006998	nuclear envelope organization	1	9	0.430365	0.66076	AT3G21660
GO:0008295	spermidine biosynthetic process	1	9	0.430365	0.66076	AT2G16500
GO:0009068	aspartate family amino acid catabolic process	1	9	0.430365	0.66076	AT5G55070
GO:0009757	hexose mediated signaling	1	9	0.430365	0.66076	AT1G50030
GO:0009942	longitudinal axis specification	1	9	0.430365	0.66076	AT5G63420
GO:0009972	cytidine deamination	1	9	0.430365	0.66076	AT2G19570
GO:0010117	photoprotection	1	9	0.430365	0.66076	AT1G27730
GO:0010199	organ boundary specification between lateral organs and the meristem	1	9	0.430365	0.66076	AT4G00220
GO:0010325	raffinose family oligosaccharide biosynthetic process	1	9	0.430365	0.66076	AT3G05120
GO:0010364	regulation of ethylene biosynthetic process	1	9	0.430365	0.66076	AT4G02680
GO:0010586	miRNA metabolic process	1	9	0.430365	0.66076	AT4G03430
GO:0016137	glycoside metabolic process	1	9	0.430365	0.66076	AT5G54060
GO:0030149	sphingolipid catabolic process	1	9	0.430365	0.66076	AT2G38010
GO:0030656	regulation of vitamin metabolic process	1	9	0.430365	0.66076	AT2G41090
GO:0030970	retrograde protein transport, ER to cytosol	1	9	0.430365	0.66076	AT3G53230
GO:0031221	arabinan metabolic process	1	9	0.430365	0.66076	AT5G09730
GO:0031335	regulation of sulfur amino acid metabolic process	1	9	0.430365	0.66076	AT4G02680
GO:0031952	regulation of protein autophosphorylation	1	9	0.430365	0.66076	AT3G21650
GO:0032006	regulation of TOR signaling	1	9	0.430365	0.66076	AT5G19920
GO:0032204	regulation of telomere maintenance	1	9	0.430365	0.66076	AT1G79950
GO:0032261	purine nucleotide salvage	1	9	0.430365	0.66076	AT3G09820
GO:0032988	ribonucleoprotein complex disassembly	1	9	0.430365	0.66076	AT3G26560
GO:0035336	long-chain fatty-acyl-CoA metabolic process	1	9	0.430365	0.66076	AT3G44560
GO:0042372	phylloquinone biosynthetic process	1	9	0.430365	0.66076	AT1G74710
GO:0042374	phylloquinone metabolic process	1	9	0.430365	0.66076	AT1G74710
GO:0042723	thiamine-containing compound metabolic process	1	9	0.430365	0.66076	AT3G24030
GO:0042732	D-xylose metabolic process	1	9	0.430365	0.66076	AT5G54060
GO:0043101	purine-containing compound salvage	1	9	0.430365	0.66076	AT3G09820
GO:0045216	cell-cell junction organization	1	9	0.430365	0.66076	AT1G12770
GO:0045851	pH reduction	1	9	0.430365	0.66076	AT1G72300
GO:0045898	regulation of RNA polymerase II transcriptional preinitiation complex assembly	1	9	0.430365	0.66076	AT1G53780
GO:0045899	positive regulation of RNA polymerase II transcriptional preinitiation complex assembly	1	9	0.430365	0.66076	AT1G53780
GO:0046087	cytidine metabolic process	1	9	0.430365	0.66076	AT2G19570
GO:0046578	regulation of Ras protein signal transduction	1	9	0.430365	0.66076	AT3G60860
GO:0050779	RNA destabilization	1	9	0.430365	0.66076	AT3G12680
GO:0051056	regulation of small GTPase mediated signal transduction	1	9	0.430365	0.66076	AT3G60860
GO:0051782	negative regulation of cell division	1	9	0.430365	0.66076	AT1G47870
GO:0061157	mRNA destabilization	1	9	0.430365	0.66076	AT3G12680
GO:0070861	regulation of protein exit from endoplasmic reticulum	1	9	0.430365	0.66076	AT5G47480
GO:0071329	cellular response to sucrose stimulus	1	9	0.430365	0.66076	AT1G50030
GO:0080001	mucilage extrusion from seed coat	1	9	0.430365	0.66076	AT5G67360
GO:1900459	positive regulation of brassinosteroid mediated signaling pathway	1	9	0.430365	0.66076	AT1G50030
GO:1900908	regulation of olefin metabolic process	1	9	0.430365	0.66076	AT4G02680
GO:1900911	regulation of olefin biosynthetic process	1	9	0.430365	0.66076	AT4G02680
GO:1901409	positive regulation of phosphorylation of RNA polymerase II C-terminal domain	1	9	0.430365	0.66076	AT4G19600
GO:1903513	endoplasmic reticulum to cytosol transport	1	9	0.430365	0.66076	AT3G53230
GO:0051246	regulation of protein metabolic process	37	588	0.430447	0.66076	AT1G01100;AT1G09570;AT1G11580;AT1G13320;AT1G64790;AT1G71860;AT2G16090;AT2G24050;AT2G29200;AT2G32510;AT2G32710;AT2G32730;AT2G32940;AT2G40330;AT3G01790;AT3G12680;AT3G17040;AT3G21650;AT3G48050;AT3G48430;AT3G50310;AT3G50630;AT3G53230;AT3G59410;AT3G61740;AT4G19600;AT4G22860;AT4G28470;AT4G30790;AT4G34870;AT5G06830;AT5G16180;AT5G18230;AT5G18610;AT5G22010;AT5G65000;AT5G66750
GO:0006896	Golgi to vacuole transport	2	24	0.431706	0.66076	AT1G10290;AT5G50440
GO:0006904	vesicle docking involved in exocytosis	2	24	0.431706	0.66076	AT2G42700;AT5G03520
GO:0009937	regulation of gibberellic acid mediated signaling pathway	2	24	0.431706	0.66076	AT1G14920;AT3G05120
GO:0009944	polarity specification of adaxial/abaxial axis	2	24	0.431706	0.66076	AT5G55250;AT5G60690
GO:0031023	microtubule organizing center organization	2	24	0.431706	0.66076	AT2G32980;AT2G44190
GO:0045834	positive regulation of lipid metabolic process	2	24	0.431706	0.66076	AT1G50030;AT1G65690
GO:0140029	exocytic process	2	24	0.431706	0.66076	AT2G42700;AT5G03520
GO:1900426	positive regulation of defense response to bacterium	2	24	0.431706	0.66076	AT3G17980;AT5G18610
GO:0048193	Golgi vesicle transport	12	183	0.431845	0.66076	AT1G10290;AT1G17500;AT1G30890;AT2G18860;AT2G42700;AT3G27870;AT3G44340;AT3G60860;AT4G24840;AT4G39220;AT5G47480;AT5G50440
GO:0009933	meristem structural organization	5	71	0.431985	0.66076	AT1G15750;AT1G80490;AT2G17950;AT3G07780;AT5G60690
GO:0072329	monocarboxylic acid catabolic process	5	71	0.431985	0.66076	AT1G12050;AT1G76150;AT2G22780;AT3G06680;AT5G17380
GO:0015994	chlorophyll metabolic process	6	87	0.433264	0.662381	AT1G03475;AT1G56200;AT2G26540;AT3G56940;AT4G11910;AT5G13630
GO:0009605	response to external stimulus	105	1702	0.438122	0.66947	AT1G01140;AT1G02660;AT1G05630;AT1G05800;AT1G07640;AT1G08060;AT1G09570;AT1G11580;AT1G12910;AT1G14040;AT1G14790;AT1G16540;AT1G18390;AT1G20980;AT1G21250;AT1G25250;AT1G27510;AT1G28520;AT1G32540;AT1G33240;AT1G49260;AT1G50030;AT1G52410;AT1G52740;AT1G53240;AT1G54710;AT1G56190;AT1G58250;AT1G63880;AT1G64790;AT1G66340;AT1G66730;AT1G71930;AT1G74710;AT2G01340;AT2G02130;AT2G14210;AT2G22240;AT2G26890;AT2G31470…
GO:0000462	maturation of SSU-rRNA from tricistronic rRNA transcript (SSU-rRNA, 5.8S rRNA, LSU-rRNA)	3	40	0.440097	0.671809	AT1G72370;AT3G10530;AT5G59240
GO:0051348	negative regulation of transferase activity	3	40	0.440097	0.671809	AT1G71860;AT2G32710;AT3G50630
GO:0090305	nucleic acid phosphodiester bond hydrolysis	25	395	0.440719	0.672136	AT1G05630;AT1G40390;AT1G72370;AT1G73875;AT1G77680;AT2G01050;AT2G04270;AT2G13840;AT2G31830;AT2G43900;AT3G27970;AT3G48900;AT3G55350;AT4G20480;AT4G25630;AT5G05540;AT5G19270;AT5G40310;AT5G41190;AT5G41360;AT5G41370;AT5G54090;AT5G59980;AT5G61190;AT5G63420
GO:0019693	ribose phosphate metabolic process	21	330	0.440756	0.672136	AT1G09430;AT1G16300;AT1G20950;AT1G36180;AT1G47840;AT1G55810;AT1G56190;AT1G62580;AT1G74260;AT1G79530;AT2G38040;AT3G06650;AT3G09820;AT3G12780;AT3G27240;AT3G44560;AT3G54320;AT5G03690;AT5G41670;AT5G47435;AT5G55070
GO:0048367	shoot system development	59	950	0.44155	0.673008	AT1G06220;AT1G13710;AT1G14920;AT1G15750;AT1G16710;AT1G25250;AT1G26830;AT1G34180;AT1G49540;AT1G68990;AT1G74720;AT1G75080;AT1G79530;AT1G80490;AT2G15530;AT2G17950;AT2G39705;AT2G39730;AT2G42540;AT2G46990;AT3G01460;AT3G05120;AT3G07610;AT3G08640;AT3G11440;AT3G11450;AT3G12680;AT3G13730;AT3G19190;AT3G48430;AT3G51060;AT3G53020;AT3G62770;AT4G12750;AT4G14720;AT4G19600;AT4G22950;AT4G23100;AT4G25420;AT4G28910…
GO:0010604	positive regulation of macromolecule metabolic process	53	852	0.441879	0.673169	AT1G01100;AT1G14920;AT1G17310;AT1G20980;AT1G26960;AT1G28520;AT1G32750;AT1G34180;AT1G47870;AT1G50030;AT1G53780;AT1G66470;AT1G71930;AT1G77180;AT2G14210;AT2G16090;AT2G27980;AT2G31730;AT2G32510;AT2G36720;AT3G01610;AT3G07610;AT3G09290;AT3G11440;AT3G12680;AT3G16730;AT3G24650;AT3G44460;AT3G50310;AT3G51060;AT3G53230;AT3G54320;AT3G57300;AT3G61740;AT4G00220;AT4G03430;AT4G17880;AT4G19600;AT4G22860;AT4G22950…
GO:0048481	plant ovule development	4	56	0.443046	0.674608	AT1G68990;AT1G75080;AT5G42630;AT5G49030
GO:0005984	disaccharide metabolic process	5	72	0.444051	0.674779	AT1G56560;AT1G60140;AT3G06500;AT4G17770;AT5G11110
GO:0009850	auxin metabolic process	5	72	0.444051	0.674779	AT1G14120;AT1G25250;AT3G51060;AT5G12330;AT5G56660
GO:0010224	response to UV-B	5	72	0.444051	0.674779	AT3G17800;AT3G45890;AT4G15480;AT5G01510;AT5G41360
GO:0010431	seed maturation	5	72	0.444051	0.674779	AT1G14920;AT1G52920;AT2G41945;AT4G11040;AT4G28520
GO:0051254	positive regulation of RNA metabolic process	37	592	0.447237	0.679279	AT1G14920;AT1G17310;AT1G20980;AT1G26960;AT1G28520;AT1G32750;AT1G34180;AT1G47870;AT1G50030;AT1G53780;AT1G66470;AT1G71930;AT1G77180;AT2G14210;AT2G27980;AT2G31730;AT2G36720;AT3G11440;AT3G12680;AT3G24650;AT3G44460;AT3G51060;AT4G00220;AT4G03430;AT4G17880;AT4G19600;AT4G22950;AT4G31440;AT5G06100;AT5G12330;AT5G13010;AT5G41360;AT5G41370;AT5G62020;AT5G63670;AT5G64980;AT5G66700
GO:0044282	small molecule catabolic process	16	250	0.447868	0.679649	AT1G03090;AT1G05630;AT1G12050;AT1G76150;AT2G16500;AT2G19570;AT2G20860;AT2G22780;AT2G31830;AT2G35370;AT2G43900;AT3G06680;AT3G10340;AT5G17330;AT5G17380;AT5G55070
GO:0006753	nucleoside phosphate metabolic process	27	429	0.44793	0.679649	AT1G09430;AT1G16300;AT1G20950;AT1G21640;AT1G32200;AT1G36180;AT1G47840;AT1G54340;AT1G55810;AT1G56190;AT1G56500;AT1G62580;AT1G74260;AT1G79530;AT2G38040;AT3G06650;AT3G09820;AT3G12780;AT3G14890;AT3G27240;AT3G44560;AT3G54320;AT5G03690;AT5G40610;AT5G41670;AT5G47435;AT5G55070
GO:0006020	inositol metabolic process	2	25	0.452647	0.683377	AT2G22240;AT4G39800
GO:0006368	transcription elongation from RNA polymerase II promoter	2	25	0.452647	0.683377	AT2G34210;AT5G04290
GO:0006551	leucine metabolic process	2	25	0.452647	0.683377	AT1G03090;AT2G43100
GO:0006783	heme biosynthetic process	2	25	0.452647	0.683377	AT1G03475;AT2G26540
GO:0019674	NAD metabolic process	2	25	0.452647	0.683377	AT1G21640;AT5G40610
[truncated: 1,026 more rows]

## Sheet: Cellular Component
Table S4. GO enrichment of mRNA in circRNA-miRNA-mRNA network (Cellular Component)
GO ID	Description	out (1280)	All (20233)	pvalue	p.adjust	Genes
GO:0044464	cell part	1092	15969	1.11739e-09	6.16801e-07	AT1G01100;AT1G01140;AT1G01720;AT1G01900;AT1G01930;AT1G02370;AT1G02660;AT1G02690;AT1G02840;AT1G03030;AT1G03090;AT1G03120;AT1G03220;AT1G03230;AT1G03475;AT1G03860;AT1G03910;AT1G04310;AT1G04440;AT1G04780;AT1G04820;AT1G05000;AT1G05020;AT1G05170;AT1G05490;AT1G05630;AT1G05690;AT1G05800;AT1G06100;AT1G06220;AT1G06250;AT1G06400;AT1G06490;AT1G07520;AT1G07570;AT1G07640;AT1G07740;AT1G08060;AT1G08170;AT1G08465…
GO:0005623	cell	1092	16003	2.70368e-09	7.46216e-07	AT1G01100;AT1G01140;AT1G01720;AT1G01900;AT1G01930;AT1G02370;AT1G02660;AT1G02690;AT1G02840;AT1G03030;AT1G03090;AT1G03120;AT1G03220;AT1G03230;AT1G03475;AT1G03860;AT1G03910;AT1G04310;AT1G04440;AT1G04780;AT1G04820;AT1G05000;AT1G05020;AT1G05170;AT1G05490;AT1G05630;AT1G05690;AT1G05800;AT1G06100;AT1G06220;AT1G06250;AT1G06400;AT1G06490;AT1G07520;AT1G07570;AT1G07640;AT1G07740;AT1G08060;AT1G08170;AT1G08465…
GO:0005622	intracellular	941	13918	7.56409e-05	0.0136666	AT1G01100;AT1G01140;AT1G01720;AT1G01930;AT1G02370;AT1G02660;AT1G02690;AT1G02840;AT1G03030;AT1G03090;AT1G03120;AT1G03220;AT1G03230;AT1G03475;AT1G03860;AT1G03910;AT1G04310;AT1G04440;AT1G04820;AT1G05000;AT1G05020;AT1G05170;AT1G05490;AT1G05630;AT1G05690;AT1G05800;AT1G06100;AT1G06220;AT1G06250;AT1G06400;AT1G07520;AT1G07640;AT1G07740;AT1G08060;AT1G08170;AT1G08465;AT1G08600;AT1G09160;AT1G09350;AT1G09430…
GO:0016604	nuclear body	20	124	9.90334e-05	0.0136666	AT1G02840;AT1G03910;AT1G06220;AT1G09570;AT1G23860;AT1G49590;AT1G60830;AT1G60900;AT1G77180;AT2G40030;AT3G12680;AT3G53500;AT3G55460;AT3G61860;AT3G63400;AT4G03430;AT4G19610;AT4G25630;AT5G53060;AT5G63540
GO:0044424	intracellular part	927	13730	0.000145994	0.0161178	AT1G01100;AT1G01140;AT1G01720;AT1G01930;AT1G02370;AT1G02660;AT1G02690;AT1G02840;AT1G03030;AT1G03090;AT1G03120;AT1G03220;AT1G03230;AT1G03475;AT1G03860;AT1G03910;AT1G04310;AT1G04440;AT1G04820;AT1G05000;AT1G05020;AT1G05170;AT1G05490;AT1G05630;AT1G05690;AT1G05800;AT1G06100;AT1G06220;AT1G06250;AT1G06400;AT1G07520;AT1G07640;AT1G07740;AT1G08060;AT1G08170;AT1G08465;AT1G08600;AT1G09160;AT1G09350;AT1G09430…
GO:0005654	nucleoplasm	51	501	0.000548343	0.0439931	AT1G02690;AT1G02840;AT1G03910;AT1G06220;AT1G09570;AT1G17440;AT1G23860;AT1G30810;AT1G31360;AT1G32750;AT1G49590;AT1G59760;AT1G60830;AT1G60900;AT1G67120;AT1G67370;AT1G77180;AT1G80190;AT2G32710;AT2G34210;AT2G40030;AT3G05380;AT3G12680;AT3G14890;AT3G23780;AT3G42670;AT3G48430;AT3G50630;AT3G53230;AT3G53500;AT3G55460;AT3G61860;AT3G63400;AT4G02730;AT4G03430;AT4G04920;AT4G16143;AT4G19600;AT4G19610;AT4G21710…
GO:0016607	nuclear speck	15	91	0.000557883	0.0439931	AT1G02840;AT1G03910;AT1G06220;AT1G09570;AT1G23860;AT1G60830;AT1G60900;AT1G77180;AT3G12680;AT3G53500;AT3G55460;AT3G61860;AT3G63400;AT4G19610;AT5G53060
GO:0043229	intracellular organelle	824	12190	0.000952812	0.065744	AT1G01100;AT1G01140;AT1G01720;AT1G01930;AT1G02370;AT1G02660;AT1G02690;AT1G02840;AT1G03030;AT1G03090;AT1G03120;AT1G03220;AT1G03230;AT1G03475;AT1G03860;AT1G03910;AT1G04310;AT1G04440;AT1G04820;AT1G05000;AT1G05020;AT1G05170;AT1G05490;AT1G05630;AT1G05690;AT1G05800;AT1G06100;AT1G06220;AT1G06400;AT1G07520;AT1G07640;AT1G07740;AT1G08060;AT1G08170;AT1G08465;AT1G08600;AT1G09160;AT1G09570;AT1G10240;AT1G10290…
GO:0071944	cell periphery	284	3832	0.00145385	0.0844589	AT1G01100;AT1G01900;AT1G03220;AT1G03230;AT1G03860;AT1G04780;AT1G05020;AT1G06220;AT1G06400;AT1G06490;AT1G07570;AT1G09160;AT1G09970;AT1G10290;AT1G11050;AT1G11580;AT1G13280;AT1G13320;AT1G14040;AT1G14910;AT1G15400;AT1G16220;AT1G17120;AT1G17500;AT1G18390;AT1G20980;AT1G21250;AT1G21680;AT1G21750;AT1G25320;AT1G25390;AT1G25530;AT1G29750;AT1G30440;AT1G30740;AT1G34110;AT1G47900;AT1G49040;AT1G49260;AT1G49340…
GO:0044451	nucleoplasm part	40	388	0.00163768	0.0844589	AT1G02840;AT1G03910;AT1G06220;AT1G09570;AT1G17440;AT1G23860;AT1G30810;AT1G31360;AT1G32750;AT1G49590;AT1G60830;AT1G60900;AT1G77180;AT1G80190;AT2G34210;AT2G40030;AT3G12680;AT3G23780;AT3G48430;AT3G53500;AT3G55460;AT3G61860;AT3G63400;AT4G02730;AT4G03430;AT4G04920;AT4G19600;AT4G19610;AT4G21710;AT4G25630;AT4G31440;AT5G01400;AT5G04240;AT5G04290;AT5G06350;AT5G41360;AT5G41370;AT5G53060;AT5G63540;AT5G63670
GO:0043226	organelle	824	12258	0.00217055	0.0844589	AT1G01100;AT1G01140;AT1G01720;AT1G01930;AT1G02370;AT1G02660;AT1G02690;AT1G02840;AT1G03030;AT1G03090;AT1G03120;AT1G03220;AT1G03230;AT1G03475;AT1G03860;AT1G03910;AT1G04310;AT1G04440;AT1G04820;AT1G05000;AT1G05020;AT1G05170;AT1G05490;AT1G05630;AT1G05690;AT1G05800;AT1G06100;AT1G06220;AT1G06400;AT1G07520;AT1G07640;AT1G07740;AT1G08060;AT1G08170;AT1G08465;AT1G08600;AT1G09160;AT1G09570;AT1G10240;AT1G10290…
GO:0032044	DSIF complex	3	5	0.00229318	0.0844589	AT2G34210;AT5G04290;AT5G63670
GO:0000322	storage vacuole	6	23	0.00251506	0.0844589	AT1G21750;AT1G49320;AT3G09560;AT3G60600;AT4G28520;AT5G66160
GO:0000326	protein storage vacuole	6	23	0.00251506	0.0844589	AT1G21750;AT1G49320;AT3G09560;AT3G60600;AT4G28520;AT5G66160
GO:0005911	cell-cell junction	88	1036	0.00281253	0.0844589	AT1G03220;AT1G04440;AT1G09970;AT1G10290;AT1G15940;AT1G30740;AT1G34110;AT1G49340;AT1G52540;AT1G61760;AT1G64180;AT1G67120;AT1G70770;AT1G72370;AT1G74720;AT1G76380;AT1G79930;AT2G02130;AT2G05920;AT2G16250;AT2G21480;AT2G21660;AT2G27110;AT2G27270;AT2G28490;AT2G34040;AT2G35960;AT2G36880;AT2G38010;AT2G38940;AT2G39700;AT2G43420;AT2G43480;AT2G45900;AT2G46530;AT2G47430;AT3G01460;AT3G03770;AT3G04690;AT3G08970…
GO:0009506	plasmodesma	88	1036	0.00281253	0.0844589	AT1G03220;AT1G04440;AT1G09970;AT1G10290;AT1G15940;AT1G30740;AT1G34110;AT1G49340;AT1G52540;AT1G61760;AT1G64180;AT1G67120;AT1G70770;AT1G72370;AT1G74720;AT1G76380;AT1G79930;AT2G02130;AT2G05920;AT2G16250;AT2G21480;AT2G21660;AT2G27110;AT2G27270;AT2G28490;AT2G34040;AT2G35960;AT2G36880;AT2G38010;AT2G38940;AT2G39700;AT2G43420;AT2G43480;AT2G45900;AT2G46530;AT2G47430;AT3G01460;AT3G03770;AT3G04690;AT3G08970…
GO:0030054	cell junction	88	1036	0.00281253	0.0844589	AT1G03220;AT1G04440;AT1G09970;AT1G10290;AT1G15940;AT1G30740;AT1G34110;AT1G49340;AT1G52540;AT1G61760;AT1G64180;AT1G67120;AT1G70770;AT1G72370;AT1G74720;AT1G76380;AT1G79930;AT2G02130;AT2G05920;AT2G16250;AT2G21480;AT2G21660;AT2G27110;AT2G27270;AT2G28490;AT2G34040;AT2G35960;AT2G36880;AT2G38010;AT2G38940;AT2G39700;AT2G43420;AT2G43480;AT2G45900;AT2G46530;AT2G47430;AT3G01460;AT3G03770;AT3G04690;AT3G08970…
GO:0055044	symplast	88	1036	0.00281253	0.0844589	AT1G03220;AT1G04440;AT1G09970;AT1G10290;AT1G15940;AT1G30740;AT1G34110;AT1G49340;AT1G52540;AT1G61760;AT1G64180;AT1G67120;AT1G70770;AT1G72370;AT1G74720;AT1G76380;AT1G79930;AT2G02130;AT2G05920;AT2G16250;AT2G21480;AT2G21660;AT2G27110;AT2G27270;AT2G28490;AT2G34040;AT2G35960;AT2G36880;AT2G38010;AT2G38940;AT2G39700;AT2G43420;AT2G43480;AT2G45900;AT2G46530;AT2G47430;AT3G01460;AT3G03770;AT3G04690;AT3G08970…
GO:0000793	condensed chromosome	11	67	0.00303146	0.0844589	AT1G22275;AT1G67370;AT1G69400;AT2G05120;AT2G25880;AT2G47980;AT3G16730;AT3G20760;AT3G57060;AT4G32830;AT5G05490
GO:0005874	microtubule	25	221	0.00349469	0.0844589	AT1G04820;AT1G10290;AT1G18550;AT1G27920;AT1G50010;AT1G68060;AT1G73860;AT1G80245;AT1G80350;AT2G25880;AT2G28620;AT2G32980;AT2G44190;AT3G04630;AT3G20150;AT3G23670;AT3G61760;AT4G14960;AT4G17220;AT4G22860;AT4G32830;AT5G10470;AT5G15600;AT5G55520;AT5G65930
GO:0005681	spliceosomal complex	20	165	0.00391212	0.0844589	AT1G02840;AT1G03910;AT1G06220;AT1G10320;AT1G23860;AT1G49590;AT1G60830;AT1G60900;AT1G77180;AT2G38770;AT3G02860;AT3G18165;AT3G26560;AT3G51110;AT3G53500;AT3G55460;AT3G61860;AT4G03430;AT5G13010;AT5G64270
GO:0000112	nucleotide-excision repair factor 3 complex	2	2	0.00399928	0.0844589	AT5G41360;AT5G41370
GO:0031616	spindle pole centrosome	2	2	0.00399928	0.0844589	AT2G25880;AT4G32830
GO:0032133	chromosome passenger complex	2	2	0.00399928	0.0844589	AT2G25880;AT4G32830
GO:0043227	membrane-bounded organelle	789	11751	0.00404103	0.0844589	AT1G01100;AT1G01140;AT1G01720;AT1G01930;AT1G02370;AT1G02660;AT1G02690;AT1G02840;AT1G03030;AT1G03090;AT1G03120;AT1G03220;AT1G03230;AT1G03475;AT1G03860;AT1G03910;AT1G04310;AT1G04440;AT1G05000;AT1G05020;AT1G05170;AT1G05490;AT1G05630;AT1G05690;AT1G05800;AT1G06100;AT1G06220;AT1G06400;AT1G07520;AT1G07640;AT1G07740;AT1G08060;AT1G08170;AT1G08465;AT1G08600;AT1G09160;AT1G09570;AT1G10240;AT1G10290;AT1G10320…
GO:0015630	microtubule cytoskeleton	31	297	0.00429399	0.0844589	AT1G04820;AT1G10290;AT1G18550;AT1G27920;AT1G50010;AT1G65010;AT1G68060;AT1G69400;AT1G73860;AT1G80245;AT1G80350;AT2G04660;AT2G25880;AT2G28620;AT2G32980;AT2G44190;AT2G45490;AT3G04630;AT3G09000;AT3G20150;AT3G23670;AT3G58650;AT3G61760;AT4G14960;AT4G17220;AT4G22860;AT4G32830;AT5G10470;AT5G15600;AT5G55520;AT5G65930
GO:0043231	intracellular membrane-bounded organelle	777	11566	0.00436253	0.0844589	AT1G01100;AT1G01140;AT1G01720;AT1G01930;AT1G02370;AT1G02660;AT1G02690;AT1G02840;AT1G03030;AT1G03090;AT1G03120;AT1G03220;AT1G03230;AT1G03475;AT1G03860;AT1G03910;AT1G04310;AT1G04440;AT1G05000;AT1G05020;AT1G05170;AT1G05490;AT1G05630;AT1G05690;AT1G05800;AT1G06100;AT1G06220;AT1G07520;AT1G07640;AT1G07740;AT1G08060;AT1G08170;AT1G08465;AT1G08600;AT1G09160;AT1G09570;AT1G10240;AT1G10290;AT1G10320;AT1G11580…
GO:0051233	spindle midzone	3	6	0.00437066	0.0844589	AT1G18550;AT2G25880;AT4G32830
GO:0099080	supramolecular complex	26	237	0.00443715	0.0844589	AT1G04820;AT1G10290;AT1G18550;AT1G27920;AT1G50010;AT1G68060;AT1G73860;AT1G80245;AT1G80350;AT2G25880;AT2G28620;AT2G32980;AT2G44190;AT3G04630;AT3G20150;AT3G23670;AT3G61760;AT3G62410;AT4G14960;AT4G17220;AT4G22860;AT4G32830;AT5G10470;AT5G15600;AT5G55520;AT5G65930
GO:0044430	cytoskeletal part	34	337	0.00490601	0.0902706	AT1G04820;AT1G10290;AT1G18550;AT1G27920;AT1G50010;AT1G54560;AT1G65010;AT1G68060;AT1G69400;AT1G73860;AT1G80245;AT1G80350;AT2G04660;AT2G20290;AT2G25880;AT2G28620;AT2G32980;AT2G44190;AT2G45490;AT3G04630;AT3G09000;AT3G19960;AT3G20150;AT3G23670;AT3G58650;AT3G61760;AT4G14960;AT4G17220;AT4G22860;AT4G32830;AT5G10470;AT5G15600;AT5G55520;AT5G65930
GO:0000148	1,3-beta-D-glucan synthase complex	4	12	0.00523396	0.0902858	AT1G06490;AT2G13680;AT3G59100;AT5G13000
GO:0034045	phagophore assembly site membrane	4	12	0.00523396	0.0902858	AT1G54710;AT3G62770;AT4G30510;AT4G30790
GO:0005819	spindle	13	94	0.0061678	0.100136	AT1G18550;AT1G27920;AT1G68060;AT1G69400;AT1G80245;AT2G04660;AT2G25880;AT2G28620;AT2G45490;AT4G22860;AT4G32830;AT5G10470;AT5G65930
GO:0009524	phragmoplast	13	94	0.0061678	0.100136	AT1G10290;AT1G17210;AT1G27920;AT1G68060;AT1G69400;AT3G01610;AT3G19960;AT3G23670;AT3G53230;AT4G14350;AT4G32830;AT5G10470;AT5G65930
GO:0099081	supramolecular polymer	25	234	0.00724746	0.105899	AT1G04820;AT1G10290;AT1G18550;AT1G27920;AT1G50010;AT1G68060;AT1G73860;AT1G80245;AT1G80350;AT2G25880;AT2G28620;AT2G32980;AT2G44190;AT3G04630;AT3G20150;AT3G23670;AT3G61760;AT4G14960;AT4G17220;AT4G22860;AT4G32830;AT5G10470;AT5G15600;AT5G55520;AT5G65930
GO:0099512	supramolecular fiber	25	234	0.00724746	0.105899	AT1G04820;AT1G10290;AT1G18550;AT1G27920;AT1G50010;AT1G68060;AT1G73860;AT1G80245;AT1G80350;AT2G25880;AT2G28620;AT2G32980;AT2G44190;AT3G04630;AT3G20150;AT3G23670;AT3G61760;AT4G14960;AT4G17220;AT4G22860;AT4G32830;AT5G10470;AT5G15600;AT5G55520;AT5G65930
GO:0099513	polymeric cytoskeletal fiber	25	234	0.00724746	0.105899	AT1G04820;AT1G10290;AT1G18550;AT1G27920;AT1G50010;AT1G68060;AT1G73860;AT1G80245;AT1G80350;AT2G25880;AT2G28620;AT2G32980;AT2G44190;AT3G04630;AT3G20150;AT3G23670;AT3G61760;AT4G14960;AT4G17220;AT4G22860;AT4G32830;AT5G10470;AT5G15600;AT5G55520;AT5G65930
GO:0032585	multivesicular body membrane	3	7	0.00729014	0.105899	AT3G10640;AT5G04850;AT5G07120
GO:0009547	plastid ribosome	3	8	0.0111194	0.153447	AT1G79850;AT3G25920;AT3G44890
GO:0089701	U2AF	3	8	0.0111194	0.153447	AT1G10320;AT1G60830;AT1G60900
GO:0005886	plasma membrane	229	3155	0.0116338	0.15663	AT1G01100;AT1G03220;AT1G03230;AT1G04780;AT1G05020;AT1G06220;AT1G06400;AT1G06490;AT1G07570;AT1G09160;AT1G09970;AT1G10290;AT1G11050;AT1G13280;AT1G13320;AT1G14040;AT1G14910;AT1G15400;AT1G16220;AT1G17120;AT1G17500;AT1G18390;AT1G20980;AT1G21250;AT1G25320;AT1G25390;AT1G25530;AT1G29750;AT1G30440;AT1G34110;AT1G47900;AT1G49040;AT1G49260;AT1G49340;AT1G51040;AT1G52540;AT1G52920;AT1G53730;AT1G54340;AT1G58250…
GO:0005856	cytoskeleton	39	424	0.01229	0.161526	AT1G04820;AT1G10290;AT1G18550;AT1G27920;AT1G50010;AT1G54560;AT1G65010;AT1G68060;AT1G69400;AT1G73860;AT1G80245;AT1G80350;AT2G04660;AT2G20290;AT2G25880;AT2G28620;AT2G32980;AT2G44190;AT2G45490;AT3G01610;AT3G02170;AT3G04630;AT3G09000;AT3G19960;AT3G20150;AT3G23670;AT3G53230;AT3G58650;AT3G61760;AT4G14960;AT4G17220;AT4G22860;AT4G32830;AT5G09810;AT5G10470;AT5G15600;AT5G55520;AT5G59370;AT5G65930
GO:0005737	cytoplasm	670	9972	0.0128031	0.16252	AT1G01100;AT1G01140;AT1G01930;AT1G02370;AT1G02660;AT1G02690;AT1G03030;AT1G03090;AT1G03120;AT1G03220;AT1G03230;AT1G03475;AT1G03860;AT1G04310;AT1G04440;AT1G04820;AT1G05000;AT1G05020;AT1G05170;AT1G05800;AT1G06100;AT1G06220;AT1G06250;AT1G06400;AT1G07740;AT1G09160;AT1G09350;AT1G09430;AT1G09570;AT1G10290;AT1G11580;AT1G11710;AT1G11940;AT1G12050;AT1G12770;AT1G13060;AT1G13280;AT1G13320;AT1G13350;AT1G13430…
GO:0000779	condensed chromosome, centromeric region	5	23	0.0129952	0.16252	AT1G69400;AT2G05120;AT2G25880;AT3G57060;AT4G32830
GO:0031974	membrane-enclosed lumen	104	1330	0.0138377	0.16252	AT1G02690;AT1G02840;AT1G03090;AT1G03120;AT1G03910;AT1G06220;AT1G09570;AT1G14620;AT1G17440;AT1G21610;AT1G21750;AT1G22275;AT1G22660;AT1G23860;AT1G29940;AT1G30810;AT1G31360;AT1G32750;AT1G47870;AT1G49590;AT1G49630;AT1G52410;AT1G52740;AT1G53240;AT1G59760;AT1G60830;AT1G60900;AT1G67120;AT1G67370;AT1G77180;AT1G80190;AT2G20860;AT2G21060;AT2G25880;AT2G31320;AT2G32710;AT2G34210;AT2G40030;AT3G01790;AT3G05380…
GO:0043233	organelle lumen	104	1330	0.0138377	0.16252	AT1G02690;AT1G02840;AT1G03090;AT1G03120;AT1G03910;AT1G06220;AT1G09570;AT1G14620;AT1G17440;AT1G21610;AT1G21750;AT1G22275;AT1G22660;AT1G23860;AT1G29940;AT1G30810;AT1G31360;AT1G32750;AT1G47870;AT1G49590;AT1G49630;AT1G52410;AT1G52740;AT1G53240;AT1G59760;AT1G60830;AT1G60900;AT1G67120;AT1G67370;AT1G77180;AT1G80190;AT2G20860;AT2G21060;AT2G25880;AT2G31320;AT2G32710;AT2G34210;AT2G40030;AT3G01790;AT3G05380…
GO:0070013	intracellular organelle lumen	104	1330	0.0138377	0.16252	AT1G02690;AT1G02840;AT1G03090;AT1G03120;AT1G03910;AT1G06220;AT1G09570;AT1G14620;AT1G17440;AT1G21610;AT1G21750;AT1G22275;AT1G22660;AT1G23860;AT1G29940;AT1G30810;AT1G31360;AT1G32750;AT1G47870;AT1G49590;AT1G49630;AT1G52410;AT1G52740;AT1G53240;AT1G59760;AT1G60830;AT1G60900;AT1G67120;AT1G67370;AT1G77180;AT1G80190;AT2G20860;AT2G21060;AT2G25880;AT2G31320;AT2G32710;AT2G34210;AT2G40030;AT3G01790;AT3G05380…
GO:0032586	protein storage vacuole membrane	3	9	0.0159026	0.18288	AT3G09560;AT3G60600;AT5G66160
GO:0035097	histone methyltransferase complex	5	25	0.0184843	0.208231	AT1G30810;AT3G48430;AT4G02730;AT5G04240;AT5G06350
GO:0005875	microtubule associated complex	12	97	0.0192413	0.212424	AT1G18550;AT1G65010;AT1G73860;AT2G25880;AT2G28620;AT3G09000;AT3G20150;AT3G23670;AT4G32830;AT5G10470;AT5G55520;AT5G65930
GO:0005634	nucleus	381	5510	0.0198209	0.214532	AT1G01100;AT1G01140;AT1G01720;AT1G02690;AT1G02840;AT1G03120;AT1G03910;AT1G04440;AT1G05490;AT1G05630;AT1G05690;AT1G06220;AT1G07520;AT1G07640;AT1G08060;AT1G08170;AT1G08465;AT1G08600;AT1G09160;AT1G09570;AT1G10240;AT1G10320;AT1G12910;AT1G13060;AT1G13320;AT1G13350;AT1G13740;AT1G14790;AT1G14920;AT1G15215;AT1G15340;AT1G15750;AT1G15940;AT1G16710;AT1G17210;AT1G17310;AT1G17440;AT1G18550;AT1G20920;AT1G20980…
GO:0044444	cytoplasmic part	580	8608	0.0208336	0.221156	AT1G01100;AT1G01930;AT1G02370;AT1G02660;AT1G02690;AT1G03030;AT1G03090;AT1G03120;AT1G03220;AT1G03230;AT1G03475;AT1G03860;AT1G04310;AT1G05000;AT1G05020;AT1G05170;AT1G05800;AT1G06100;AT1G06220;AT1G06400;AT1G07740;AT1G09160;AT1G09430;AT1G10290;AT1G11580;AT1G11710;AT1G11940;AT1G12050;AT1G12770;AT1G13280;AT1G13320;AT1G13710;AT1G14040;AT1G14250;AT1G14620;AT1G14680;AT1G14910;AT1G15310;AT1G15340;AT1G15750…
GO:0032045	guanyl-nucleotide exchange factor complex	2	4	0.0220224	0.225118	AT3G61480;AT5G28350
GO:0034066	RIC1-RGP1 guanyl-nucleotide exchange factor complex	2	4	0.0220224	0.225118	AT3G61480;AT5G28350
GO:0000407	phagophore assembly site	5	27	0.0253123	0.254043	AT1G54710;AT3G19190;AT3G62770;AT4G30510;AT4G30790
GO:0000922	spindle pole	4	19	0.0287933	0.273738	AT1G27920;AT1G80245;AT2G25880;AT4G32830
GO:0016324	apical plasma membrane	4	19	0.0287933	0.273738	AT2G21480;AT2G41210;AT3G04690;AT5G16490
GO:0030312	external encapsulating structure	64	797	0.0291775	0.273738	AT1G01900;AT1G03220;AT1G03230;AT1G03860;AT1G06220;AT1G11580;AT1G13320;AT1G21250;AT1G21680;AT1G21750;AT1G30740;AT1G53240;AT1G69530;AT1G70370;AT1G72730;AT1G77410;AT1G79930;AT2G02130;AT2G05920;AT2G16250;AT2G39700;AT2G39730;AT2G43480;AT2G47160;AT3G07830;AT3G10680;AT3G12780;AT3G13784;AT3G17060;AT3G20470;AT3G32980;AT3G45960;AT3G54400;AT3G57420;AT3G60770;AT4G14630;AT4G14960;AT4G20820;AT4G21630;AT4G22690…
GO:0098590	plasma membrane region	5	28	0.0292582	0.273738	AT2G21480;AT2G41210;AT3G04690;AT3G51460;AT5G16490
GO:0000775	chromosome, centromeric region	8	59	0.0315542	0.290298	AT1G69400;AT2G05120;AT2G25880;AT2G35160;AT2G45490;AT3G57060;AT3G57910;AT4G32830
GO:1990391	DNA repair complex	4	20	0.0342395	0.308202	AT3G24495;AT5G41360;AT5G41370;AT5G54090
GO:0009346	citrate lyase complex	2	5	0.0351752	0.308202	AT1G09430;AT3G06650
GO:0034515	proteasome storage granule	2	5	0.0351752	0.308202	AT2G32730;AT4G28470
GO:0005618	cell wall	63	795	0.0380506	0.328187	AT1G01900;AT1G03220;AT1G03230;AT1G03860;AT1G06220;AT1G11580;AT1G13320;AT1G21250;AT1G21680;AT1G21750;AT1G30740;AT1G53240;AT1G69530;AT1G70370;AT1G72730;AT1G77410;AT1G79930;AT2G02130;AT2G05920;AT2G16250;AT2G39700;AT2G39730;AT2G43480;AT3G07830;AT3G10680;AT3G12780;AT3G13784;AT3G17060;AT3G20470;AT3G32980;AT3G45960;AT3G54400;AT3G57420;AT3G60770;AT4G14630;AT4G14960;AT4G20820;AT4G21630;AT4G22690;AT4G25980…
GO:0012511	monolayer-surrounded lipid storage body	4	21	0.0402424	0.340671	AT3G18570;AT5G07510;AT5G07520;AT5G51210
GO:0009570	chloroplast stroma	62	784	0.0407324	0.340671	AT1G02660;AT1G03475;AT1G16300;AT1G23180;AT1G24360;AT1G32200;AT1G32990;AT1G49630;AT1G54570;AT1G56190;AT1G56500;AT1G71920;AT1G74260;AT1G75330;AT1G79050;AT1G79530;AT1G79850;AT2G04270;AT2G30170;AT2G38040;AT2G39730;AT2G42540;AT2G43100;AT2G43560;AT2G47450;AT2G47730;AT3G01370;AT3G02020;AT3G02630;AT3G09650;AT3G10670;AT3G12780;AT3G17040;AT3G25920;AT3G44890;AT3G55250;AT3G57050;AT3G61320;AT3G62410;AT4G02520…
GO:0019898	extrinsic component of membrane	10	85	0.0417428	0.343911	AT1G52920;AT2G01690;AT3G19190;AT3G22942;AT3G62770;AT4G05020;AT4G15510;AT4G30510;AT4G30790;AT5G66160
GO:0005811	lipid droplet	6	41	0.042706	0.346673	AT1G05800;AT3G18570;AT4G10790;AT5G07510;AT5G07520;AT5G51210
GO:0044446	intracellular organelle part	389	5725	0.0464483	0.349212	AT1G01100;AT1G01930;AT1G02660;AT1G02690;AT1G02840;AT1G03090;AT1G03120;AT1G03475;AT1G03860;AT1G03910;AT1G04310;AT1G04820;AT1G05170;AT1G06100;AT1G06220;AT1G08170;AT1G08600;AT1G09570;AT1G10290;AT1G10320;AT1G11580;AT1G14040;AT1G14620;AT1G14790;AT1G15940;AT1G16300;AT1G17120;AT1G17440;AT1G17500;AT1G18550;AT1G21610;AT1G21650;AT1G21680;AT1G21750;AT1G22275;AT1G22660;AT1G23180;AT1G23860;AT1G23900;AT1G24360…
GO:0005829	cytosol	168	2350	0.046507	0.349212	AT1G01100;AT1G02690;AT1G03090;AT1G03120;AT1G03475;AT1G06220;AT1G09160;AT1G09430;AT1G10290;AT1G11580;AT1G12050;AT1G13320;AT1G14680;AT1G15340;AT1G15750;AT1G15940;AT1G16300;AT1G17210;AT1G20950;AT1G23390;AT1G26830;AT1G27090;AT1G29850;AT1G29940;AT1G32990;AT1G36180;AT1G47840;AT1G50090;AT1G51550;AT1G54100;AT1G56190;AT1G60140;AT1G62390;AT1G64790;AT1G65690;AT1G72370;AT1G72730;AT1G74720;AT1G75080;AT1G76010…
GO:0045177	apical part of cell	4	22	0.0468036	0.349212	AT2G21480;AT2G41210;AT3G04690;AT5G16490
GO:0009532	plastid stroma	62	791	0.0471276	0.349212	AT1G02660;AT1G03475;AT1G16300;AT1G23180;AT1G24360;AT1G32200;AT1G32990;AT1G49630;AT1G54570;AT1G56190;AT1G56500;AT1G71920;AT1G74260;AT1G75330;AT1G79050;AT1G79530;AT1G79850;AT2G04270;AT2G30170;AT2G38040;AT2G39730;AT2G42540;AT2G43100;AT2G43560;AT2G47450;AT2G47730;AT3G01370;AT3G02020;AT3G02630;AT3G09650;AT3G10670;AT3G12780;AT3G17040;AT3G25920;AT3G44890;AT3G55250;AT3G57050;AT3G61320;AT3G62410;AT4G02520…
GO:0005871	kinesin complex	8	64	0.0479226	0.349212	AT1G18550;AT1G73860;AT2G28620;AT3G20150;AT3G23670;AT5G10470;AT5G55520;AT5G65930
GO:0044422	organelle part	389	5735	0.0505619	0.349212	AT1G01100;AT1G01930;AT1G02660;AT1G02690;AT1G02840;AT1G03090;AT1G03120;AT1G03475;AT1G03860;AT1G03910;AT1G04310;AT1G04820;AT1G05170;AT1G06100;AT1G06220;AT1G08170;AT1G08600;AT1G09570;AT1G10290;AT1G10320;AT1G11580;AT1G14040;AT1G14620;AT1G14790;AT1G15940;AT1G16300;AT1G17120;AT1G17440;AT1G17500;AT1G18550;AT1G21610;AT1G21650;AT1G21680;AT1G21750;AT1G22275;AT1G22660;AT1G23180;AT1G23860;AT1G23900;AT1G24360…
GO:0000306	extrinsic component of vacuolar membrane	2	6	0.0505775	0.349212	AT2G01690;AT5G66160
GO:0000311	plastid large ribosomal subunit	2	6	0.0505775	0.349212	AT3G25920;AT3G44890
GO:0000796	condensin complex	2	6	0.0505775	0.349212	AT3G16730;AT3G57060
GO:0031981	nuclear lumen	82	1087	0.0541473	0.349212	AT1G02690;AT1G02840;AT1G03120;AT1G03910;AT1G06220;AT1G09570;AT1G17440;AT1G21610;AT1G22275;AT1G23860;AT1G29940;AT1G30810;AT1G31360;AT1G32750;AT1G47870;AT1G49590;AT1G52740;AT1G59760;AT1G60830;AT1G60900;AT1G67120;AT1G67370;AT1G77180;AT1G80190;AT2G21060;AT2G25880;AT2G31320;AT2G32710;AT2G34210;AT2G40030;AT3G05380;AT3G06290;AT3G10530;AT3G11964;AT3G12680;AT3G14890;AT3G16730;AT3G18165;AT3G22660;AT3G23780…
GO:0034708	methyltransferase complex	5	33	0.0546133	0.349212	AT1G30810;AT3G48430;AT4G02730;AT5G04240;AT5G06350
GO:0000235	astral microtubule	1	1	0.063263	0.349212	AT1G18550
GO:0000327	lytic vacuole within protein storage vacuole	1	1	0.063263	0.349212	AT1G21750
GO:0005818	aster	1	1	0.063263	0.349212	AT1G18550
GO:0019034	viral replication complex	1	1	0.063263	0.349212	AT3G22310
GO:0031422	RecQ helicase-Topo III complex	1	1	0.063263	0.349212	AT5G63540
GO:0031520	plasma membrane of cell tip	1	1	0.063263	0.349212	AT3G51460
GO:0032807	DNA ligase IV complex	1	1	0.063263	0.349212	AT5G57160
GO:0033065	Rad51C-XRCC3 complex	1	1	0.063263	0.349212	AT5G57450
GO:0033643	host cell part	1	1	0.063263	0.349212	AT3G22310
GO:0033646	host intracellular part	1	1	0.063263	0.349212	AT3G22310
GO:0033647	host intracellular organelle	1	1	0.063263	0.349212	AT3G22310
GO:0033648	host intracellular membrane-bounded organelle	1	1	0.063263	0.349212	AT3G22310
GO:0036266	Cdc48p-Npl4p-Vms1p AAA ATPase complex	1	1	0.063263	0.349212	AT1G01930
GO:0042025	host cell nucleus	1	1	0.063263	0.349212	AT3G22310
GO:0043656	intracellular region of host	1	1	0.063263	0.349212	AT3G22310
GO:0044094	host cell nuclear part	1	1	0.063263	0.349212	AT3G22310
GO:0044599	AP-5 adaptor complex	1	1	0.063263	0.349212	AT3G15160
GO:0061673	mitotic spindle astral microtubule	1	1	0.063263	0.349212	AT1G18550
GO:0070772	PAS complex	1	1	0.063263	0.349212	AT2G01690
GO:0080085	signal recognition particle, chloroplast targeting	1	1	0.063263	0.349212	AT2G47450
GO:1990023	mitotic spindle midzone	1	1	0.063263	0.349212	AT1G18550
GO:0015030	Cajal body	3	15	0.0649497	0.354972	AT1G49590;AT4G03430;AT4G25630
GO:0000315	organellar large ribosomal subunit	5	35	0.0674421	0.35692	AT1G14620;AT3G01790;AT3G25920;AT3G44890;AT4G39880
GO:0000794	condensed nuclear chromosome	5	35	0.0674421	0.35692	AT1G22275;AT1G67370;AT2G25880;AT3G57060;AT4G32830
GO:0000109	nucleotide-excision repair complex	2	7	0.0678925	0.35692	AT5G41360;AT5G41370
GO:0031080	nuclear pore outer ring	2	7	0.0678925	0.35692	AT2G05120;AT3G14120
GO:0005759	mitochondrial matrix	16	171	0.0755726	0.393548	AT1G03090;AT1G14620;AT1G22660;AT1G49630;AT1G53240;AT2G20860;AT3G01790;AT3G05780;AT3G05790;AT3G06850;AT4G11120;AT4G12130;AT4G39880;AT5G26860;AT5G41480;AT5G51540
GO:0005876	spindle microtubule	3	16	0.0763112	0.39368	AT1G18550;AT2G25880;AT4G32830
GO:0009507	chloroplast	180	2582	0.0822858	0.420572	AT1G02660;AT1G03030;AT1G03475;AT1G03860;AT1G05800;AT1G13280;AT1G16300;AT1G21640;AT1G21650;AT1G21750;AT1G23180;AT1G24300;AT1G24360;AT1G24490;AT1G27510;AT1G31800;AT1G32200;AT1G32990;AT1G47840;AT1G49630;AT1G51040;AT1G52410;AT1G53240;AT1G54570;AT1G56190;AT1G56200;AT1G56500;AT1G64680;AT1G65010;AT1G67120;AT1G67300;AT1G71920;AT1G72370;AT1G73110;AT1G74260;AT1G74600;AT1G74710;AT1G75330;AT1G77930;AT1G79050…
GO:0030684	preribosome	9	84	0.0832766	0.421731	AT3G10530;AT3G11964;AT3G22660;AT3G51270;AT3G58660;AT4G25630;AT5G12220;AT5G40880;AT5G41190
GO:0008278	cohesin complex	2	8	0.0868168	0.431738	AT2G47980;AT5G05490
GO:0097550	transcriptional preinitiation complex	2	8	0.0868168	0.431738	AT5G41360;AT5G41370
GO:0009706	chloroplast inner membrane	9	85	0.088195	0.434676	AT2G38040;AT3G49560;AT3G56940;AT4G13010;AT4G23940;AT4G37270;AT5G01590;AT5G13630;AT5G18570
GO:0044427	chromosomal part	30	367	0.0904352	0.441691	AT1G08170;AT1G08600;AT1G15940;AT1G21610;AT1G22275;AT1G52740;AT1G67370;AT1G69400;AT1G80190;AT2G05120;AT2G25880;AT2G35160;AT2G45490;AT2G47980;AT3G01320;AT3G07610;AT3G16730;AT3G20760;AT3G23780;AT3G57060;AT3G57300;AT3G57910;AT4G32830;AT5G05490;AT5G10950;AT5G13950;AT5G22010;AT5G57450;AT5G63540;AT5G66750
GO:0009536	plastid	184	2653	0.0912187	0.441691	AT1G02660;AT1G03030;AT1G03475;AT1G03860;AT1G05800;AT1G13280;AT1G16300;AT1G21640;AT1G21650;AT1G21750;AT1G23180;AT1G24300;AT1G24360;AT1G24490;AT1G27510;AT1G31800;AT1G32200;AT1G32990;AT1G47840;AT1G49630;AT1G51040;AT1G52410;AT1G53240;AT1G54570;AT1G56190;AT1G56200;AT1G56500;AT1G64680;AT1G65010;AT1G67120;AT1G67300;AT1G71920;AT1G72370;AT1G73110;AT1G74260;AT1G74600;AT1G74710;AT1G75330;AT1G77930;AT1G79050…
GO:0044435	plastid part	107	1499	0.100541	0.482599	AT1G02660;AT1G03475;AT1G16300;AT1G21650;AT1G23180;AT1G24360;AT1G24490;AT1G31800;AT1G32200;AT1G32990;AT1G49630;AT1G52410;AT1G54570;AT1G56190;AT1G56500;AT1G64680;AT1G67120;AT1G67300;AT1G71920;AT1G73110;AT1G74260;AT1G75330;AT1G79050;AT1G79530;AT1G79850;AT2G04270;AT2G21160;AT2G30170;AT2G34910;AT2G38040;AT2G38060;AT2G38330;AT2G39730;AT2G42540;AT2G43100;AT2G43560;AT2G43940;AT2G47450;AT2G47730;AT3G01370…
GO:0009528	plastid inner membrane	9	88	0.103959	0.492219	AT2G38040;AT3G49560;AT3G56940;AT4G13010;AT4G23940;AT4G37270;AT5G01590;AT5G13630;AT5G18570
GO:0044434	chloroplast part	106	1487	0.104329	0.492219	AT1G02660;AT1G03475;AT1G16300;AT1G21650;AT1G23180;AT1G24360;AT1G24490;AT1G31800;AT1G32200;AT1G32990;AT1G49630;AT1G52410;AT1G54570;AT1G56190;AT1G56500;AT1G64680;AT1G67120;AT1G67300;AT1G71920;AT1G73110;AT1G74260;AT1G75330;AT1G79050;AT1G79530;AT1G79850;AT2G04270;AT2G21160;AT2G30170;AT2G34910;AT2G38040;AT2G38060;AT2G38330;AT2G39730;AT2G42540;AT2G43100;AT2G43560;AT2G43940;AT2G47450;AT2G47730;AT3G01370…
GO:0000439	transcription factor TFIIH core complex	2	9	0.107078	0.493684	AT5G41360;AT5G41370
GO:0008023	transcription elongation factor complex	4	29	0.107792	0.493684	AT2G34210;AT4G19600;AT5G04290;AT5G63670
GO:0005788	endoplasmic reticulum lumen	5	41	0.114895	0.493684	AT1G21750;AT1G52410;AT3G08970;AT3G16110;AT5G56660
GO:0098797	plasma membrane protein complex	5	41	0.114895	0.493684	AT1G06490;AT2G13680;AT3G22942;AT3G59100;AT5G13000
GO:0008540	proteasome regulatory particle, base subcomplex	3	19	0.115003	0.493684	AT1G53780;AT2G32730;AT4G28470
GO:0016459	myosin complex	3	19	0.115003	0.493684	AT1G54560;AT2G20290;AT3G19960
GO:0000313	organellar ribosome	6	53	0.116553	0.493684	AT1G14620;AT1G79850;AT3G01790;AT3G25920;AT3G44890;AT4G39880
GO:0005881	cytoplasmic microtubule	4	30	0.11849	0.493684	AT1G18550;AT1G68060;AT5G15600;AT5G65930
GO:0009941	chloroplast envelope	53	711	0.120512	0.493684	AT1G02660;AT1G21650;AT1G24360;AT1G31800;AT1G32990;AT1G64680;AT1G67120;AT1G67300;AT1G79850;AT2G38040;AT2G38060;AT2G38330;AT2G39730;AT2G42540;AT2G43940;AT2G47450;AT2G47730;AT3G08640;AT3G08920;AT3G12780;AT3G14210;AT3G16620;AT3G17040;AT3G17970;AT3G19720;AT3G25920;AT3G44890;AT3G45890;AT3G47070;AT3G49560;AT3G53560;AT3G55250;AT3G56940;AT3G61320;AT4G10790;AT4G13010;AT4G20360;AT4G23940;AT4G25700;AT4G37270…
GO:0000312	plastid small ribosomal subunit	1	2	0.122527	0.493684	AT1G79850
GO:0030121	AP-1 adaptor complex	1	2	0.122527	0.493684	AT1G23900
GO:0035061	interchromatin granule	1	2	0.122527	0.493684	AT1G02840
GO:0043667	pollen wall	1	2	0.122527	0.493684	AT2G47160
GO:0043668	exine	1	2	0.122527	0.493684	AT2G47160
GO:0043673	sexine	1	2	0.122527	0.493684	AT2G47160
GO:0043674	columella	1	2	0.122527	0.493684	AT2G47160
GO:0071540	eukaryotic translation initiation factor 3 complex, eIF3e	1	2	0.122527	0.493684	AT4G11420
GO:0097218	sieve plate	1	2	0.122527	0.493684	AT3G10680
GO:0097361	CIA complex	1	2	0.122527	0.493684	AT4G32990
GO:0098572	stromal side of plastid thylakoid membrane	1	2	0.122527	0.493684	AT3G55250
GO:0031969	chloroplast membrane	23	282	0.127168	0.502459	AT1G02660;AT1G21650;AT1G67300;AT2G38040;AT2G38060;AT2G38330;AT3G08640;AT3G16620;AT3G17040;AT3G17970;AT3G19720;AT3G45890;AT3G49560;AT3G56940;AT3G61320;AT4G13010;AT4G23940;AT4G25700;AT4G37270;AT5G01590;AT5G13630;AT5G18570;AT5G20380
GO:0005694	chromosome	33	424	0.127607	0.502459	AT1G08170;AT1G08600;AT1G15940;AT1G21610;AT1G22275;AT1G31360;AT1G52740;AT1G67370;AT1G69400;AT1G80190;AT2G05120;AT2G25880;AT2G35160;AT2G45490;AT2G47980;AT3G01320;AT3G07610;AT3G10270;AT3G16730;AT3G20760;AT3G23780;AT3G57060;AT3G57300;AT3G57910;AT4G32830;AT5G05490;AT5G10470;AT5G10950;AT5G13950;AT5G22010;AT5G57450;AT5G63540;AT5G66750
GO:0000780	condensed nuclear chromosome, centromeric region	2	10	0.128432	0.502459	AT2G25880;AT4G32830
GO:0030688	preribosome, small subunit precursor	2	10	0.128432	0.502459	AT3G51270;AT5G41190
GO:0032806	carboxy-terminal domain protein kinase complex	3	20	0.129256	0.502459	AT4G19600;AT5G41360;AT5G41370
GO:0030687	preribosome, large subunit precursor	3	21	0.144091	0.556213	AT3G22660;AT5G12220;AT5G40880
GO:0042170	plastid membrane	23	288	0.148585	0.565737	AT1G02660;AT1G21650;AT1G67300;AT2G38040;AT2G38060;AT2G38330;AT3G08640;AT3G16620;AT3G17040;AT3G17970;AT3G19720;AT3G45890;AT3G49560;AT3G56940;AT3G61320;AT4G13010;AT4G23940;AT4G25700;AT4G37270;AT5G01590;AT5G13630;AT5G18570;AT5G20380
GO:0005786	signal recognition particle, endoplasmic reticulum targeting	2	11	0.150658	0.565737	AT1G15310;AT2G47450
GO:0031597	cytosolic proteasome complex	2	11	0.150658	0.565737	AT2G32730;AT4G28470
GO:0071007	U2-type catalytic step 2 spliceosome	2	11	0.150658	0.565737	AT1G06220;AT3G51110
GO:0030173	integral component of Golgi membrane	4	33	0.153114	0.567243	AT1G30890;AT2G01270;AT4G39220;AT5G65000
GO:0031228	intrinsic component of Golgi membrane	4	33	0.153114	0.567243	AT1G30890;AT2G01270;AT4G39220;AT5G65000
GO:0009526	plastid envelope	53	728	0.158658	0.578119	AT1G02660;AT1G21650;AT1G24360;AT1G31800;AT1G32990;AT1G64680;AT1G67120;AT1G67300;AT1G79850;AT2G38040;AT2G38060;AT2G38330;AT2G39730;AT2G42540;AT2G43940;AT2G47450;AT2G47730;AT3G08640;AT3G08920;AT3G12780;AT3G14210;AT3G16620;AT3G17040;AT3G17970;AT3G19720;AT3G25920;AT3G44890;AT3G45890;AT3G47070;AT3G49560;AT3G53560;AT3G55250;AT3G56940;AT3G61320;AT4G10790;AT4G13010;AT4G20360;AT4G23940;AT4G25700;AT4G37270…
GO:0031312	extrinsic component of organelle membrane	3	22	0.159453	0.578119	AT2G01690;AT4G05020;AT5G66160
GO:0071013	catalytic step 2 spliceosome	6	59	0.168181	0.578119	AT1G06220;AT2G38770;AT3G26560;AT3G51110;AT4G03430;AT5G64270
GO:0032300	mismatch repair complex	2	12	0.173562	0.578119	AT3G24495;AT5G54090
GO:0035618	root hair	2	12	0.173562	0.578119	AT3G51460;AT3G58060
GO:0072686	mitotic spindle	2	12	0.173562	0.578119	AT1G18550;AT5G65930
GO:0044428	nuclear part	103	1488	0.176805	0.578119	AT1G02690;AT1G02840;AT1G03120;AT1G03910;AT1G06220;AT1G09570;AT1G10320;AT1G14790;AT1G17440;AT1G21610;AT1G22275;AT1G23860;AT1G29940;AT1G30810;AT1G31360;AT1G32750;AT1G47870;AT1G49590;AT1G52410;AT1G52740;AT1G59660;AT1G59760;AT1G60830;AT1G60900;AT1G67120;AT1G67370;AT1G69400;AT1G77180;AT1G80190;AT2G04660;AT2G05120;AT2G21060;AT2G25880;AT2G31320;AT2G32710;AT2G34210;AT2G38770;AT2G40030;AT2G44190;AT3G02860…
GO:0005773	vacuole	81	1155	0.176808	0.578119	AT1G03860;AT1G10290;AT1G11580;AT1G14250;AT1G17120;AT1G21250;AT1G21680;AT1G21750;AT1G29090;AT1G29110;AT1G30740;AT1G49320;AT1G52410;AT1G52740;AT1G54710;AT1G64330;AT1G64650;AT1G65920;AT1G70770;AT1G72730;AT1G77410;AT1G78300;AT2G01690;AT2G02020;AT2G03480;AT2G21160;AT2G26890;AT2G34080;AT2G38170;AT2G38210;AT2G38940;AT2G41510;AT2G41560;AT2G42700;AT2G46800;AT2G47160;AT2G47730;AT3G09560;AT3G13860;AT3G14210…
GO:0000799	nuclear condensin complex	1	3	0.178044	0.578119	AT3G57060
GO:0000811	GINS complex	1	3	0.178044	0.578119	AT1G80190
GO:0005655	nucleolar ribonuclease P complex	1	3	0.178044	0.578119	AT5G59980
GO:0030681	multimeric ribonuclease P complex	1	3	0.178044	0.578119	AT5G59980
GO:0031932	TORC2 complex	1	3	0.178044	0.578119	AT1G50030
GO:0032039	integrator complex	1	3	0.178044	0.578119	AT4G20060
GO:0032301	MutSalpha complex	1	3	0.178044	0.578119	AT3G24495
GO:0034098	VCP-NPL4-UFD1 AAA ATPase complex	1	3	0.178044	0.578119	AT3G53230
GO:0034245	mitochondrial DNA-directed RNA polymerase complex	1	3	0.178044	0.578119	AT1G68990
GO:0035658	Mon1-Ccz1 complex	1	3	0.178044	0.578119	AT3G12010
GO:0043614	multi-eIF complex	1	3	0.178044	0.578119	AT4G11420
GO:1990298	bub1-bub3 complex	1	3	0.178044	0.578119	AT1G69400
GO:1990316	Atg1/ULK1 kinase complex	1	3	0.178044	0.578119	AT4G30790
GO:0030136	clathrin-coated vesicle	6	61	0.187222	0.604365	AT1G05020;AT1G10290;AT1G14910;AT1G23900;AT1G49040;AT3G48860
GO:0005771	multivesicular body	3	24	0.191524	0.614659	AT3G10640;AT5G04850;AT5G07120
GO:0048500	signal recognition particle	2	13	0.19697	0.628481	AT1G15310;AT2G47450
GO:0043228	non-membrane-bounded organelle	126	1852	0.200845	0.631782	AT1G01100;AT1G03090;AT1G03120;AT1G04820;AT1G05800;AT1G08170;AT1G08600;AT1G10290;AT1G14620;AT1G15940;AT1G18550;AT1G21610;AT1G22275;AT1G27920;AT1G29940;AT1G31360;AT1G32990;AT1G47870;AT1G50010;AT1G52740;AT1G54170;AT1G54560;AT1G59760;AT1G65010;AT1G67120;AT1G67370;AT1G68060;AT1G69400;AT1G72370;AT1G73860;AT1G77180;AT1G77680;AT1G79850;AT1G80190;AT1G80245;AT1G80350;AT2G04660;AT2G05120;AT2G20290;AT2G21060…
GO:0043232	intracellular non-membrane-bounded organelle	126	1852	0.200845	0.631782	AT1G01100;AT1G03090;AT1G03120;AT1G04820;AT1G05800;AT1G08170;AT1G08600;AT1G10290;AT1G14620;AT1G15940;AT1G18550;AT1G21610;AT1G22275;AT1G27920;AT1G29940;AT1G31360;AT1G32990;AT1G47870;AT1G50010;AT1G52740;AT1G54170;AT1G54560;AT1G59760;AT1G65010;AT1G67120;AT1G67370;AT1G68060;AT1G69400;AT1G72370;AT1G73860;AT1G77180;AT1G77680;AT1G79850;AT1G80190;AT1G80245;AT1G80350;AT2G04660;AT2G05120;AT2G20290;AT2G21060…
GO:1990904	ribonucleoprotein complex	70	1002	0.206272	0.631782	AT1G01100;AT1G02840;AT1G03090;AT1G03910;AT1G06220;AT1G10320;AT1G14620;AT1G15310;AT1G23860;AT1G32990;AT1G49590;AT1G50030;AT1G54170;AT1G60830;AT1G60900;AT1G72370;AT1G74230;AT1G77180;AT1G77680;AT1G79850;AT2G21660;AT2G31060;AT2G34210;AT2G38770;AT2G46780;AT2G47450;AT3G01790;AT3G02860;AT3G06180;AT3G06680;AT3G10530;AT3G11964;AT3G13224;AT3G14210;AT3G18165;AT3G22450;AT3G22660;AT3G25920;AT3G26560;AT3G44890…
GO:0030880	RNA polymerase complex	11	131	0.206967	0.631782	AT1G14790;AT1G17440;AT1G29940;AT1G32750;AT1G68990;AT2G40030;AT3G23780;AT3G57660;AT4G21710;AT5G41360;AT5G41370
GO:0044452	nucleolar part	6	63	0.20705	0.631782	AT1G21610;AT1G29940;AT3G57660;AT4G25630;AT5G40880;AT5G59980
GO:0005770	late endosome	9	105	0.219623	0.631782	AT1G49320;AT2G26890;AT3G10640;AT3G12010;AT3G17630;AT5G04850;AT5G07120;AT5G50440;AT5G66160
GO:0010005	cortical microtubule, transverse to long axis	2	14	0.220725	0.631782	AT1G68060;AT5G15600
GO:0005802	trans-Golgi network	24	320	0.221211	0.631782	AT1G14040;AT1G17500;AT1G27930;AT1G64650;AT1G67330;AT2G01270;AT2G03480;AT2G21770;AT2G26890;AT2G35610;AT2G41150;AT2G41770;AT3G27230;AT3G27870;AT3G29060;AT3G60860;AT3G62720;AT4G02195;AT4G39350;AT5G20680;AT5G25100;AT5G37310;AT5G41950;AT5G64740
GO:0000776	kinetochore	3	26	0.225025	0.631782	AT1G69400;AT2G05120;AT3G57910
GO:0005643	nuclear pore	6	65	0.227583	0.631782	AT1G02690;AT1G59660;AT2G05120;AT3G14120;AT4G16143;AT5G43230
GO:0005942	phosphatidylinositol 3-kinase complex	1	4	0.230051	0.631782	AT2G01690
GO:0009317	acetyl-CoA carboxylase complex	1	4	0.230051	0.631782	AT2G38040
GO:0010007	magnesium chelatase complex	1	4	0.230051	0.631782	AT5G13630
GO:0010330	cellulose synthase complex	1	4	0.230051	0.631782	AT5G64740
GO:0018995	host	1	4	0.230051	0.631782	AT3G22310
GO:0030677	ribonuclease P complex	1	4	0.230051	0.631782	AT5G59980
GO:0032797	SMN complex	1	4	0.230051	0.631782	AT2G42510
GO:0035032	phosphatidylinositol 3-kinase complex, class III	1	4	0.230051	0.631782	AT2G01690
GO:0043657	host cell	1	4	0.230051	0.631782	AT3G22310
GO:0044215	other organism	1	4	0.230051	0.631782	AT3G22310
GO:0044216	other organism cell	1	4	0.230051	0.631782	AT3G22310
GO:0044217	other organism part	1	4	0.230051	0.631782	AT3G22310
GO:0045252	oxoglutarate dehydrogenase complex	1	4	0.230051	0.631782	AT5G55070
GO:0046861	glyoxysomal membrane	1	4	0.230051	0.631782	AT4G39850
GO:0070390	transcription export complex 2	1	4	0.230051	0.631782	AT3G06290
GO:0070545	PeBoW complex	1	4	0.230051	0.631782	AT5G40880
GO:0071541	eukaryotic translation initiation factor 3 complex, eIF3m	1	4	0.230051	0.631782	AT4G11420
GO:0097344	Rix1 complex	1	4	0.230051	0.631782	AT5G06350
GO:0098687	chromosomal region	9	107	0.235731	0.640083	AT1G08600;AT1G69400;AT2G05120;AT2G25880;AT2G35160;AT2G45490;AT3G57060;AT3G57910;AT4G32830
GO:0000325	plant-type vacuole	14	178	0.237016	0.640083	AT1G21750;AT1G49320;AT2G02020;AT2G38170;AT2G41560;AT3G09560;AT3G20470;AT3G58060;AT3G60600;AT4G14630;AT4G28520;AT5G14570;AT5G46370;AT5G66160
GO:0005777	peroxisome	20	265	0.237712	0.640083	AT1G20500;AT1G52410;AT1G54340;AT1G76150;AT2G21660;AT2G22780;AT2G42490;AT2G42520;AT2G43940;AT3G06680;AT3G06810;AT3G14210;AT3G16910;AT3G19720;AT4G05020;AT4G20480;AT4G39850;AT5G04870;AT5G17380;AT5G61190
GO:0042579	microbody	20	265	0.237712	0.640083	AT1G20500;AT1G52410;AT1G54340;AT1G76150;AT2G21660;AT2G22780;AT2G42490;AT2G42520;AT2G43940;AT3G06680;AT3G06810;AT3G14210;AT3G16910;AT3G19720;AT4G05020;AT4G20480;AT4G39850;AT5G04870;AT5G17380;AT5G61190
GO:0055028	cortical microtubule	3	27	0.242178	0.646263	AT1G68060;AT5G15600;AT5G65930
GO:0000124	SAGA complex	2	15	0.24469	0.646263	AT1G17440;AT4G31440
GO:0000243	commitment complex	2	15	0.24469	0.646263	AT1G60830;AT1G60900
GO:0005675	transcription factor TFIIH holo complex	2	15	0.24469	0.646263	AT5G41360;AT5G41370
GO:0044431	Golgi apparatus part	47	673	0.259434	0.675402	AT1G05170;AT1G10290;AT1G14040;AT1G17500;AT1G23900;AT1G27930;AT1G30890;AT1G49320;AT1G63450;AT1G64650;AT1G67330;AT1G68470;AT2G01270;AT2G03480;AT2G16380;AT2G18180;AT2G21770;AT2G26890;AT2G35610;AT2G41150;AT2G41770;AT3G06550;AT3G09560;AT3G27230;AT3G27870;AT3G29060;AT3G44340;AT3G57420;AT3G60860;AT3G61480;AT3G62720;AT4G02195;AT4G24840;AT4G32120;AT4G39220;AT4G39350;AT5G03520;AT5G20680;AT5G25100;AT5G28350…
GO:0071004	U2-type prespliceosome	3	28	0.259533	0.675402	AT1G60830;AT1G60900;AT5G64270
GO:0071010	prespliceosome	3	28	0.259533	0.675402	AT1G60830;AT1G60900;AT5G64270
GO:0000428	DNA-directed RNA polymerase complex	10	125	0.267074	0.675402	AT1G17440;AT1G29940;AT1G32750;AT1G68990;AT2G40030;AT3G23780;AT3G57660;AT4G21710;AT5G41360;AT5G41370
GO:0000974	Prp19 complex	2	16	0.268744	0.675402	AT3G18165;AT3G51110
GO:0031011	Ino80 complex	2	16	0.268744	0.675402	AT3G57300;AT5G13950
GO:0033202	DNA helicase complex	2	16	0.268744	0.675402	AT3G57300;AT5G13950
GO:0005762	mitochondrial large ribosomal subunit	3	29	0.277042	0.675402	AT1G14620;AT3G01790;AT4G39880
GO:0005960	glycine cleavage complex	1	5	0.27877	0.675402	AT2G35370
GO:0008024	cyclin/CDK positive transcription elongation factor complex	1	5	0.27877	0.675402	AT4G19600
GO:0009331	glycerol-3-phosphate dehydrogenase complex	1	5	0.27877	0.675402	AT5G40610
GO:0016328	lateral plasma membrane	1	5	0.27877	0.675402	AT2G47160
GO:0031931	TORC1 complex	1	5	0.27877	0.675402	AT1G50030
GO:0033061	DNA recombinase mediator complex	1	5	0.27877	0.675402	AT5G57450
GO:0033597	mitotic checkpoint complex	1	5	0.27877	0.675402	AT1G69400
GO:0038201	TOR complex	1	5	0.27877	0.675402	AT1G50030
GO:0044614	nuclear pore cytoplasmic filaments	1	5	0.27877	0.675402	AT1G59660
GO:0046695	SLIK (SAGA-like) complex	1	5	0.27877	0.675402	AT1G17440
GO:0000323	lytic vacuole	5	56	0.279545	0.675402	AT1G21750;AT1G29090;AT1G29110;AT2G34080;AT5G07830
GO:0098791	Golgi subcompartment	45	649	0.281176	0.675402	AT1G05170;AT1G10290;AT1G14040;AT1G17500;AT1G27930;AT1G30890;AT1G49320;AT1G63450;AT1G64650;AT1G67330;AT1G68470;AT2G01270;AT2G03480;AT2G16380;AT2G18180;AT2G21770;AT2G26890;AT2G35610;AT2G41150;AT2G41770;AT3G06550;AT3G09560;AT3G27230;AT3G27870;AT3G29060;AT3G44340;AT3G57420;AT3G60860;AT3G61480;AT3G62720;AT4G02195;AT4G32120;AT4G39220;AT4G39350;AT5G03520;AT5G20680;AT5G25100;AT5G28350;AT5G37310;AT5G41950…
GO:0031902	late endosome membrane	6	70	0.281417	0.675402	AT2G26890;AT3G10640;AT5G04850;AT5G07120;AT5G50440;AT5G66160
GO:0044462	external encapsulating structure part	2	17	0.29278	0.698999	AT2G47160;AT3G10680
GO:0030981	cortical microtubule cytoskeleton	3	30	0.294659	0.698999	AT1G68060;AT5G15600;AT5G65930
GO:0055029	nuclear DNA-directed RNA polymerase complex	9	114	0.295049	0.698999	AT1G17440;AT1G29940;AT1G32750;AT2G40030;AT3G23780;AT3G57660;AT4G21710;AT5G41360;AT5G41370
GO:0009505	plant-type cell wall	23	322	0.302958	0.71344	AT1G03220;AT1G03230;AT1G21250;AT1G21680;AT1G21750;AT1G69530;AT1G72730;AT2G05920;AT2G16250;AT2G39700;AT2G43480;AT3G07830;AT3G10680;AT3G20470;AT3G45960;AT3G54400;AT4G21630;AT4G25980;AT4G36360;AT5G07830;AT5G09730;AT5G37310;AT5G67360
GO:0005684	U2-type spliceosomal complex	5	58	0.30455	0.71344	AT1G06220;AT1G60830;AT1G60900;AT3G51110;AT5G64270
GO:0035838	growing cell tip	2	18	0.316704	0.71344	AT3G04690;AT3G51460
GO:0051286	cell tip	2	18	0.316704	0.71344	AT3G04690;AT3G51460
GO:0070461	SAGA-type complex	2	18	0.316704	0.71344	AT1G17440;AT4G31440
GO:0090404	pollen tube tip	2	18	0.316704	0.71344	AT3G04690;AT3G51460
GO:0005739	mitochondrion	110	1661	0.317393	0.71344	AT1G01930;AT1G02370;AT1G03090;AT1G03860;AT1G05000;AT1G07740;AT1G11710;AT1G12770;AT1G14620;AT1G22660;AT1G29710;AT1G48510;AT1G49630;AT1G53240;AT1G56190;AT1G56560;AT1G58230;AT1G62720;AT1G62914;AT1G64100;AT1G66470;AT1G66730;AT1G68990;AT1G71210;AT1G74230;AT1G74260;AT1G74580;AT1G74600;AT1G79950;AT2G01390;AT2G04540;AT2G07718;AT2G13560;AT2G16880;AT2G20860;AT2G31060;AT2G35370;AT2G36240;AT2G38420;AT2G40890…
GO:0000164	protein phosphatase type 1 complex	1	6	0.324408	0.71344	AT5G59160
GO:0000931	gamma-tubulin large complex	1	6	0.324408	0.71344	AT1G80245
GO:0008274	gamma-tubulin ring complex	1	6	0.324408	0.71344	AT1G80245
GO:0010445	nuclear dicing body	1	6	0.324408	0.71344	AT5G53060
GO:0031261	DNA replication preinitiation complex	1	6	0.324408	0.71344	AT1G80190
GO:0031379	RNA-directed RNA polymerase complex	1	6	0.324408	0.71344	AT1G14790
GO:0031380	nuclear RNA-directed RNA polymerase complex	1	6	0.324408	0.71344	AT1G14790
GO:0044665	MLL1/2 complex	1	6	0.324408	0.71344	AT5G06350
GO:0045298	tubulin complex	1	6	0.324408	0.71344	AT4G14960
GO:0048188	Set1C/COMPASS complex	1	6	0.324408	0.71344	AT4G02730
GO:0071339	MLL1 complex	1	6	0.324408	0.71344	AT5G06350
GO:0030133	transport vesicle	5	60	0.329865	0.722562	AT1G23900;AT1G70750;AT3G44340;AT5G47480;AT5G50440
GO:0000777	condensed chromosome kinetochore	2	19	0.340433	0.733518	AT1G69400;AT2G05120
GO:0005736	RNA polymerase I complex	2	19	0.340433	0.733518	AT1G29940;AT3G57660
GO:0030427	site of polarized growth	2	19	0.340433	0.733518	AT3G04690;AT3G51460
GO:0097346	INO80-type complex	2	19	0.340433	0.733518	AT3G57300;AT5G13950
GO:0030135	coated vesicle	10	134	0.341511	0.733518	AT1G05020;AT1G10290;AT1G14910;AT1G23900;AT1G30890;AT1G49040;AT3G44340;AT3G48860;AT5G47480;AT5G50440
GO:0005813	centrosome	4	47	0.346497	0.738281	AT1G80245;AT2G25880;AT2G44190;AT4G32830
GO:0008287	protein serine/threonine phosphatase complex	3	33	0.347741	0.738281	AT1G13320;AT3G21650;AT5G59160
GO:1903293	phosphatase complex	3	33	0.347741	0.738281	AT1G13320;AT3G21650;AT5G59160
GO:0031410	cytoplasmic vesicle	43	639	0.358521	0.742391	AT1G05020;AT1G06400;AT1G10290;AT1G14910;AT1G17470;AT1G23900;AT1G27930;AT1G30890;AT1G49040;AT1G49320;AT1G64650;AT1G67330;AT1G70750;AT1G71010;AT1G73930;AT2G01270;AT2G01690;AT2G03480;AT2G26890;AT2G35610;AT2G41150;AT2G41770;AT2G47160;AT3G10640;AT3G12010;AT3G17630;AT3G19960;AT3G27230;AT3G44340;AT3G48860;AT3G51460;AT3G62720;AT4G29160;AT4G30790;AT5G04850;AT5G07120;AT5G20680;AT5G25100;AT5G37310;AT5G41950…
GO:0097708	intracellular vesicle	43	640	0.36247	0.742391	AT1G05020;AT1G06400;AT1G10290;AT1G14910;AT1G17470;AT1G23900;AT1G27930;AT1G30890;AT1G49040;AT1G49320;AT1G64650;AT1G67330;AT1G70750;AT1G71010;AT1G73930;AT2G01270;AT2G01690;AT2G03480;AT2G26890;AT2G35610;AT2G41150;AT2G41770;AT2G47160;AT3G10640;AT3G12010;AT3G17630;AT3G19960;AT3G27230;AT3G44340;AT3G48860;AT3G51460;AT3G62720;AT4G29160;AT4G30790;AT5G04850;AT5G07120;AT5G20680;AT5G25100;AT5G37310;AT5G41950…
GO:0030119	AP-type membrane coat adaptor complex	2	20	0.363897	0.742391	AT1G23900;AT3G15160
GO:0031012	extracellular matrix	2	20	0.363897	0.742391	AT1G01900;AT5G14380
GO:0005838	proteasome regulatory particle	3	34	0.365385	0.742391	AT1G53780;AT2G32730;AT4G28470
GO:0022624	proteasome accessory complex	3	34	0.365385	0.742391	AT1G53780;AT2G32730;AT4G28470
GO:0005834	heterotrimeric G-protein complex	1	7	0.367161	0.742391	AT3G22942
GO:0019908	nuclear cyclin-dependent protein kinase holoenzyme complex	1	7	0.367161	0.742391	AT4G19600
GO:0030130	clathrin coat of trans-Golgi network vesicle	1	7	0.367161	0.742391	AT1G23900
GO:0030875	rDNA protrusion	1	7	0.367161	0.742391	AT1G21610
GO:0033588	Elongator holoenzyme complex	1	7	0.367161	0.742391	AT1G49540
GO:0035619	root hair tip	1	7	0.367161	0.742391	AT3G51460
GO:1905360	GTPase complex	1	7	0.367161	0.742391	AT3G22942
GO:0030658	transport vesicle membrane	4	49	0.37581	0.755091	AT1G23900;AT3G44340;AT5G47480;AT5G50440
GO:0048046	apoplast	35	520	0.376177	0.755091	AT1G03475;AT1G29140;AT1G31670;AT1G53240;AT1G70370;AT1G77410;AT2G21660;AT2G39730;AT3G09820;AT3G12780;AT3G13784;AT3G14210;AT3G47833;AT3G54400;AT4G02520;AT4G11190;AT4G13580;AT4G14010;AT4G14630;AT4G20360;AT4G34260;AT4G34870;AT4G35830;AT4G36360;AT5G01050;AT5G09440;AT5G38910;AT5G38930;AT5G38940;AT5G42500;AT5G42510;AT5G57160;AT5G63800;AT5G67360;ATCG00490
GO:0044437	vacuolar part	45	676	0.382568	0.756142	AT1G03860;AT1G10290;AT1G11580;AT1G17120;AT1G21680;AT1G21750;AT1G54710;AT1G64330;AT1G64650;AT1G70770;AT1G72730;AT1G78300;AT2G01690;AT2G02020;AT2G03480;AT2G21160;AT2G26890;AT2G38170;AT2G38210;AT2G41560;AT2G46800;AT2G47730;AT3G09560;AT3G13860;AT3G17040;AT3G27240;AT3G57020;AT3G58060;AT3G60600;AT3G62770;AT4G01100;AT4G20850;AT4G22690;AT4G25570;AT4G30190;AT4G30510;AT4G34870;AT5G05180;AT5G07830;AT5G12010…
GO:0009504	cell plate	3	35	0.382947	0.756142	AT3G19960;AT4G32830;AT5G10470
GO:0012507	ER to Golgi transport vesicle membrane	3	35	0.382947	0.756142	AT3G44340;AT5G47480;AT5G50440
GO:0030863	cortical cytoskeleton	3	35	0.382947	0.756142	AT1G68060;AT5G15600;AT5G65930
GO:0016591	RNA polymerase II, holoenzyme	6	79	0.38355	0.756142	AT1G17440;AT1G32750;AT3G23780;AT4G21710;AT5G41360;AT5G41370
GO:0000419	RNA polymerase V complex	2	21	0.387035	0.760296	AT2G40030;AT3G23780
GO:0010319	stromule	3	36	0.400395	0.77244	AT2G39730;AT2G47730;AT3G12780
GO:0000795	synaptonemal complex	1	8	0.40721	0.77244	AT1G22275
GO:0016281	eukaryotic translation initiation factor 4F complex	1	8	0.40721	0.77244	AT2G24050
GO:0030915	Smc5-Smc6 complex	1	8	0.40721	0.77244	AT3G20760
GO:0031314	extrinsic component of mitochondrial inner membrane	1	8	0.40721	0.77244	AT4G05020
GO:0034702	ion channel complex	1	8	0.40721	0.77244	AT1G73020
GO:0034707	chloride channel complex	1	8	0.40721	0.77244	AT1G73020
GO:0044611	nuclear pore inner ring	1	8	0.40721	0.77244	AT5G43230
GO:0099086	synaptonemal structure	1	8	0.40721	0.77244	AT1G22275
GO:0106068	SUMO ligase complex	1	8	0.40721	0.77244	AT3G20760
GO:0005669	transcription factor TFIID complex	2	22	0.409793	0.774677	AT1G17440;AT1G32750
GO:0005635	nuclear envelope	10	143	0.418881	0.789155	AT1G02690;AT1G52410;AT1G59660;AT2G05120;AT2G25880;AT3G14120;AT3G61050;AT4G16143;AT4G32830;AT5G43230
GO:0000159	protein phosphatase type 2A complex	2	23	0.432127	0.804882	AT1G13320;AT3G21650
GO:0005665	RNA polymerase II, core complex	2	23	0.432127	0.804882	AT3G23780;AT4G21710
GO:0005764	lysosome	4	53	0.433917	0.804882	AT1G29090;AT1G29110;AT2G34080;AT5G07830
GO:0005774	vacuolar membrane	44	674	0.436461	0.804882	AT1G03860;AT1G10290;AT1G11580;AT1G17120;AT1G21680;AT1G54710;AT1G64330;AT1G64650;AT1G70770;AT1G72730;AT1G78300;AT2G01690;AT2G02020;AT2G03480;AT2G21160;AT2G26890;AT2G38170;AT2G38210;AT2G41560;AT2G46800;AT2G47730;AT3G09560;AT3G13860;AT3G17040;AT3G27240;AT3G57020;AT3G58060;AT3G60600;AT3G62770;AT4G01100;AT4G20850;AT4G22690;AT4G25570;AT4G30190;AT4G30510;AT4G34870;AT5G05180;AT5G07830;AT5G12010;AT5G14570…
GO:0044815	DNA packaging complex	5	69	0.444493	0.804882	AT1G08170;AT1G52740;AT3G16730;AT3G57060;AT5G66750
GO:0005847	mRNA cleavage and polyadenylation specificity factor complex	1	9	0.444727	0.804882	AT5G01400
GO:0009533	chloroplast stromal thylakoid	1	9	0.444727	0.804882	AT3G61320
GO:0012510	trans-Golgi network transport vesicle membrane	1	9	0.444727	0.804882	AT1G23900
GO:0030874	nucleolar chromatin	1	9	0.444727	0.804882	AT1G21610
GO:0045240	dihydrolipoyl dehydrogenase complex	1	9	0.444727	0.804882	AT5G55070
GO:1902555	endoribonuclease complex	1	9	0.444727	0.804882	AT5G59980
GO:1905348	endonuclease complex	1	9	0.444727	0.804882	AT5G59980
GO:0009705	plant-type vacuole membrane	9	131	0.448891	0.809765	AT2G02020;AT2G38170;AT2G41560;AT3G09560;AT3G58060;AT3G60600;AT5G14570;AT5G46370;AT5G66160
GO:0030134	COPII-coated ER to Golgi transport vesicle	4	55	0.462431	0.826074	AT1G30890;AT3G44340;AT5G47480;AT5G50440
GO:0005768	endosome	30	461	0.463422	0.826074	AT1G06400;AT1G27930;AT1G49320;AT1G64650;AT1G67330;AT1G71010;AT1G73930;AT2G01270;AT2G01690;AT2G03480;AT2G26890;AT2G35610;AT2G41150;AT2G41770;AT2G47160;AT3G10640;AT3G12010;AT3G17630;AT3G19960;AT3G27230;AT3G62720;AT4G29160;AT5G04850;AT5G07120;AT5G20680;AT5G25100;AT5G37310;AT5G41950;AT5G50440;AT5G66160
GO:0061695	transferase complex, transferring phosphorus-containing groups	14	211	0.466607	0.826074	AT1G14790;AT1G17440;AT1G29940;AT1G32750;AT1G68990;AT2G01690;AT2G40030;AT3G23780;AT3G57660;AT4G19600;AT4G21710;AT4G30790;AT5G41360;AT5G41370
GO:0009579	thylakoid	39	603	0.466904	0.826074	AT1G21750;AT1G24490;AT1G27510;AT1G52410;AT1G56190;AT1G56500;AT1G64680;AT1G73110;AT1G79850;AT2G21160;AT2G34910;AT2G35370;AT2G39730;AT2G43560;AT2G47450;AT2G47730;AT3G05790;AT3G08920;AT3G09050;AT3G12780;AT3G16250;AT3G27750;AT3G47070;AT3G53560;AT3G55250;AT3G56940;AT3G61320;AT4G11910;AT4G13010;AT4G15510;AT4G20360;AT4G26555;AT4G38160;AT4G38460;AT5G07020;AT5G15250;AT5G19940;AT5G51540;ATCG00490
GO:0005794	Golgi apparatus	74	1155	0.472218	0.826074	AT1G03220;AT1G03230;AT1G05020;AT1G05170;AT1G10290;AT1G11940;AT1G14040;AT1G14910;AT1G17500;AT1G23900;AT1G27930;AT1G30890;AT1G49320;AT1G58250;AT1G63450;AT1G64650;AT1G67330;AT1G68470;AT1G70770;AT1G78300;AT2G01270;AT2G03480;AT2G05920;AT2G16380;AT2G18180;AT2G21160;AT2G21770;AT2G26890;AT2G35610;AT2G38010;AT2G38940;AT2G41150;AT2G41770;AT2G46180;AT3G06550;AT3G09560;AT3G12060;AT3G14850;AT3G27230;AT3G27870…
GO:0034399	nuclear periphery	2	25	0.475381	0.826074	AT3G06290;AT3G22660
GO:0000923	equatorial microtubule organizing center	1	10	0.47987	0.826074	AT1G80245
GO:0005663	DNA replication factor C complex	1	10	0.47987	0.826074	AT5G22010
GO:0005816	spindle pole body	1	10	0.47987	0.826074	AT1G80245
GO:0031234	extrinsic component of cytoplasmic side of plasma membrane	1	10	0.47987	0.826074	AT3G22942
GO:0031428	box C/D snoRNP complex	1	10	0.47987	0.826074	AT4G25630
GO:0032155	cell division site part	1	10	0.47987	0.826074	AT1G80245
GO:0033116	endoplasmic reticulum-Golgi intermediate compartment membrane	1	10	0.47987	0.826074	AT3G44340
GO:1902495	transmembrane transporter complex	1	10	0.47987	0.826074	AT1G73020
GO:1990234	transferase complex	39	607	0.484028	0.826074	AT1G06490;AT1G14790;AT1G17440;AT1G26830;AT1G29940;AT1G30810;AT1G32750;AT1G49040;AT1G51550;AT1G68990;AT1G69400;AT2G01690;AT2G04660;AT2G13680;AT2G16090;AT2G16780;AT2G40030;AT2G47410;AT3G10530;AT3G20760;AT3G23780;AT3G48430;AT3G50080;AT3G57660;AT3G59100;AT4G02730;AT4G19600;AT4G21710;AT4G23570;AT4G30790;AT4G31440;AT5G01720;AT5G04240;AT5G06350;AT5G13000;AT5G41360;AT5G41370;AT5G55070;AT5G64740
GO:0005730	nucleolus	32	497	0.485325	0.826074	AT1G03120;AT1G21610;AT1G29940;AT1G47870;AT1G59760;AT1G67120;AT1G77180;AT2G21060;AT2G31320;AT2G40030;AT3G10530;AT3G11964;AT3G16730;AT3G18165;AT3G22660;AT3G42670;AT3G49600;AT3G53020;AT3G53230;AT3G57660;AT3G58660;AT3G60770;AT4G14960;AT4G16143;AT4G19610;AT4G20360;AT4G25630;AT4G32830;AT5G09810;AT5G11200;AT5G40880;AT5G59980
GO:0030014	CCR4-NOT complex	2	26	0.496244	0.826074	AT5G18230;AT5G60170
GO:0030686	90S preribosome	2	26	0.496244	0.826074	AT3G58660;AT5G40880
GO:0031967	organelle envelope	79	1243	0.500383	0.826074	AT1G01930;AT1G02660;AT1G02690;AT1G03860;AT1G21650;AT1G24360;AT1G31800;AT1G32990;AT1G48510;AT1G52410;AT1G59660;AT1G64680;AT1G67120;AT1G67300;AT1G79850;AT2G05120;AT2G07718;AT2G25880;AT2G38040;AT2G38060;AT2G38330;AT2G39730;AT2G42310;AT2G42540;AT2G43940;AT2G47450;AT2G47730;AT3G03100;AT3G08640;AT3G08920;AT3G12780;AT3G14120;AT3G14210;AT3G16620;AT3G17040;AT3G17970;AT3G19720;AT3G25920;AT3G27240;AT3G44890…
GO:0031975	envelope	79	1243	0.500383	0.826074	AT1G01930;AT1G02660;AT1G02690;AT1G03860;AT1G21650;AT1G24360;AT1G31800;AT1G32990;AT1G48510;AT1G52410;AT1G59660;AT1G64680;AT1G67120;AT1G67300;AT1G79850;AT2G05120;AT2G07718;AT2G25880;AT2G38040;AT2G38060;AT2G38330;AT2G39730;AT2G42310;AT2G42540;AT2G43940;AT2G47450;AT2G47730;AT3G03100;AT3G08640;AT3G08920;AT3G12780;AT3G14120;AT3G14210;AT3G16620;AT3G17040;AT3G17970;AT3G19720;AT3G25920;AT3G27240;AT3G44890…
GO:0000815	ESCRT III complex	1	11	0.512792	0.826074	AT4G29160
GO:0005680	anaphase-promoting complex	1	11	0.512792	0.826074	AT2G04660
GO:0005749	mitochondrial respiratory chain complex II, succinate dehydrogenase complex (ubiquinone)	1	11	0.512792	0.826074	AT3G47833
GO:0005832	chaperonin-containing T-complex	1	11	0.512792	0.826074	AT3G11830
GO:0005880	nuclear microtubule	1	11	0.512792	0.826074	AT2G44190
GO:0019774	proteasome core complex, beta-subunit complex	1	11	0.512792	0.826074	AT1G13060
[truncated: 220 more rows]

## Sheet: Molecular Function
Table S4. GO enrichment of mRNA in circRNA-miRNA-mRNA network (Molecular Function)
[truncated: 1,097 more rows]
