# Supplementary material for: Identification and Characterization of circRNAs Responsive to Methyl Jasmonate in Arabidopsis thaliana
Source: Int J Mol Sci. 2020 Jan 25;21(3):792. doi: 10.3390/ijms21030792 (PMC7037704; doi:10.3390/ijms21030792)
Supplement: Supplementary file 1 [file ijms-21-00792-s001.zip › Supplementary file/Table S5.xlsx]

## Sheet: primers
Table S5. The primers used in this study
CircRNA Name	Convergent Primers (5'-3')		Divergent Primers (5'-3')		Usage
	Forward	Reverse	Forward	Reverse
Chr2:13037381|13038219	CTGTGGTCGATGAGGAAGCTTCT	TTCACGGCAATCCACTTGCTTCC	ATGTCCCTGCTCACAAGGTTATA	ACATCATTGTGAGCAAACGCATC	PCR
Chr3:9990008|9991140	AGGTCAGACGAGAGCATCAGAG	AAGAGTCTCCGAAGCAGGCAAG	GCAAAGCCTTGGAAGAGGACTC	CTCTGCATCGAAGTCTTCCCCA	PCR
Chr2:16614067|16615133	GGACATAATGGTCTGGTGCATCA	TCCTGACTGTATTCTGGCTCTCT	AGAGAGCCAGAATACAGTCAGGA	CACACTACATATGCCAGCCACC	PCR
Chr5:359783|360446	AAGGAGTCGAGTCTGTGAAACG	GTAAAGTGCGTTCCGGGATGTA	TACATCCCGGAACGCACTTTAC	CGAACCTCCAGACAAGCCATTT	PCR
Chr1:17126777|17127488	TGTAGGAGATGAGGACTTTGGTGAG	CTTTGTAGAGACTGTTGAAGGAATTGC	CTAGAGTGCCCTTTGATGACAAG	TTCCTCTGAAGCTAACGACGATG	PCR
Chr4:8756898|8758635	ACTCCAACACCTCTCATCCTCCAG	TCTTCCTCCTTTGCACATCGGTTTC	GTGGAGAAACTCTTTGATGCCGTTG	GGATGAGAGGTGTTGGAGTTGC	qRT-PCR
Chr5:359783|360446	TGACGTTAGGGTTAGCAAAGCAAG	AGTCGGTAGTTGAACCACTCTTCG	CGATCCTGACTACTGTCCTCCTGAG	GAACCACTCTTCGTACTCGCCAAAT	qRT-PCR
Chr2:16614067|16615133	GTCAAGGATTGGGTCAAGCGTACAT	CACACTACATATGCCAGCCACCTG	ATCTTAGAACTGCTGCTGACATGCT	AGCCACCTGTTTGGAACACCTTAG	qRT-PCR
Chr1:11778553|11779629	CGATATGAGAAGCTAGGTAAGCCAAC	CAGTGTTCTTCCAATTGAGCAAGTTG	AAATTCTCGGGCTATAACCTGGATGAG	AGAATCCATGAGGCAGTTCAGAAGATG	qRT-PCR
Chr1:17126777|17127488	TGTAGGAGATGAGGACTTTGGTGAG	CTTTGTAGAGACTGTTGAAGGAATTGC	CTAGAGTGCCCTTTGATGACAAG	TTCCTCTGAAGCTAACGACGATG	qRT-PCR
Chr3:9990008|9991140	CAGGCCAGTACTTCACCACTATGAT	CAAGGTTGATCGTTTCGGCTTATGC	CCTTCAGGCCAGTACTTCACCACTATG	TCACCTAATTGCCAGAAGCTGTCCAT	qRT-PCR
Chr2:13037381|13038219	CGTACCCGATTCTTCATGCTCTTCT	CCGCAATGGAGCAAGTTCTGATTC	GTCATTCAACTTCGTGGAGTGTCGT	TTCGCCGCAACCATCTTTCTTCAT	qRT-PCR
Chr1:1412159|1412904	TTCCGTGAGTTTCTTGGCAATGGT	AGTTGGAAGGAGGAGCATCATGGT	GTCCTCACCTCCGCTTGTAAAGAT	TCTTGGCAATGGTACTTTCCACACT	qRT-PCR
AtGAPDH	TGGTTGATCTCGTTGTGCAGGTCTC	GTCAGCCAAGTCAACAACTCTCTG
