# Supplementary material for: Identification and Characterization of circRNAs Responsive to Methyl Jasmonate in Arabidopsis thaliana
Source: Int J Mol Sci. 2020 Jan 25;21(3):792. doi: 10.3390/ijms21030792 (PMC7037704; doi:10.3390/ijms21030792)
Supplement: Supplementary file 1 [file ijms-21-00792-s001.zip › Supplementary file/Table S6.xlsx]

## Sheet: GO enrichment (Level 2)
Table S6. GO enrichment of circRNAs host gene (Level 2)
GO ID (level1)	GO Term (level1)	GO ID (level2)	GO Term (level2)	number_of_out (All)	Genes_of_out
GO:0008150	Biological Process	GO:0050896	response to stimulus	122	AT1G01060,AT1G07910,AT1G08550,AT1G09270,AT1G13060,AT1G16970,AT1G17420,AT1G24350,AT1G27760,AT1G29390,AT1G30400,AT1G45474,AT1G47128,AT1G49040,AT1G49340,AT1G49480,AT1G49670,AT1G66270,AT1G66280,AT1G67890,AT1G68310,AT1G68530,AT1G69310,AT1G70410,AT1G71697,AT1G75340,AT1G76680,AT1G76690,AT1G78240,AT1G78630,AT1G78870,AT1G80530,AT1G80850,AT2G13800,AT2G17840,AT2G22540,AT2G26330,AT2G26740,AT2G26980,AT2G29550…
GO:0008150	Biological Process	GO:0008152	metabolic process	201	AT1G01060,AT1G01790,AT1G02080,AT1G03780,AT1G04080,AT1G04970,AT1G05520,AT1G06590,AT1G07910,AT1G08465,AT1G08520,AT1G08550,AT1G08620,AT1G13060,AT1G14720,AT1G16970,AT1G17420,AT1G19730,AT1G23440,AT1G28670,AT1G29965,AT1G29970,AT1G31660,AT1G33700,AT1G45201,AT1G45474,AT1G47128,AT1G49340,AT1G49670,AT1G50410,AT1G52930,AT1G53750,AT1G53770,AT1G53780,AT1G55350,AT1G60590,AT1G63120,AT1G66270,AT1G66280,AT1G67890…
GO:0008150	Biological Process	GO:0071840	cellular component organization or biogenesis	66	AT1G01790,AT1G03780,AT1G04080,AT1G05520,AT1G06590,AT1G08620,AT1G14720,AT1G16970,AT1G31660,AT1G50410,AT1G52930,AT1G53750,AT1G53780,AT1G55350,AT1G60590,AT1G65260,AT1G68310,AT1G68530,AT1G71270,AT1G78240,AT1G80070,AT2G20190,AT2G25880,AT2G26330,AT2G27350,AT2G29550,AT2G32700,AT2G34480,AT2G35940,AT2G43410,AT2G46280,AT2G46290,AT3G10690,AT3G14205,AT3G15950,AT3G18060,AT3G48470,AT3G49410,AT3G51460,AT3G52140…
GO:0008150	Biological Process	GO:0009987	cellular process	210	AT1G01060,AT1G01790,AT1G02080,AT1G03780,AT1G04080,AT1G04970,AT1G05520,AT1G06590,AT1G07910,AT1G08465,AT1G08520,AT1G08550,AT1G08620,AT1G10130,AT1G13060,AT1G14720,AT1G16970,AT1G17420,AT1G19730,AT1G21730,AT1G24350,AT1G29390,AT1G29965,AT1G29970,AT1G31660,AT1G33700,AT1G45474,AT1G47128,AT1G48090,AT1G49040,AT1G49340,AT1G50410,AT1G52930,AT1G53750,AT1G53770,AT1G53780,AT1G54370,AT1G55350,AT1G59540,AT1G60590…
GO:0008150	Biological Process	GO:0032502	developmental process	60	AT1G01060,AT1G04080,AT1G05520,AT1G07910,AT1G08465,AT1G10130,AT1G14720,AT1G17420,AT1G22860,AT1G31660,AT1G49040,AT1G55350,AT1G67890,AT1G68310,AT1G68530,AT1G70410,AT1G71270,AT1G78240,AT1G78870,AT1G79230,AT2G20190,AT2G22540,AT2G26330,AT2G31380,AT2G32700,AT2G34480,AT2G35510,AT2G35940,AT2G36400,AT2G38280,AT2G39730,AT2G39810,AT2G42600,AT2G43410,AT3G01090,AT3G05630,AT3G11540,AT3G22760,AT3G44110,AT3G48990…
GO:0008150	Biological Process	GO:0048518	positive regulation of biological process	30	AT1G03780,AT1G06590,AT1G08620,AT1G53750,AT1G53780,AT1G55350,AT1G67890,AT1G68310,AT2G20190,AT2G22540,AT2G32700,AT2G43410,AT3G01090,AT3G17410,AT3G18060,AT3G19100,AT3G44110,AT3G48990,AT3G52140,AT3G54360,AT3G57230,AT4G08920,AT4G13040,AT4G33260,AT4G37490,AT4G38130,AT5G12230,AT5G19990,AT5G20000,AT5G54650
GO:0008150	Biological Process	GO:0048519	negative regulation of biological process	26	AT1G01060,AT1G02080,AT1G08620,AT1G49040,AT1G50410,AT1G70410,AT1G75340,AT1G78630,AT2G20190,AT2G22540,AT2G27350,AT2G31380,AT2G32700,AT2G36400,AT2G39810,AT2G43410,AT3G11540,AT4G08920,AT4G20910,AT4G38130,AT5G04590,AT5G05110,AT5G13080,AT5G56030,AT5G60410,AT5G66070
GO:0008150	Biological Process	GO:0022610	biological adhesion	2	AT1G78240,AT2G26330
GO:0008150	Biological Process	GO:0032501	multicellular organismal process	54	AT1G01060,AT1G07910,AT1G08465,AT1G10130,AT1G14720,AT1G17420,AT1G22860,AT1G31660,AT1G49040,AT1G55350,AT1G67890,AT1G68310,AT1G70410,AT1G71270,AT1G78240,AT1G78870,AT1G79230,AT2G22540,AT2G26330,AT2G31380,AT2G32700,AT2G34480,AT2G35510,AT2G35940,AT2G36400,AT2G38280,AT2G39730,AT2G39810,AT2G42600,AT2G43410,AT3G01090,AT3G05630,AT3G11540,AT3G22760,AT3G44110,AT3G48990,AT3G51460,AT3G57230,AT4G04040,AT4G07410…
GO:0008150	Biological Process	GO:0065007	biological regulation	107	AT1G01060,AT1G01790,AT1G02080,AT1G03780,AT1G04080,AT1G04970,AT1G05520,AT1G06590,AT1G07910,AT1G08465,AT1G08620,AT1G10130,AT1G10870,AT1G16970,AT1G19730,AT1G48090,AT1G49040,AT1G49340,AT1G50410,AT1G53750,AT1G53780,AT1G54370,AT1G55350,AT1G67890,AT1G68310,AT1G69310,AT1G70410,AT1G75340,AT1G76690,AT1G78630,AT2G13800,AT2G20190,AT2G21600,AT2G22540,AT2G25880,AT2G26330,AT2G26980,AT2G27350,AT2G31380,AT2G32700…
GO:0008150	Biological Process	GO:0002376	immune system process	11	AT1G49040,AT3G14840,AT4G08920,AT4G16260,AT4G16990,AT4G20910,AT4G23100,AT4G38130,AT5G56010,AT5G56030,AT5G60410
GO:0008150	Biological Process	GO:0040007	growth	15	AT1G08620,AT1G49040,AT1G55350,AT1G68530,AT1G71270,AT2G20190,AT2G26330,AT2G34480,AT2G39840,AT3G51460,AT4G07410,AT4G08920,AT4G37490,AT5G60410,AT5G64740
GO:0008150	Biological Process	GO:0022414	reproductive process	31	AT1G01060,AT1G07910,AT1G14720,AT1G17420,AT1G55350,AT1G67890,AT1G71270,AT1G79230,AT2G22540,AT2G26330,AT2G32700,AT2G34480,AT2G35510,AT2G38280,AT2G39810,AT2G43410,AT3G01090,AT3G11540,AT3G44110,AT3G48990,AT3G57230,AT4G04040,AT4G07410,AT4G20910,AT4G23100,AT5G16715,AT5G49030,AT5G54650,AT5G56030,AT5G60410,AT5G67440
GO:0008150	Biological Process	GO:0000003	reproduction	31	AT1G01060,AT1G07910,AT1G14720,AT1G17420,AT1G55350,AT1G67890,AT1G71270,AT1G79230,AT2G22540,AT2G26330,AT2G32700,AT2G34480,AT2G35510,AT2G38280,AT2G39810,AT2G43410,AT3G01090,AT3G11540,AT3G44110,AT3G48990,AT3G57230,AT4G04040,AT4G07410,AT4G20910,AT4G23100,AT5G16715,AT5G49030,AT5G54650,AT5G56030,AT5G60410,AT5G67440
GO:0008150	Biological Process	GO:0008283	cell proliferation	4	AT1G55350,AT1G68310,AT2G36400,AT4G37490
GO:0008150	Biological Process	GO:0015976	carbon utilization	1	AT1G70410
GO:0008150	Biological Process	GO:0051179	localization	47	AT1G01790,AT1G05520,AT1G07670,AT1G09270,AT1G10130,AT1G11180,AT1G22860,AT1G30400,AT1G48090,AT1G49480,AT1G52360,AT1G53760,AT1G54370,AT1G60780,AT1G61250,AT1G71270,AT1G75340,AT2G01320,AT2G02160,AT2G21600,AT2G26330,AT2G32040,AT2G39960,AT2G43160,AT2G45170,AT3G05630,AT3G30390,AT3G52140,AT3G53120,AT3G59360,AT4G07410,AT4G08920,AT4G16990,AT4G23100,AT4G27640,AT4G27860,AT4G32640,AT4G32760,AT5G20280,AT5G22770…
GO:0008150	Biological Process	GO:0048511	rhythmic process	4	AT1G01060,AT2G17840,AT3G11540,AT4G08920
GO:0008150	Biological Process	GO:0050789	regulation of biological process	87	AT1G01060,AT1G01790,AT1G02080,AT1G03780,AT1G04080,AT1G04970,AT1G05520,AT1G06590,AT1G07910,AT1G08465,AT1G08620,AT1G19730,AT1G49040,AT1G49340,AT1G50410,AT1G53750,AT1G53780,AT1G55350,AT1G67890,AT1G68310,AT1G69310,AT1G70410,AT1G75340,AT1G78630,AT2G13800,AT2G20190,AT2G22540,AT2G25880,AT2G26330,AT2G26980,AT2G27350,AT2G31380,AT2G32700,AT2G35940,AT2G36400,AT2G39810,AT2G39840,AT2G41100,AT2G42880,AT2G43410…
GO:0008150	Biological Process	GO:0051704	multi-organism process	29	AT1G09270,AT1G17420,AT1G47128,AT1G71270,AT2G26330,AT2G32700,AT2G34480,AT2G35940,AT2G36400,AT2G39730,AT2G41430,AT3G14415,AT3G14420,AT3G14840,AT3G16400,AT3G48990,AT3G51440,AT4G08920,AT4G13040,AT4G16260,AT4G16760,AT4G16990,AT4G20910,AT4G23100,AT4G23270,AT4G38130,AT5G04430,AT5G56030,AT5G60410
GO:0008150	Biological Process	GO:0098754	detoxification	4	AT1G24350,AT3G26060,AT3G54660,AT5G48880
GO:0008150	Biological Process	GO:0040011	locomotion	1	AT5G60410
GO:0008150	Biological Process	GO:0023052	signaling	23	AT1G07910,AT1G49340,AT1G67890,AT1G75340,AT2G13800,AT2G26980,AT2G39840,AT2G41100,AT2G42880,AT3G01090,AT3G05630,AT3G11540,AT3G17410,AT3G19100,AT3G58690,AT4G05420,AT4G08920,AT4G13040,AT4G16990,AT4G34000,AT5G60410,AT5G63770,AT5G66070
GO:0003674	Molecular Function	GO:0038024	cargo receptor activity	2	AT5G22770,AT5G22780
GO:0003674	Molecular Function	GO:0005198	structural molecule activity	17	AT1G02080,AT1G29965,AT1G29970,AT1G52360,AT1G78630,AT2G19740,AT2G24090,AT2G29550,AT2G34480,AT2G40590,AT3G04400,AT3G10610,AT3G44890,AT3G55170,AT4G09800,AT5G23740,AT5G46430
GO:0003674	Molecular Function	GO:0003824	catalytic activity	159	AT1G02670,AT1G06590,AT1G07670,AT1G07910,AT1G08520,AT1G08550,AT1G08620,AT1G10130,AT1G13060,AT1G14720,AT1G16970,AT1G17420,AT1G19730,AT1G21730,AT1G23440,AT1G24350,AT1G28670,AT1G30400,AT1G33700,AT1G45201,AT1G47128,AT1G49340,AT1G49670,AT1G50410,AT1G53750,AT1G53770,AT1G53780,AT1G55350,AT1G59540,AT1G60590,AT1G63120,AT1G66270,AT1G66280,AT1G67890,AT1G68530,AT1G70410,AT1G71697,AT1G73320,AT1G76680,AT1G76690…
GO:0003674	Molecular Function	GO:0005488	binding	209	AT1G01060,AT1G02080,AT1G02670,AT1G03780,AT1G04080,AT1G04970,AT1G05520,AT1G06590,AT1G07670,AT1G07910,AT1G08465,AT1G08520,AT1G08550,AT1G08620,AT1G09270,AT1G10130,AT1G10870,AT1G16970,AT1G17420,AT1G21730,AT1G22860,AT1G29350,AT1G29370,AT1G30400,AT1G31660,AT1G45474,AT1G47128,AT1G49040,AT1G49340,AT1G49480,AT1G49670,AT1G50410,AT1G52360,AT1G53750,AT1G53780,AT1G55680,AT1G58025,AT1G59540,AT1G61150,AT1G65260…
GO:0003674	Molecular Function	GO:0045182	translation regulator activity	1	AT2G22540
GO:0003674	Molecular Function	GO:0016209	antioxidant activity	3	AT1G24350,AT3G26060,AT3G54660
GO:0003674	Molecular Function	GO:0140104	molecular carrier activity	1	AT1G09270
GO:0003674	Molecular Function	GO:0060089	molecular transducer activity	5	AT2G13800,AT2G26330,AT3G17410,AT3G58690,AT4G08920
GO:0003674	Molecular Function	GO:0098772	molecular function regulator	8	AT1G05520,AT1G10870,AT2G39730,AT3G16420,AT4G33260,AT4G37490,AT5G05110,AT5G54780
GO:0003674	Molecular Function	GO:0005215	transporter activity	15	AT1G01790,AT1G07670,AT1G09270,AT1G10130,AT1G30400,AT1G54370,AT2G01320,AT2G32040,AT3G30390,AT3G59360,AT4G27640,AT4G27860,AT5G51050,AT5G53010,AT5G59420
GO:0003674	Molecular Function	GO:0140110	transcription regulator activity	17	AT1G01060,AT1G08465,AT1G08620,AT1G69310,AT2G22540,AT2G31380,AT2G32700,AT2G35940,AT3G22760,AT3G49410,AT3G57230,AT4G13040,AT4G16845,AT4G24020,AT4G32010,AT4G34000,AT5G13080
GO:0005575	Cellular Component	GO:0005623	cell	272	AT1G01060,AT1G01790,AT1G02080,AT1G03780,AT1G04080,AT1G04970,AT1G05520,AT1G05860,AT1G06590,AT1G07670,AT1G07910,AT1G08465,AT1G08520,AT1G08550,AT1G08620,AT1G09270,AT1G10130,AT1G10870,AT1G11180,AT1G13060,AT1G14720,AT1G16970,AT1G17420,AT1G19730,AT1G21080,AT1G21730,AT1G22860,AT1G23440,AT1G27760,AT1G29390,AT1G29965,AT1G29970,AT1G30400,AT1G31660,AT1G33700,AT1G45201,AT1G45474,AT1G47128,AT1G48090,AT1G49040…
GO:0005575	Cellular Component	GO:0044464	cell part	271	AT1G01060,AT1G01790,AT1G02080,AT1G03780,AT1G04080,AT1G04970,AT1G05520,AT1G05860,AT1G06590,AT1G07670,AT1G07910,AT1G08465,AT1G08520,AT1G08550,AT1G08620,AT1G09270,AT1G10130,AT1G10870,AT1G11180,AT1G13060,AT1G14720,AT1G16970,AT1G17420,AT1G19730,AT1G21080,AT1G21730,AT1G22860,AT1G23440,AT1G27760,AT1G29390,AT1G29965,AT1G29970,AT1G30400,AT1G31660,AT1G33700,AT1G45201,AT1G45474,AT1G47128,AT1G48090,AT1G49040…
GO:0005575	Cellular Component	GO:0044422	organelle part	137	AT1G01790,AT1G03780,AT1G04080,AT1G04970,AT1G05520,AT1G05860,AT1G06590,AT1G08520,AT1G08550,AT1G08620,AT1G09270,AT1G10130,AT1G11180,AT1G16970,AT1G21730,AT1G22860,AT1G29390,AT1G29965,AT1G30400,AT1G31660,AT1G45474,AT1G52360,AT1G52930,AT1G53760,AT1G53770,AT1G54370,AT1G55350,AT1G59540,AT1G60780,AT1G61250,AT1G63120,AT1G65260,AT1G66270,AT1G66280,AT1G68530,AT1G70410,AT1G71270,AT1G75340,AT1G78240,AT1G78630…
GO:0005575	Cellular Component	GO:0032991	protein-containing complex	87	AT1G02080,AT1G04080,AT1G05520,AT1G05860,AT1G06590,AT1G07910,AT1G08520,AT1G08620,AT1G09270,AT1G13060,AT1G16970,AT1G21730,AT1G22860,AT1G29965,AT1G29970,AT1G31660,AT1G45474,AT1G47128,AT1G49040,AT1G52360,AT1G53750,AT1G53780,AT1G55680,AT1G59540,AT1G60780,AT1G71270,AT1G75340,AT1G78630,AT1G78870,AT1G80070,AT2G02160,AT2G19740,AT2G24090,AT2G25880,AT2G29550,AT2G34480,AT2G36530,AT2G39840,AT2G39960,AT2G40590…
GO:0005575	Cellular Component	GO:0043226	organelle	221	AT1G01060,AT1G01790,AT1G02080,AT1G03780,AT1G04080,AT1G04970,AT1G05520,AT1G05860,AT1G06590,AT1G07670,AT1G07910,AT1G08465,AT1G08520,AT1G08550,AT1G08620,AT1G09270,AT1G10130,AT1G11180,AT1G13060,AT1G16970,AT1G17420,AT1G21080,AT1G21730,AT1G22860,AT1G27760,AT1G29390,AT1G29965,AT1G29970,AT1G30400,AT1G31660,AT1G33700,AT1G45201,AT1G45474,AT1G47128,AT1G48090,AT1G49040,AT1G49480,AT1G49670,AT1G50410,AT1G52360…
GO:0005575	Cellular Component	GO:0030054	cell junction	35	AT1G29965,AT1G30400,AT1G47128,AT1G48090,AT1G49340,AT1G63120,AT1G66270,AT1G66280,AT2G10940,AT2G20190,AT2G26330,AT2G29550,AT2G36530,AT2G41100,AT2G42600,AT2G46290,AT3G14420,AT3G14840,AT3G15950,AT3G16410,AT3G16420,AT3G44110,AT3G48990,AT3G51460,AT3G52930,AT4G09800,AT4G16760,AT4G34150,AT5G11700,AT5G15550,AT5G16120,AT5G17920,AT5G19440,AT5G20280,AT5G56030
GO:0005575	Cellular Component	GO:0055044	symplast	35	AT1G29965,AT1G30400,AT1G47128,AT1G48090,AT1G49340,AT1G63120,AT1G66270,AT1G66280,AT2G10940,AT2G20190,AT2G26330,AT2G29550,AT2G36530,AT2G41100,AT2G42600,AT2G46290,AT3G14420,AT3G14840,AT3G15950,AT3G16410,AT3G16420,AT3G44110,AT3G48990,AT3G51460,AT3G52930,AT4G09800,AT4G16760,AT4G34150,AT5G11700,AT5G15550,AT5G16120,AT5G17920,AT5G19440,AT5G20280,AT5G56030
GO:0005575	Cellular Component	GO:0031974	membrane-enclosed lumen	33	AT1G03780,AT1G05860,AT1G08620,AT1G09270,AT1G16970,AT1G31660,AT1G52930,AT1G66270,AT1G66280,AT2G25880,AT2G35510,AT3G04400,AT3G10690,AT3G15950,AT3G25220,AT3G44110,AT3G48470,AT3G52930,AT3G61420,AT4G08920,AT4G09800,AT4G16845,AT4G20330,AT4G27640,AT4G38130,AT5G12230,AT5G15550,AT5G16270,AT5G19990,AT5G20000,AT5G47040,AT5G56010,AT5G60410
GO:0005575	Cellular Component	GO:0099080	supramolecular complex	10	AT1G03780,AT1G21730,AT1G59540,AT2G20190,AT2G25880,AT2G29550,AT2G35880,AT2G45170,AT3G18060,AT3G19050
GO:0005575	Cellular Component	GO:0044215	other organism	1	AT1G09270
GO:0005575	Cellular Component	GO:0044217	other organism part	1	AT1G09270
GO:0005575	Cellular Component	GO:0009295	nucleoid	3	AT1G65260,AT3G10690,AT5G04590
GO:0005575	Cellular Component	GO:0016020	membrane	141	AT1G01790,AT1G02080,AT1G04970,AT1G05520,AT1G07670,AT1G08550,AT1G10130,AT1G11180,AT1G21730,AT1G22860,AT1G24350,AT1G29390,AT1G29970,AT1G30400,AT1G33700,AT1G45201,AT1G45474,AT1G48090,AT1G49040,AT1G49340,AT1G49480,AT1G52360,AT1G53750,AT1G53760,AT1G53770,AT1G53780,AT1G54370,AT1G55350,AT1G60780,AT1G61250,AT1G63120,AT1G65230,AT1G65260,AT1G66270,AT1G66280,AT1G68530,AT1G70410,AT1G71270,AT1G72500,AT1G76660…
GO:0005575	Cellular Component	GO:0044421	extracellular region part	3	AT1G04970,AT1G47128,AT1G78670
GO:0005575	Cellular Component	GO:0005576	extracellular region	23	AT1G04970,AT1G14720,AT1G28670,AT1G47128,AT1G60590,AT1G78670,AT2G10940,AT2G36530,AT2G39730,AT2G42600,AT3G14415,AT3G14420,AT3G48990,AT3G52930,AT3G58610,AT4G16260,AT4G34480,AT5G04590,AT5G05110,AT5G17920,AT5G38410,AT5G38420,AT5G38430
GO:0005575	Cellular Component	GO:0044425	membrane part	79	AT1G01790,AT1G05520,AT1G07670,AT1G10130,AT1G11180,AT1G24350,AT1G29390,AT1G29970,AT1G30400,AT1G33700,AT1G45201,AT1G45474,AT1G48090,AT1G49340,AT1G52360,AT1G53760,AT1G53770,AT1G54370,AT1G55350,AT1G60780,AT1G61250,AT1G63120,AT1G65230,AT1G65260,AT1G68530,AT1G76690,AT1G78240,AT1G80530,AT2G01320,AT2G13800,AT2G14890,AT2G15240,AT2G20920,AT2G21600,AT2G26330,AT2G29050,AT2G32040,AT2G38280,AT2G39960,AT2G45540…

## Sheet: Biological Process
Table S6. GO enrichment of circRNAs host gene (Biological Process)
GO ID	Description	out (305)	All (22936)	pvalue	p.adjust	Genes
GO:0009266	response to temperature stimulus	26	632	4.06622e-07	0.000687942	AT1G01060;AT1G08550;AT1G16970;AT1G29390;AT1G45474;AT1G49480;AT1G66270;AT1G66280;AT1G68530;AT2G17840;AT2G22540;AT2G26330;AT2G36530;AT2G39730;AT2G39810;AT3G44110;AT4G16845;AT4G23100;AT4G34150;AT4G39960;AT5G04590;AT5G13650;AT5G56010;AT5G56030;AT5G60410;AT5G63770
GO:0009628	response to abiotic stimulus	56	2150	7.65231e-07	0.000687942	AT1G01060;AT1G08550;AT1G16970;AT1G17420;AT1G27760;AT1G29390;AT1G45474;AT1G49480;AT1G66270;AT1G66280;AT1G68530;AT1G69310;AT1G80530;AT2G17840;AT2G22540;AT2G26330;AT2G26740;AT2G29550;AT2G31380;AT2G32700;AT2G35510;AT2G35940;AT2G36530;AT2G38710;AT2G39730;AT2G39810;AT2G39840;AT2G41100;AT2G41430;AT2G46280;AT3G01090;AT3G15950;AT3G44110;AT3G52930;AT4G05420;AT4G08920;AT4G10340;AT4G16260;AT4G16845;AT4G23100…
GO:0045898	regulation of RNA polymerase II transcriptional preinitiation complex assembly	4	9	3.6655e-06	0.00164764	AT1G53750;AT1G53780;AT5G19990;AT5G20000
GO:0045899	positive regulation of RNA polymerase II transcriptional preinitiation complex assembly	4	9	3.6655e-06	0.00164764	AT1G53750;AT1G53780;AT5G19990;AT5G20000
GO:0050896	response to stimulus	122	6463	5.0983e-06	0.00183335	AT1G01060;AT1G07910;AT1G08550;AT1G09270;AT1G13060;AT1G16970;AT1G17420;AT1G24350;AT1G27760;AT1G29390;AT1G30400;AT1G45474;AT1G47128;AT1G49040;AT1G49340;AT1G49480;AT1G49670;AT1G66270;AT1G66280;AT1G67890;AT1G68310;AT1G68530;AT1G69310;AT1G70410;AT1G71697;AT1G75340;AT1G76680;AT1G76690;AT1G78240;AT1G78630;AT1G78870;AT1G80530;AT1G80850;AT2G13800;AT2G17840;AT2G22540;AT2G26330;AT2G26740;AT2G26980;AT2G29550…
GO:1901564	organonitrogen compound metabolic process	113	5957	1.19297e-05	0.00357493	AT1G02080;AT1G03780;AT1G06590;AT1G07910;AT1G08520;AT1G08550;AT1G08620;AT1G13060;AT1G23440;AT1G29965;AT1G29970;AT1G33700;AT1G45474;AT1G47128;AT1G49340;AT1G53750;AT1G53770;AT1G53780;AT1G55350;AT1G63120;AT1G66270;AT1G66280;AT1G67890;AT1G68310;AT1G71697;AT1G78630;AT1G78670;AT1G78870;AT2G13800;AT2G19740;AT2G20050;AT2G22540;AT2G24090;AT2G25880;AT2G26330;AT2G26980;AT2G27350;AT2G29050;AT2G30600;AT2G34480…
GO:0006950	response to stress	77	3648	1.61927e-05	0.00396519	AT1G01060;AT1G08550;AT1G16970;AT1G17420;AT1G27760;AT1G29390;AT1G45474;AT1G47128;AT1G49040;AT1G49480;AT1G49670;AT1G66270;AT1G66280;AT1G68310;AT1G68530;AT1G69310;AT1G71697;AT1G76680;AT1G76690;AT1G78870;AT1G80850;AT2G17840;AT2G26330;AT2G26740;AT2G29550;AT2G32700;AT2G35510;AT2G36530;AT2G38710;AT2G39730;AT2G39810;AT2G41430;AT2G45170;AT2G46280;AT3G01090;AT3G05630;AT3G12260;AT3G14415;AT3G14420;AT3G14840…
GO:0019538	protein metabolic process	92	4644	2.31315e-05	0.00396519	AT1G02080;AT1G03780;AT1G06590;AT1G07910;AT1G08620;AT1G13060;AT1G23440;AT1G29965;AT1G29970;AT1G45474;AT1G47128;AT1G49340;AT1G53750;AT1G53770;AT1G53780;AT1G55350;AT1G63120;AT1G67890;AT1G68310;AT1G78630;AT1G78670;AT1G78870;AT2G13800;AT2G19740;AT2G20050;AT2G22540;AT2G24090;AT2G25880;AT2G26330;AT2G26980;AT2G27350;AT2G29050;AT2G30600;AT2G34480;AT2G39810;AT2G39840;AT2G39960;AT2G40590;AT2G41790;AT2G42880…
GO:0060260	regulation of transcription initiation from RNA polymerase II promoter	4	14	2.76274e-05	0.00396519	AT1G53750;AT1G53780;AT5G19990;AT5G20000
GO:0060261	positive regulation of transcription initiation from RNA polymerase II promoter	4	14	2.76274e-05	0.00396519	AT1G53750;AT1G53780;AT5G19990;AT5G20000
GO:2000144	positive regulation of DNA-templated transcription, initiation	4	14	2.76274e-05	0.00396519	AT1G53750;AT1G53780;AT5G19990;AT5G20000
GO:0043603	cellular amide metabolic process	31	1046	2.79678e-05	0.00396519	AT1G02080;AT1G07910;AT1G29965;AT1G29970;AT1G33700;AT1G78630;AT1G78670;AT2G19740;AT2G22540;AT2G24090;AT2G34480;AT2G39960;AT2G40590;AT2G46280;AT2G46290;AT3G04400;AT3G10610;AT3G44890;AT3G54660;AT3G55170;AT4G09800;AT4G10320;AT4G20330;AT4G23100;AT5G13050;AT5G13650;AT5G16715;AT5G23740;AT5G26830;AT5G46430;AT5G49030
GO:0006518	peptide metabolic process	28	898	2.86693e-05	0.00396519	AT1G02080;AT1G07910;AT1G29965;AT1G29970;AT1G78630;AT2G19740;AT2G22540;AT2G24090;AT2G34480;AT2G39960;AT2G40590;AT2G46280;AT2G46290;AT3G04400;AT3G10610;AT3G44890;AT3G54660;AT3G55170;AT4G09800;AT4G10320;AT4G20330;AT4G23100;AT5G13650;AT5G16715;AT5G23740;AT5G26830;AT5G46430;AT5G49030
GO:0043043	peptide biosynthetic process	26	824	4.58469e-05	0.00588805	AT1G02080;AT1G07910;AT1G29965;AT1G29970;AT1G78630;AT2G19740;AT2G22540;AT2G24090;AT2G34480;AT2G40590;AT2G46280;AT2G46290;AT3G04400;AT3G10610;AT3G44890;AT3G55170;AT4G09800;AT4G10320;AT4G20330;AT4G23100;AT5G13650;AT5G16715;AT5G23740;AT5G26830;AT5G46430;AT5G49030
GO:0046686	response to cadmium ion	15	348	7.2384e-05	0.00795665	AT1G01060;AT1G13060;AT1G76680;AT1G78870;AT2G29550;AT2G36530;AT2G46280;AT3G48990;AT3G52930;AT3G58610;AT4G10320;AT4G16760;AT4G22670;AT4G23100;AT5G17920
GO:0009409	response to cold	17	432	7.46834e-05	0.00795665	AT1G01060;AT1G29390;AT1G45474;AT1G49480;AT1G66270;AT1G66280;AT1G68530;AT2G17840;AT2G36530;AT2G39730;AT2G39810;AT4G16845;AT4G34150;AT5G04590;AT5G13650;AT5G60410;AT5G63770
GO:0043604	amide biosynthetic process	27	899	7.52297e-05	0.00795665	AT1G02080;AT1G07910;AT1G29965;AT1G29970;AT1G78630;AT2G19740;AT2G22540;AT2G24090;AT2G34480;AT2G40590;AT2G46280;AT2G46290;AT3G04400;AT3G10610;AT3G44890;AT3G55170;AT4G09800;AT4G10320;AT4G20330;AT4G23100;AT5G13050;AT5G13650;AT5G16715;AT5G23740;AT5G26830;AT5G46430;AT5G49030
GO:0010218	response to far red light	6	55	8.82538e-05	0.00870915	AT2G35940;AT4G08920;AT4G10340;AT5G38410;AT5G38420;AT5G38430
GO:0009611	response to wounding	11	203	9.20322e-05	0.00870915	AT1G17420;AT1G71697;AT1G76680;AT1G76690;AT2G32700;AT3G14840;AT3G51440;AT3G51460;AT4G16760;AT4G38130;AT5G63770
GO:0006412	translation	25	820	0.000110532	0.0099368	AT1G02080;AT1G07910;AT1G29965;AT1G29970;AT1G78630;AT2G19740;AT2G22540;AT2G24090;AT2G34480;AT2G40590;AT2G46280;AT2G46290;AT3G04400;AT3G10610;AT3G44890;AT3G55170;AT4G09800;AT4G10320;AT4G20330;AT5G13650;AT5G16715;AT5G23740;AT5G26830;AT5G46430;AT5G49030
GO:0050821	protein stabilization	4	21	0.00015348	0.0120447	AT2G20190;AT5G13650;AT5G56010;AT5G56030
GO:2000142	regulation of DNA-templated transcription, initiation	4	21	0.00015348	0.0120447	AT1G53750;AT1G53780;AT5G19990;AT5G20000
GO:0051130	positive regulation of cellular component organization	8	115	0.000154075	0.0120447	AT1G06590;AT1G53750;AT1G53780;AT3G18060;AT3G52140;AT5G19990;AT5G20000;AT5G54650
GO:0009651	response to salt stress	20	606	0.000194983	0.0146075	AT1G01060;AT1G27760;AT1G66270;AT1G66280;AT1G69310;AT2G17840;AT2G29550;AT2G32700;AT2G35510;AT2G36530;AT2G38710;AT2G46280;AT3G15950;AT3G44110;AT3G52930;AT4G16260;AT4G34000;AT5G04590;AT5G17920;AT5G56030
GO:0031408	oxylipin biosynthetic process	4	24	0.000264063	0.0183786	AT1G17420;AT1G76680;AT1G76690;AT5G48880
GO:0048731	system development	44	1918	0.000265765	0.0183786	AT1G01060;AT1G07910;AT1G10130;AT1G14720;AT1G17420;AT1G22860;AT1G55350;AT1G67890;AT1G78240;AT1G78870;AT1G79230;AT2G22540;AT2G26330;AT2G32700;AT2G34480;AT2G35510;AT2G36400;AT2G38280;AT2G39730;AT2G39810;AT2G42600;AT2G43410;AT3G01090;AT3G05630;AT3G11540;AT3G44110;AT3G48990;AT3G51460;AT3G57230;AT4G04040;AT4G07410;AT4G08920;AT4G20910;AT4G23100;AT5G13080;AT5G16715;AT5G20520;AT5G47040;AT5G49030;AT5G54650…
GO:0070897	transcription preinitiation complex assembly	5	44	0.00028574	0.0186445	AT1G53750;AT1G53780;AT3G49410;AT5G19990;AT5G20000
GO:0010038	response to metal ion	17	485	0.000294645	0.0186445	AT1G01060;AT1G13060;AT1G76680;AT1G78870;AT2G29550;AT2G32700;AT2G36530;AT2G46280;AT3G48990;AT3G52930;AT3G58610;AT4G10320;AT4G16760;AT4G22670;AT4G23100;AT5G17920;AT5G56010
GO:0015977	carbon fixation	4	25	0.000311087	0.0186445	AT2G42600;AT5G38410;AT5G38420;AT5G38430
GO:0031407	oxylipin metabolic process	4	25	0.000311087	0.0186445	AT1G17420;AT1G76680;AT1G76690;AT5G48880
GO:0010114	response to red light	6	70	0.000337911	0.0195989	AT2G39840;AT4G08920;AT4G10340;AT5G38410;AT5G38420;AT5G38430
GO:0044267	cellular protein metabolic process	80	4203	0.000372085	0.0209031	AT1G02080;AT1G03780;AT1G06590;AT1G07910;AT1G08620;AT1G13060;AT1G29965;AT1G29970;AT1G45474;AT1G47128;AT1G49340;AT1G53770;AT1G53780;AT1G67890;AT1G78630;AT1G78870;AT2G13800;AT2G19740;AT2G20050;AT2G22540;AT2G24090;AT2G25880;AT2G26330;AT2G26980;AT2G27350;AT2G30600;AT2G34480;AT2G39810;AT2G39840;AT2G39960;AT2G40590;AT2G41790;AT2G42880;AT2G46280;AT2G46290;AT3G01090;AT3G04400;AT3G10610;AT3G11540;AT3G14840…
GO:0010035	response to inorganic substance	27	995	0.000383649	0.0209031	AT1G01060;AT1G13060;AT1G69310;AT1G76680;AT1G78870;AT2G17840;AT2G26740;AT2G29550;AT2G32700;AT2G36530;AT2G41430;AT2G46280;AT3G48990;AT3G52930;AT3G58610;AT4G08920;AT4G10320;AT4G16760;AT4G21830;AT4G22670;AT4G23100;AT4G24020;AT4G34000;AT5G17920;AT5G56010;AT5G56030;AT5G60410
GO:0031647	regulation of protein stability	4	28	0.000487965	0.0254697	AT2G20190;AT5G13650;AT5G56010;AT5G56030
GO:0009791	post-embryonic development	37	1568	0.000504825	0.0254697	AT1G01060;AT1G07910;AT1G14720;AT1G17420;AT1G49040;AT1G55350;AT1G67890;AT1G70410;AT1G79230;AT2G22540;AT2G26330;AT2G31380;AT2G32700;AT2G34480;AT2G35510;AT2G36400;AT2G38280;AT2G39810;AT2G43410;AT3G01090;AT3G11540;AT3G44110;AT3G48990;AT3G57230;AT4G04040;AT4G07410;AT4G08920;AT4G20910;AT4G23100;AT5G13080;AT5G16715;AT5G47040;AT5G49030;AT5G54650;AT5G56030;AT5G60410;AT5G67440
GO:0051128	regulation of cellular component organization	16	463	0.000515011	0.0254697	AT1G03780;AT1G05520;AT1G06590;AT1G53750;AT1G53780;AT1G55350;AT2G20190;AT2G26330;AT2G32700;AT3G18060;AT3G52140;AT4G08920;AT4G37490;AT5G19990;AT5G20000;AT5G54650
GO:0006428	isoleucyl-tRNA aminoacylation	2	3	0.000524126	0.0254697	AT4G10320;AT5G49030
GO:1901566	organonitrogen compound biosynthetic process	42	1865	0.000541651	0.0256286	AT1G02080;AT1G07910;AT1G08520;AT1G29965;AT1G29970;AT1G53770;AT1G71697;AT1G78630;AT2G19740;AT2G22540;AT2G24090;AT2G34480;AT2G36530;AT2G38280;AT2G40590;AT2G46280;AT2G46290;AT3G04400;AT3G10610;AT3G11540;AT3G16400;AT3G16410;AT3G44890;AT3G52930;AT3G55170;AT3G58610;AT4G04040;AT4G09800;AT4G10320;AT4G20330;AT4G23100;AT4G30530;AT4G32120;AT5G13050;AT5G13630;AT5G13650;AT5G16715;AT5G17920;AT5G23740;AT5G26830…
GO:0009314	response to radiation	22	773	0.000718415	0.0325458	AT1G01060;AT1G16970;AT1G17420;AT1G45474;AT1G68530;AT2G17840;AT2G31380;AT2G35510;AT2G35940;AT2G36530;AT2G39730;AT2G39840;AT2G41100;AT2G41430;AT3G44110;AT4G05420;AT4G08920;AT4G10340;AT4G37490;AT5G38410;AT5G38420;AT5G38430
GO:0006367	transcription initiation from RNA polymerase II promoter	5	54	0.000746748	0.0325458	AT1G53750;AT1G53780;AT4G20330;AT5G19990;AT5G20000
GO:0071704	organic substance metabolic process	183	11662	0.000756298	0.0325458	AT1G01060;AT1G02080;AT1G03780;AT1G04080;AT1G04970;AT1G06590;AT1G07910;AT1G08465;AT1G08520;AT1G08550;AT1G08620;AT1G13060;AT1G14720;AT1G16970;AT1G17420;AT1G19730;AT1G23440;AT1G28670;AT1G29965;AT1G29970;AT1G31660;AT1G33700;AT1G45201;AT1G45474;AT1G47128;AT1G49340;AT1G50410;AT1G52930;AT1G53750;AT1G53770;AT1G53780;AT1G55350;AT1G60590;AT1G63120;AT1G66270;AT1G66280;AT1G67890;AT1G68310;AT1G68530;AT1G69310…
GO:0106074	aminoacyl-tRNA metabolism involved in translational fidelity	3	14	0.000760248	0.0325458	AT4G10320;AT5G16715;AT5G49030
GO:0031334	positive regulation of protein complex assembly	5	55	0.000812597	0.0335878	AT1G53750;AT1G53780;AT5G19990;AT5G20000;AT5G54650
GO:0051123	RNA polymerase II preinitiation complex assembly	4	32	0.000821947	0.0335878	AT1G53750;AT1G53780;AT5G19990;AT5G20000
GO:0006970	response to osmotic stress	20	682	0.000867523	0.0346624	AT1G01060;AT1G27760;AT1G66270;AT1G66280;AT1G69310;AT2G17840;AT2G29550;AT2G32700;AT2G35510;AT2G36530;AT2G38710;AT2G46280;AT3G15950;AT3G44110;AT3G52930;AT4G16260;AT4G34000;AT5G04590;AT5G17920;AT5G56030
GO:0008152	metabolic process	201	13108	0.00103111	0.0403028	AT1G01060;AT1G01790;AT1G02080;AT1G03780;AT1G04080;AT1G04970;AT1G05520;AT1G06590;AT1G07910;AT1G08465;AT1G08520;AT1G08550;AT1G08620;AT1G13060;AT1G14720;AT1G16970;AT1G17420;AT1G19730;AT1G23440;AT1G28670;AT1G29965;AT1G29970;AT1G31660;AT1G33700;AT1G45201;AT1G45474;AT1G47128;AT1G49340;AT1G49670;AT1G50410;AT1G52930;AT1G53750;AT1G53770;AT1G53780;AT1G55350;AT1G60590;AT1G63120;AT1G66270;AT1G66280;AT1G67890…
GO:0015979	photosynthesis	11	275	0.00120618	0.0437945	AT1G01790;AT1G08520;AT1G45474;AT2G42600;AT4G04040;AT4G10340;AT5G01920;AT5G13630;AT5G38410;AT5G38420;AT5G38430
GO:0015031	protein transport	23	858	0.0012148	0.0437945	AT1G05520;AT1G09270;AT1G11180;AT1G22860;AT1G48090;AT1G52360;AT1G60780;AT1G61250;AT1G71270;AT1G75340;AT2G02160;AT2G39960;AT2G43160;AT2G45170;AT3G53120;AT4G27640;AT4G32640;AT4G32760;AT5G22770;AT5G22780;AT5G47040;AT5G54780;AT5G56020
GO:0048608	reproductive structure development	30	1242	0.0012152	0.0437945	AT1G01060;AT1G07910;AT1G14720;AT1G17420;AT1G55350;AT1G67890;AT1G79230;AT2G22540;AT2G26330;AT2G32700;AT2G34480;AT2G35510;AT2G38280;AT2G39810;AT2G43410;AT3G01090;AT3G11540;AT3G44110;AT3G48990;AT3G57230;AT4G04040;AT4G07410;AT4G20910;AT4G23100;AT5G16715;AT5G49030;AT5G54650;AT5G56030;AT5G60410;AT5G67440
GO:0043436	oxoacid metabolic process	31	1299	0.00122128	0.0437945	AT1G08550;AT1G17420;AT1G66270;AT1G66280;AT1G68530;AT1G76680;AT1G76690;AT1G78670;AT2G36530;AT2G42600;AT3G01090;AT3G16400;AT3G16410;AT3G48990;AT3G52930;AT3G58610;AT4G04040;AT4G10320;AT4G13040;AT4G16760;AT4G23100;AT4G24020;AT4G30530;AT5G13050;AT5G16715;AT5G17920;AT5G23050;AT5G26830;AT5G48880;AT5G49030;AT5G60410
GO:0061458	reproductive system development	30	1244	0.00124583	0.0437945	AT1G01060;AT1G07910;AT1G14720;AT1G17420;AT1G55350;AT1G67890;AT1G79230;AT2G22540;AT2G26330;AT2G32700;AT2G34480;AT2G35510;AT2G38280;AT2G39810;AT2G43410;AT3G01090;AT3G11540;AT3G44110;AT3G48990;AT3G57230;AT4G04040;AT4G07410;AT4G20910;AT4G23100;AT5G16715;AT5G49030;AT5G54650;AT5G56030;AT5G60410;AT5G67440
GO:0006082	organic acid metabolic process	31	1302	0.00126658	0.0437945	AT1G08550;AT1G17420;AT1G66270;AT1G66280;AT1G68530;AT1G76680;AT1G76690;AT1G78670;AT2G36530;AT2G42600;AT3G01090;AT3G16400;AT3G16410;AT3G48990;AT3G52930;AT3G58610;AT4G04040;AT4G10320;AT4G13040;AT4G16760;AT4G23100;AT4G24020;AT4G30530;AT5G13050;AT5G16715;AT5G17920;AT5G23050;AT5G26830;AT5G48880;AT5G49030;AT5G60410
GO:0009853	photorespiration	5	61	0.00130254	0.0441879	AT3G14415;AT3G14420;AT5G38410;AT5G38420;AT5G38430
GO:0006352	DNA-templated transcription, initiation	6	91	0.0013619	0.0448086	AT1G53750;AT1G53780;AT3G49410;AT4G20330;AT5G19990;AT5G20000
GO:0045184	establishment of protein localization	23	866	0.00137067	0.0448086	AT1G05520;AT1G09270;AT1G11180;AT1G22860;AT1G48090;AT1G52360;AT1G60780;AT1G61250;AT1G71270;AT1G75340;AT2G02160;AT2G39960;AT2G43160;AT2G45170;AT3G53120;AT4G27640;AT4G32640;AT4G32760;AT5G22770;AT5G22780;AT5G47040;AT5G54780;AT5G56020
GO:1901658	glycosyl compound catabolic process	5	62	0.00140161	0.0450015	AT1G33700;AT1G66270;AT1G66280;AT3G16400;AT3G16410
GO:0099402	plant organ development	26	1033	0.00145654	0.045945	AT1G10130;AT1G14720;AT1G17420;AT1G22860;AT1G55350;AT1G78240;AT1G78870;AT2G26330;AT2G32700;AT2G35510;AT2G36400;AT2G39730;AT2G42600;AT3G01090;AT3G05630;AT3G51460;AT4G07410;AT4G08920;AT4G20910;AT5G13080;AT5G20520;AT5G47040;AT5G49030;AT5G56030;AT5G60410;AT5G63770
GO:0016145	S-glycoside catabolic process	4	38	0.00158496	0.047496	AT1G66270;AT1G66280;AT3G16400;AT3G16410
GO:0019759	glycosinolate catabolic process	4	38	0.00158496	0.047496	AT1G66270;AT1G66280;AT3G16400;AT3G16410
GO:0019762	glucosinolate catabolic process	4	38	0.00158496	0.047496	AT1G66270;AT1G66280;AT3G16400;AT3G16410
GO:0042886	amide transport	24	932	0.00163531	0.0482013	AT1G05520;AT1G09270;AT1G11180;AT1G22860;AT1G48090;AT1G52360;AT1G60780;AT1G61250;AT1G71270;AT1G75340;AT2G02160;AT2G32040;AT2G39960;AT2G43160;AT2G45170;AT3G53120;AT4G27640;AT4G32640;AT4G32760;AT5G22770;AT5G22780;AT5G47040;AT5G54780;AT5G56020
GO:0051301	cell division	14	424	0.00173997	0.0504277	AT1G03780;AT1G06590;AT1G07910;AT1G49040;AT2G20190;AT2G25880;AT2G26330;AT3G19050;AT4G33260;AT4G37490;AT5G09870;AT5G16270;AT5G60410;AT5G64740
GO:0034622	cellular protein-containing complex assembly	18	621	0.00176693	0.0504277	AT1G04080;AT1G05520;AT1G52930;AT1G53750;AT1G53780;AT1G80070;AT2G46280;AT2G46290;AT3G49410;AT4G10340;AT4G18810;AT4G32470;AT5G19990;AT5G20000;AT5G38410;AT5G54650;AT5G56010;AT5G56030
GO:0009955	adaxial/abaxial pattern specification	4	40	0.00192193	0.0518885	AT1G55350;AT1G68310;AT2G26330;AT2G32700
GO:0048856	anatomical structure development	60	3121	0.00192204	0.0518885	AT1G01060;AT1G04080;AT1G05520;AT1G07910;AT1G08465;AT1G10130;AT1G14720;AT1G17420;AT1G22860;AT1G31660;AT1G49040;AT1G55350;AT1G67890;AT1G68310;AT1G68530;AT1G70410;AT1G71270;AT1G78240;AT1G78870;AT1G79230;AT2G20190;AT2G22540;AT2G26330;AT2G31380;AT2G32700;AT2G34480;AT2G35510;AT2G35940;AT2G36400;AT2G38280;AT2G39730;AT2G39810;AT2G42600;AT2G43410;AT3G01090;AT3G05630;AT3G11540;AT3G22760;AT3G44110;AT3G48990…
GO:0006450	regulation of translational fidelity	3	19	0.00192666	0.0518885	AT4G10320;AT5G16715;AT5G49030
GO:0048580	regulation of post-embryonic development	13	382	0.00193355	0.0518885	AT1G55350;AT1G70410;AT2G22540;AT2G31380;AT2G32700;AT2G36400;AT2G43410;AT3G44110;AT3G48990;AT4G08920;AT4G20910;AT5G56030;AT5G60410
GO:0042221	response to chemical	61	3194	0.00204716	0.0541292	AT1G01060;AT1G07910;AT1G13060;AT1G17420;AT1G24350;AT1G30400;AT1G66270;AT1G67890;AT1G69310;AT1G70410;AT1G75340;AT1G76680;AT1G78240;AT1G78630;AT1G78870;AT2G17840;AT2G26740;AT2G26980;AT2G29550;AT2G32040;AT2G32700;AT2G35940;AT2G36530;AT2G38280;AT2G39730;AT2G41430;AT2G46280;AT3G01090;AT3G05630;AT3G11540;AT3G14420;AT3G17410;AT3G19100;AT3G26060;AT3G48990;AT3G50740;AT3G51440;AT3G52930;AT3G54660;AT3G58610…
GO:1901136	carbohydrate derivative catabolic process	6	99	0.00209627	0.0543669	AT1G33700;AT1G66270;AT1G66280;AT3G16400;AT3G16410;AT5G40270
GO:0044089	positive regulation of cellular component biogenesis	5	68	0.00211662	0.0543669	AT1G53750;AT1G53780;AT5G19990;AT5G20000;AT5G54650
GO:0043094	cellular metabolic compound salvage	6	100	0.00220567	0.0552823	AT2G38280;AT3G14415;AT3G14420;AT5G38410;AT5G38420;AT5G38430
GO:0019253	reductive pentose-phosphate cycle	3	20	0.0022445	0.0552823	AT5G38410;AT5G38420;AT5G38430
GO:0019685	photosynthesis, dark reaction	3	20	0.0022445	0.0552823	AT5G38410;AT5G38420;AT5G38430
GO:0050793	regulation of developmental process	20	740	0.00227548	0.055288	AT1G04080;AT1G05520;AT1G55350;AT1G70410;AT2G22540;AT2G26330;AT2G31380;AT2G32700;AT2G36400;AT2G43410;AT3G01090;AT3G44110;AT3G48990;AT3G52140;AT4G08920;AT4G20910;AT4G38130;AT5G45390;AT5G56030;AT5G60410
GO:2000026	regulation of multicellular organismal development	16	536	0.00234332	0.0561773	AT1G55350;AT1G70410;AT2G22540;AT2G26330;AT2G31380;AT2G32700;AT2G36400;AT2G43410;AT3G01090;AT3G44110;AT3G48990;AT4G08920;AT4G20910;AT4G38130;AT5G56030;AT5G60410
GO:0009058	biosynthetic process	98	5707	0.00245633	0.0581115	AT1G01060;AT1G02080;AT1G04970;AT1G07910;AT1G08465;AT1G08520;AT1G08620;AT1G17420;AT1G29965;AT1G29970;AT1G53750;AT1G53770;AT1G53780;AT1G55350;AT1G67890;AT1G68530;AT1G69310;AT1G71697;AT1G76680;AT1G76690;AT1G78240;AT1G78630;AT2G19740;AT2G22540;AT2G24090;AT2G27350;AT2G31380;AT2G32700;AT2G34480;AT2G35940;AT2G36400;AT2G36530;AT2G38280;AT2G39810;AT2G40590;AT2G43410;AT2G46280;AT2G46290;AT3G01090;AT3G04400…
GO:0015833	peptide transport	23	912	0.00264243	0.060665	AT1G05520;AT1G09270;AT1G11180;AT1G22860;AT1G48090;AT1G52360;AT1G60780;AT1G61250;AT1G71270;AT1G75340;AT2G02160;AT2G39960;AT2G43160;AT2G45170;AT3G53120;AT4G27640;AT4G32640;AT4G32760;AT5G22770;AT5G22780;AT5G47040;AT5G54780;AT5G56020
GO:0065008	regulation of biological quality	29	1250	0.00264656	0.060665	AT1G05520;AT1G10130;AT1G16970;AT1G19730;AT1G48090;AT1G54370;AT1G76690;AT2G20190;AT2G21600;AT3G18060;AT3G26060;AT3G48470;AT3G54660;AT4G07410;AT4G08920;AT4G10320;AT4G13040;AT4G16760;AT4G27860;AT5G04430;AT5G13650;AT5G16715;AT5G48880;AT5G49030;AT5G53010;AT5G54650;AT5G56010;AT5G56030;AT5G60410
GO:0043254	regulation of protein complex assembly	6	104	0.0026868	0.060665	AT1G05520;AT1G53750;AT1G53780;AT5G19990;AT5G20000;AT5G54650
GO:0008104	protein localization	25	1025	0.00271697	0.060665	AT1G05520;AT1G09270;AT1G11180;AT1G22860;AT1G48090;AT1G49480;AT1G52360;AT1G60780;AT1G61250;AT1G71270;AT1G75340;AT2G02160;AT2G21600;AT2G39960;AT2G43160;AT2G45170;AT3G53120;AT4G27640;AT4G32640;AT4G32760;AT5G22770;AT5G22780;AT5G47040;AT5G54780;AT5G56020
GO:0009416	response to light stimulus	20	752	0.00273296	0.060665	AT1G01060;AT1G17420;AT1G45474;AT1G68530;AT2G17840;AT2G31380;AT2G35510;AT2G35940;AT2G36530;AT2G39730;AT2G39840;AT2G41100;AT2G41430;AT3G44110;AT4G05420;AT4G08920;AT4G10340;AT5G38410;AT5G38420;AT5G38430
GO:0000910	cytokinesis	6	107	0.0030963	0.067074	AT1G07910;AT1G49040;AT2G25880;AT3G19050;AT5G09870;AT5G64740
GO:0048581	negative regulation of post-embryonic development	6	107	0.0030963	0.067074	AT1G70410;AT2G22540;AT2G31380;AT4G08920;AT5G56030;AT5G60410
GO:0046434	organophosphate catabolic process	6	109	0.00339405	0.0726488	AT2G36530;AT3G05630;AT3G52930;AT4G04040;AT4G19860;AT5G40270
GO:0007275	multicellular organism development	53	2752	0.00352654	0.0731944	AT1G01060;AT1G07910;AT1G08465;AT1G10130;AT1G14720;AT1G17420;AT1G22860;AT1G31660;AT1G49040;AT1G55350;AT1G67890;AT1G68310;AT1G70410;AT1G78240;AT1G78870;AT1G79230;AT2G22540;AT2G26330;AT2G31380;AT2G32700;AT2G34480;AT2G35510;AT2G35940;AT2G36400;AT2G38280;AT2G39730;AT2G39810;AT2G42600;AT2G43410;AT3G01090;AT3G05630;AT3G11540;AT3G22760;AT3G44110;AT3G48990;AT3G51460;AT3G57230;AT4G04040;AT4G07410;AT4G08920…
GO:0050898	nitrile metabolic process	2	7	0.00354166	0.0731944	AT3G16400;AT3G16410
GO:0080028	nitrile biosynthetic process	2	7	0.00354166	0.0731944	AT3G16400;AT3G16410
GO:0000278	mitotic cell cycle	11	317	0.00363663	0.0743029	AT1G03780;AT1G06590;AT1G07910;AT1G49040;AT2G20190;AT2G25880;AT2G29550;AT3G19050;AT4G37490;AT5G09870;AT5G64740
GO:0009944	polarity specification of adaxial/abaxial axis	3	24	0.00383167	0.0774084	AT1G68310;AT2G26330;AT2G32700
GO:0009408	response to heat	9	232	0.00402613	0.0788028	AT1G08550;AT1G16970;AT2G26330;AT3G44110;AT4G23100;AT4G39960;AT5G56010;AT5G56030;AT5G60410
GO:0009814	defense response, incompatible interaction	8	190	0.0040305	0.0788028	AT3G14840;AT4G08920;AT4G16260;AT4G16990;AT4G23100;AT4G38130;AT5G56030;AT5G60410
GO:0071840	cellular component organization or biogenesis	66	3619	0.00403218	0.0788028	AT1G01790;AT1G03780;AT1G04080;AT1G05520;AT1G06590;AT1G08620;AT1G14720;AT1G16970;AT1G31660;AT1G50410;AT1G52930;AT1G53750;AT1G53780;AT1G55350;AT1G60590;AT1G65260;AT1G68310;AT1G68530;AT1G71270;AT1G78240;AT1G80070;AT2G20190;AT2G25880;AT2G26330;AT2G27350;AT2G29550;AT2G32700;AT2G34480;AT2G35940;AT2G43410;AT2G46280;AT2G46290;AT3G10690;AT3G14205;AT3G15950;AT3G18060;AT3G48470;AT3G49410;AT3G51460;AT3G52140…
GO:0016043	cellular component organization	61	3293	0.00412807	0.0798094	AT1G01790;AT1G03780;AT1G04080;AT1G05520;AT1G06590;AT1G08620;AT1G14720;AT1G16970;AT1G50410;AT1G52930;AT1G53750;AT1G53780;AT1G55350;AT1G60590;AT1G65260;AT1G68310;AT1G68530;AT1G71270;AT1G78240;AT1G80070;AT2G20190;AT2G25880;AT2G26330;AT2G27350;AT2G29550;AT2G32700;AT2G34480;AT2G35940;AT2G43410;AT2G46280;AT2G46290;AT3G10690;AT3G14205;AT3G15950;AT3G18060;AT3G48470;AT3G49410;AT3G51460;AT3G52140;AT4G08920…
GO:0048367	shoot system development	23	950	0.00434375	0.0830857	AT1G14720;AT1G17420;AT1G55350;AT1G78240;AT2G22540;AT2G26330;AT2G32700;AT2G39730;AT2G42600;AT2G43410;AT3G01090;AT3G11540;AT3G44110;AT3G57230;AT4G07410;AT4G08920;AT4G20910;AT4G23100;AT5G49030;AT5G56030;AT5G60410;AT5G63770;AT5G67440
GO:0009644	response to high light intensity	5	81	0.00452507	0.085643	AT1G17420;AT1G45474;AT2G17840;AT2G41430;AT4G08920
GO:0048364	root development	15	524	0.00466145	0.0873051	AT1G10130;AT1G22860;AT1G78240;AT1G78870;AT2G35510;AT2G36400;AT3G01090;AT3G05630;AT3G51460;AT4G07410;AT4G08920;AT5G13080;AT5G20520;AT5G47040;AT5G63770
GO:0022622	root system development	15	525	0.0047425	0.0879074	AT1G10130;AT1G22860;AT1G78240;AT1G78870;AT2G35510;AT2G36400;AT3G01090;AT3G05630;AT3G51460;AT4G07410;AT4G08920;AT5G13080;AT5G20520;AT5G47040;AT5G63770
GO:0009987	cellular process	210	14130	0.00479824	0.088033	AT1G01060;AT1G01790;AT1G02080;AT1G03780;AT1G04080;AT1G04970;AT1G05520;AT1G06590;AT1G07910;AT1G08465;AT1G08520;AT1G08550;AT1G08620;AT1G10130;AT1G13060;AT1G14720;AT1G16970;AT1G17420;AT1G19730;AT1G21730;AT1G24350;AT1G29390;AT1G29965;AT1G29970;AT1G31660;AT1G33700;AT1G45474;AT1G47128;AT1G48090;AT1G49040;AT1G49340;AT1G50410;AT1G52930;AT1G53750;AT1G53770;AT1G53780;AT1G54370;AT1G55350;AT1G59540;AT1G60590…
GO:0071705	nitrogen compound transport	27	1189	0.00489946	0.0889822	AT1G05520;AT1G09270;AT1G11180;AT1G22860;AT1G48090;AT1G52360;AT1G60780;AT1G61250;AT1G71270;AT1G75340;AT2G02160;AT2G32040;AT2G39960;AT2G43160;AT2G45170;AT3G30390;AT3G53120;AT3G59360;AT4G27640;AT4G32640;AT4G32760;AT5G22770;AT5G22780;AT5G47040;AT5G51050;AT5G54780;AT5G56020
GO:0009639	response to red or far red light	9	241	0.00514863	0.0925724	AT2G31380;AT2G35940;AT2G39840;AT4G05420;AT4G08920;AT4G10340;AT5G38410;AT5G38420;AT5G38430
GO:0044237	cellular metabolic process	174	11381	0.00527128	0.0938392	AT1G01060;AT1G01790;AT1G02080;AT1G03780;AT1G04080;AT1G04970;AT1G05520;AT1G06590;AT1G07910;AT1G08465;AT1G08520;AT1G08550;AT1G08620;AT1G13060;AT1G14720;AT1G16970;AT1G17420;AT1G29965;AT1G29970;AT1G31660;AT1G33700;AT1G45474;AT1G47128;AT1G49340;AT1G50410;AT1G52930;AT1G53750;AT1G53770;AT1G53780;AT1G55350;AT1G66270;AT1G66280;AT1G67890;AT1G68310;AT1G68530;AT1G69310;AT1G71697;AT1G76680;AT1G76690;AT1G78240…
GO:0051239	regulation of multicellular organismal process	16	584	0.00534695	0.0938662	AT1G55350;AT1G70410;AT2G22540;AT2G26330;AT2G31380;AT2G32700;AT2G36400;AT2G43410;AT3G01090;AT3G44110;AT3G48990;AT4G08920;AT4G20910;AT4G38130;AT5G56030;AT5G60410
GO:1903409	reactive oxygen species biosynthetic process	3	27	0.00537721	0.0938662	AT1G04970;AT3G14415;AT3G14420
GO:0044273	sulfur compound catabolic process	4	54	0.00575262	0.0994539	AT1G66270;AT1G66280;AT3G16400;AT3G16410
GO:0043933	protein-containing complex subunit organization	20	807	0.00593753	0.100244	AT1G04080;AT1G05520;AT1G52930;AT1G53750;AT1G53780;AT1G80070;AT2G20190;AT2G46280;AT2G46290;AT3G18060;AT3G49410;AT4G10340;AT4G18810;AT4G32470;AT5G19990;AT5G20000;AT5G38410;AT5G54650;AT5G56010;AT5G56030
GO:0065001	specification of axis polarity	3	28	0.00596392	0.100244	AT1G68310;AT2G26330;AT2G32700
GO:0009854	oxidative photosynthetic carbon pathway	2	9	0.00596557	0.100244	AT3G14415;AT3G14420
GO:0044087	regulation of cellular component biogenesis	7	162	0.0060792	0.101207	AT1G05520;AT1G53750;AT1G53780;AT4G08920;AT5G19990;AT5G20000;AT5G54650
GO:0032502	developmental process	60	3287	0.00613582	0.101213	AT1G01060;AT1G04080;AT1G05520;AT1G07910;AT1G08465;AT1G10130;AT1G14720;AT1G17420;AT1G22860;AT1G31660;AT1G49040;AT1G55350;AT1G67890;AT1G68310;AT1G68530;AT1G70410;AT1G71270;AT1G78240;AT1G78870;AT1G79230;AT2G20190;AT2G22540;AT2G26330;AT2G31380;AT2G32700;AT2G34480;AT2G35510;AT2G35940;AT2G36400;AT2G38280;AT2G39730;AT2G39810;AT2G42600;AT2G43410;AT3G01090;AT3G05630;AT3G11540;AT3G22760;AT3G44110;AT3G48990…
GO:0006886	intracellular protein transport	16	594	0.00625862	0.1023	AT1G05520;AT1G09270;AT1G22860;AT1G48090;AT1G52360;AT1G60780;AT2G02160;AT2G39960;AT3G53120;AT4G27640;AT4G32640;AT4G32760;AT5G22770;AT5G22780;AT5G47040;AT5G54780
GO:0009943	adaxial/abaxial axis specification	3	29	0.00658743	0.106704	AT1G68310;AT2G26330;AT2G32700
GO:0009605	response to external stimulus	35	1702	0.00681224	0.109361	AT1G09270;AT1G17420;AT1G47128;AT1G66270;AT2G26330;AT2G32700;AT2G35940;AT2G36400;AT2G39730;AT2G41100;AT2G41430;AT2G45170;AT3G01090;AT3G05630;AT3G14415;AT3G14420;AT3G14840;AT3G16400;AT3G48990;AT3G51440;AT4G05420;AT4G08920;AT4G13040;AT4G16260;AT4G16760;AT4G16990;AT4G20910;AT4G21830;AT4G23100;AT4G23270;AT4G38130;AT5G13080;AT5G56030;AT5G60410;AT5G67440
GO:0033036	macromolecule localization	28	1284	0.00717307	0.113243	AT1G05520;AT1G09270;AT1G11180;AT1G22860;AT1G48090;AT1G49480;AT1G52360;AT1G60780;AT1G61250;AT1G71270;AT1G75340;AT2G02160;AT2G21600;AT2G39960;AT2G43160;AT2G45170;AT3G53120;AT4G16990;AT4G23100;AT4G27640;AT4G32640;AT4G32760;AT5G22770;AT5G22780;AT5G47040;AT5G54780;AT5G56020;AT5G59420
GO:0065003	protein-containing complex assembly	18	711	0.00718004	0.113243	AT1G04080;AT1G05520;AT1G52930;AT1G53750;AT1G53780;AT1G80070;AT2G46280;AT2G46290;AT3G49410;AT4G10340;AT4G18810;AT4G32470;AT5G19990;AT5G20000;AT5G38410;AT5G54650;AT5G56010;AT5G56030
GO:0044238	primary metabolic process	168	11005	0.00733107	0.113593	AT1G01060;AT1G02080;AT1G03780;AT1G04080;AT1G06590;AT1G07910;AT1G08465;AT1G08550;AT1G08620;AT1G13060;AT1G14720;AT1G16970;AT1G17420;AT1G23440;AT1G28670;AT1G29965;AT1G29970;AT1G31660;AT1G33700;AT1G45201;AT1G45474;AT1G47128;AT1G49340;AT1G50410;AT1G52930;AT1G53750;AT1G53770;AT1G53780;AT1G55350;AT1G60590;AT1G63120;AT1G66270;AT1G66280;AT1G67890;AT1G68310;AT1G68530;AT1G69310;AT1G71697;AT1G76680;AT1G76690…
GO:0000304	response to singlet oxygen	2	10	0.00739178	0.113593	AT4G08920;AT4G21830
GO:0080086	stamen filament development	2	10	0.00739178	0.113593	AT1G14720;AT1G17420
GO:0010374	stomatal complex development	4	59	0.00786254	0.119004	AT1G49040;AT1G70410;AT2G26330;AT3G57230
GO:1901565	organonitrogen compound catabolic process	21	886	0.00793538	0.119004	AT1G06590;AT1G13060;AT1G33700;AT1G47128;AT1G53750;AT1G53780;AT1G66270;AT1G66280;AT1G78870;AT2G41790;AT3G16400;AT3G16410;AT3G53120;AT4G05420;AT4G10570;AT5G05080;AT5G19990;AT5G20000;AT5G40270;AT5G45390;AT5G47040
GO:0051241	negative regulation of multicellular organismal process	6	130	0.00794243	0.119004	AT1G70410;AT2G22540;AT2G31380;AT4G08920;AT5G56030;AT5G60410
GO:0003006	developmental process involved in reproduction	31	1480	0.00833721	0.123887	AT1G01060;AT1G07910;AT1G14720;AT1G17420;AT1G55350;AT1G67890;AT1G71270;AT1G79230;AT2G22540;AT2G26330;AT2G32700;AT2G34480;AT2G35510;AT2G38280;AT2G39810;AT2G43410;AT3G01090;AT3G11540;AT3G44110;AT3G48990;AT3G57230;AT4G04040;AT4G07410;AT4G20910;AT4G23100;AT5G16715;AT5G49030;AT5G54650;AT5G56030;AT5G60410;AT5G67440
GO:0048831	regulation of shoot system development	9	262	0.00870746	0.126506	AT1G55350;AT2G22540;AT2G32700;AT2G43410;AT3G01090;AT3G44110;AT4G08920;AT4G20910;AT5G60410
GO:0000281	mitotic cytokinesis	5	95	0.00881179	0.126506	AT1G07910;AT1G49040;AT3G19050;AT5G09870;AT5G64740
GO:0016049	cell growth	12	408	0.00885262	0.126506	AT1G49040;AT1G55350;AT1G68530;AT1G71270;AT2G20190;AT2G26330;AT2G34480;AT3G51460;AT4G08920;AT4G37490;AT5G60410;AT5G64740
GO:0009861	jasmonic acid and ethylene-dependent systemic resistance	2	11	0.00895552	0.126506	AT3G14840;AT4G38130
GO:0090567	reproductive shoot system development	15	566	0.00919039	0.126506	AT1G14720;AT1G17420;AT2G22540;AT2G26330;AT2G32700;AT2G43410;AT3G11540;AT3G44110;AT3G57230;AT4G20910;AT4G23100;AT5G49030;AT5G56030;AT5G60410;AT5G67440
GO:0048518	positive regulation of biological process	30	1430	0.0092033	0.126506	AT1G03780;AT1G06590;AT1G08620;AT1G53750;AT1G53780;AT1G55350;AT1G67890;AT1G68310;AT2G20190;AT2G22540;AT2G32700;AT2G43410;AT3G01090;AT3G17410;AT3G18060;AT3G19100;AT3G44110;AT3G48990;AT3G52140;AT3G54360;AT3G57230;AT4G08920;AT4G13040;AT4G33260;AT4G37490;AT4G38130;AT5G12230;AT5G19990;AT5G20000;AT5G54650
GO:0044249	cellular biosynthetic process	91	5472	0.00937533	0.126506	AT1G01060;AT1G02080;AT1G07910;AT1G08465;AT1G08520;AT1G08620;AT1G17420;AT1G29965;AT1G29970;AT1G53750;AT1G53770;AT1G53780;AT1G55350;AT1G67890;AT1G68530;AT1G69310;AT1G71697;AT1G76680;AT1G76690;AT1G78240;AT1G78630;AT2G19740;AT2G22540;AT2G24090;AT2G27350;AT2G31380;AT2G32700;AT2G34480;AT2G35940;AT2G36400;AT2G36530;AT2G38280;AT2G39810;AT2G40590;AT2G43410;AT2G46280;AT2G46290;AT3G01090;AT3G04400;AT3G05630…
GO:0019752	carboxylic acid metabolic process	25	1133	0.00942217	0.126506	AT1G08550;AT1G17420;AT1G68530;AT1G76680;AT1G76690;AT1G78670;AT2G36530;AT2G42600;AT3G01090;AT3G48990;AT3G52930;AT3G58610;AT4G04040;AT4G10320;AT4G13040;AT4G16760;AT4G30530;AT5G13050;AT5G16715;AT5G17920;AT5G23050;AT5G26830;AT5G48880;AT5G49030;AT5G60410
GO:0000470	maturation of LSU-rRNA	3	33	0.00945996	0.126506	AT3G55170;AT5G12220;AT5G15550
GO:0007584	response to nutrient	3	33	0.00945996	0.126506	AT3G01090;AT4G08920;AT4G21830
GO:0070417	cellular response to cold	3	33	0.00945996	0.126506	AT1G29390;AT1G66270;AT1G66280
GO:0044085	cellular component biogenesis	30	1441	0.0101776	0.126506	AT1G03780;AT1G04080;AT1G05520;AT1G14720;AT1G31660;AT1G52930;AT1G53750;AT1G53780;AT1G68310;AT1G78240;AT1G80070;AT2G46280;AT2G46290;AT3G49410;AT3G55170;AT4G08920;AT4G10340;AT4G18810;AT4G32470;AT5G09870;AT5G12220;AT5G13650;AT5G15550;AT5G19990;AT5G20000;AT5G38410;AT5G54650;AT5G56010;AT5G56030;AT5G64740
GO:0006874	cellular calcium ion homeostasis	3	34	0.010275	0.126506	AT1G10130;AT4G08920;AT5G53010
GO:0055074	calcium ion homeostasis	3	34	0.010275	0.126506	AT1G10130;AT4G08920;AT5G53010
GO:0006418	tRNA aminoacylation for protein translation	4	64	0.0104259	0.126506	AT4G10320;AT5G16715;AT5G26830;AT5G49030
GO:0030258	lipid modification	6	138	0.0104877	0.126506	AT1G17420;AT1G49340;AT3G51460;AT4G16760;AT5G48880;AT5G63770
GO:0048519	negative regulation of biological process	26	1204	0.0106024	0.126506	AT1G01060;AT1G02080;AT1G08620;AT1G49040;AT1G50410;AT1G70410;AT1G75340;AT1G78630;AT2G20190;AT2G22540;AT2G27350;AT2G31380;AT2G32700;AT2G36400;AT2G39810;AT2G43410;AT3G11540;AT4G08920;AT4G20910;AT4G38130;AT5G04590;AT5G05110;AT5G13080;AT5G56030;AT5G60410;AT5G66070
GO:0006493	protein O-linked glycosylation	2	12	0.0106529	0.126506	AT1G53770;AT4G32120
GO:0009395	phospholipid catabolic process	2	12	0.0106529	0.126506	AT3G05630;AT4G19860
GO:0051131	chaperone-mediated protein complex assembly	2	12	0.0106529	0.126506	AT5G56010;AT5G56030
GO:0048827	phyllome development	14	523	0.0107367	0.126506	AT1G14720;AT1G17420;AT1G55350;AT2G26330;AT2G32700;AT2G39730;AT2G42600;AT3G01090;AT4G07410;AT4G08920;AT5G49030;AT5G56030;AT5G60410;AT5G63770
GO:0061640	cytoskeleton-dependent cytokinesis	5	100	0.0108566	0.126506	AT1G07910;AT1G49040;AT3G19050;AT5G09870;AT5G64740
GO:0006631	fatty acid metabolic process	9	272	0.0109469	0.126506	AT1G08550;AT1G17420;AT1G68530;AT1G76680;AT1G76690;AT3G01090;AT4G16760;AT5G23050;AT5G48880
GO:0070727	cellular macromolecule localization	19	800	0.0110628	0.126506	AT1G05520;AT1G09270;AT1G22860;AT1G48090;AT1G49480;AT1G52360;AT1G60780;AT2G02160;AT2G21600;AT2G39960;AT3G53120;AT4G23100;AT4G27640;AT4G32640;AT4G32760;AT5G22770;AT5G22780;AT5G47040;AT5G54780
GO:1901576	organic substance biosynthetic process	92	5580	0.0112917	0.126506	AT1G01060;AT1G02080;AT1G07910;AT1G08465;AT1G08520;AT1G08620;AT1G17420;AT1G29965;AT1G29970;AT1G53750;AT1G53770;AT1G53780;AT1G55350;AT1G67890;AT1G68530;AT1G69310;AT1G71697;AT1G76680;AT1G76690;AT1G78240;AT1G78630;AT2G19740;AT2G22540;AT2G24090;AT2G27350;AT2G31380;AT2G32700;AT2G34480;AT2G35940;AT2G36400;AT2G36530;AT2G38280;AT2G39810;AT2G40590;AT2G43410;AT2G46280;AT2G46290;AT3G01090;AT3G04400;AT3G05630…
GO:0009637	response to blue light	5	101	0.0113012	0.126506	AT4G08920;AT4G10340;AT5G38410;AT5G38420;AT5G38430
GO:0007017	microtubule-based process	8	227	0.0113086	0.126506	AT1G03780;AT1G21730;AT1G59540;AT2G20190;AT2G25880;AT2G29550;AT3G19050;AT5G64740
GO:0001101	response to acid chemical	28	1334	0.0116296	0.126506	AT1G01060;AT1G17420;AT1G67890;AT1G69310;AT1G76680;AT2G17840;AT2G26740;AT2G26980;AT2G32700;AT2G35940;AT2G36530;AT2G38280;AT2G39730;AT2G41430;AT3G01090;AT3G11540;AT3G17410;AT3G19100;AT3G51440;AT4G08920;AT4G23100;AT4G23270;AT4G24020;AT4G34000;AT4G37040;AT5G56030;AT5G60410;AT5G66070
GO:0043038	amino acid activation	4	67	0.0121955	0.126506	AT4G10320;AT5G16715;AT5G26830;AT5G49030
GO:0043039	tRNA aminoacylation	4	67	0.0121955	0.126506	AT4G10320;AT5G16715;AT5G26830;AT5G49030
GO:0009700	indole phytoalexin biosynthetic process	2	13	0.0124801	0.126506	AT4G23100;AT4G30530
GO:0010332	response to gamma radiation	2	13	0.0124801	0.126506	AT1G16970;AT4G37490
GO:0046217	indole phytoalexin metabolic process	2	13	0.0124801	0.126506	AT4G23100;AT4G30530
GO:0050665	hydrogen peroxide biosynthetic process	2	13	0.0124801	0.126506	AT3G14415;AT3G14420
GO:0052314	phytoalexin metabolic process	2	13	0.0124801	0.126506	AT4G23100;AT4G30530
GO:0052315	phytoalexin biosynthetic process	2	13	0.0124801	0.126506	AT4G23100;AT4G30530
GO:1903047	mitotic cell cycle process	9	280	0.0130296	0.126506	AT1G03780;AT1G06590;AT1G07910;AT1G49040;AT2G25880;AT3G19050;AT4G37490;AT5G09870;AT5G64740
GO:0051093	negative regulation of developmental process	6	145	0.0131486	0.126506	AT1G70410;AT2G22540;AT2G31380;AT4G08920;AT5G56030;AT5G60410
GO:0007026	negative regulation of microtubule depolymerization	1	1	0.0132979	0.126506	AT2G20190
GO:0009594	detection of nutrient	1	1	0.0132979	0.126506	AT3G01090
GO:0010247	detection of phosphate ion	1	1	0.0132979	0.126506	AT5G60410
GO:0010635	regulation of mitochondrial fusion	1	1	0.0132979	0.126506	AT3G52140
GO:0010636	positive regulation of mitochondrial fusion	1	1	0.0132979	0.126506	AT3G52140
GO:0010822	positive regulation of mitochondrion organization	1	1	0.0132979	0.126506	AT3G52140
GO:0015885	5-formyltetrahydrofolate transport	1	1	0.0132979	0.126506	AT2G32040
GO:0019418	sulfide oxidation	1	1	0.0132979	0.126506	AT5G04590
GO:0019424	sulfide oxidation, using siroheme sulfite reductase	1	1	0.0132979	0.126506	AT5G04590
GO:0030155	regulation of cell adhesion	1	1	0.0132979	0.126506	AT2G26330
GO:0030581	symbiont intracellular protein transport in host	1	1	0.0132979	0.126506	AT1G09270
GO:0033609	oxalate metabolic process	1	1	0.0132979	0.126506	AT3G48990
GO:0033611	oxalate catabolic process	1	1	0.0132979	0.126506	AT3G48990
GO:0040010	positive regulation of growth rate	1	1	0.0132979	0.126506	AT1G08620
GO:0042245	RNA repair	1	1	0.0132979	0.126506	AT1G07910
GO:0046719	regulation by virus of viral protein levels in host cell	1	1	0.0132979	0.126506	AT5G04430
GO:0048311	mitochondrion distribution	1	1	0.0132979	0.126506	AT3G52140
GO:0048312	intracellular distribution of mitochondria	1	1	0.0132979	0.126506	AT3G52140
GO:0051708	intracellular protein transport in other organism involved in symbiotic interaction	1	1	0.0132979	0.126506	AT1G09270
GO:0051958	methotrexate transport	1	1	0.0132979	0.126506	AT2G32040
GO:0071000	response to magnetism	1	1	0.0132979	0.126506	AT4G08920
GO:0080034	host response to induction by symbiont of tumor, nodule or growth in host	1	1	0.0132979	0.126506	AT1G09270
GO:0090352	regulation of nitrate assimilation	1	1	0.0132979	0.126506	AT5G60410
GO:0097264	self proteolysis	1	1	0.0132979	0.126506	AT1G55350
GO:1902551	regulation of catalase activity	1	1	0.0132979	0.126506	AT3G54360
GO:1902553	positive regulation of catalase activity	1	1	0.0132979	0.126506	AT3G54360
GO:1902581	multi-organism cellular localization	1	1	0.0132979	0.126506	AT1G09270
GO:1902583	multi-organism intracellular transport	1	1	0.0132979	0.126506	AT1G09270
GO:1903314	regulation of nitrogen cycle metabolic process	1	1	0.0132979	0.126506	AT5G60410
GO:2000470	positive regulation of peroxidase activity	1	1	0.0132979	0.126506	AT3G54360
GO:0031667	response to nutrient levels	8	235	0.0136987	0.129072	AT1G66270;AT2G45170;AT3G01090;AT3G05630;AT4G08920;AT4G21830;AT5G13080;AT5G60410
GO:0044242	cellular lipid catabolic process	5	106	0.0137112	0.129072	AT1G33700;AT3G05630;AT4G16760;AT4G19860;AT5G48880
GO:0007155	cell adhesion	2	14	0.0144334	0.134463	AT1G78240;AT2G26330
GO:0022610	biological adhesion	2	14	0.0144334	0.134463	AT1G78240;AT2G26330
GO:0045087	innate immune response	11	385	0.0145323	0.134686	AT1G49040;AT3G14840;AT4G08920;AT4G16260;AT4G16990;AT4G20910;AT4G23100;AT4G38130;AT5G56010;AT5G56030;AT5G60410
GO:0034613	cellular protein localization	18	767	0.014746	0.135538	AT1G05520;AT1G09270;AT1G22860;AT1G48090;AT1G49480;AT1G52360;AT1G60780;AT2G02160;AT2G21600;AT2G39960;AT3G53120;AT4G27640;AT4G32640;AT4G32760;AT5G22770;AT5G22780;AT5G47040;AT5G54780
GO:0044093	positive regulation of molecular function	9	286	0.014775	0.135538	AT1G03780;AT1G05520;AT1G10870;AT2G39730;AT3G13222;AT3G54360;AT4G08920;AT4G33260;AT5G54780
GO:0072503	cellular divalent inorganic cation homeostasis	3	39	0.0149487	0.136435	AT1G10130;AT4G08920;AT5G53010
GO:0048583	regulation of response to stimulus	19	826	0.0150422	0.136596	AT1G07910;AT1G49040;AT1G67890;AT1G68310;AT1G75340;AT2G31380;AT2G32700;AT3G01090;AT3G11540;AT3G14840;AT3G17410;AT3G19100;AT3G54360;AT4G08920;AT4G13040;AT4G16990;AT5G13080;AT5G60410;AT5G66070
GO:0044255	cellular lipid metabolic process	19	827	0.0152152	0.137472	AT1G08550;AT1G17420;AT1G33700;AT1G49340;AT1G68530;AT1G71697;AT1G76680;AT1G76690;AT3G01090;AT3G05630;AT3G14205;AT3G51460;AT4G15340;AT4G16760;AT4G19860;AT5G11380;AT5G23050;AT5G48880;AT5G63770
GO:0032501	multicellular organismal process	54	3037	0.015354	0.138032	AT1G01060;AT1G07910;AT1G08465;AT1G10130;AT1G14720;AT1G17420;AT1G22860;AT1G31660;AT1G49040;AT1G55350;AT1G67890;AT1G68310;AT1G70410;AT1G71270;AT1G78240;AT1G78870;AT1G79230;AT2G22540;AT2G26330;AT2G31380;AT2G32700;AT2G34480;AT2G35510;AT2G35940;AT2G36400;AT2G38280;AT2G39730;AT2G39810;AT2G42600;AT2G43410;AT3G01090;AT3G05630;AT3G11540;AT3G22760;AT3G44110;AT3G48990;AT3G51460;AT3G57230;AT4G04040;AT4G07410…
GO:0032787	monocarboxylic acid metabolic process	14	548	0.01555	0.139099	AT1G08550;AT1G17420;AT1G68530;AT1G76680;AT1G76690;AT2G36530;AT3G01090;AT3G52930;AT4G04040;AT4G13040;AT4G16760;AT5G23050;AT5G48880;AT5G60410
GO:0072330	monocarboxylic acid biosynthetic process	10	341	0.0164256	0.145507	AT1G17420;AT1G68530;AT1G76680;AT1G76690;AT2G36530;AT3G01090;AT3G52930;AT4G04040;AT4G16760;AT5G48880
GO:0009608	response to symbiont	2	15	0.0165092	0.145507	AT1G09270;AT2G35940
GO:0055071	manganese ion homeostasis	2	15	0.0165092	0.145507	AT1G10130;AT4G27860
GO:0065007	biological regulation	107	6728	0.0166329	0.145524	AT1G01060;AT1G01790;AT1G02080;AT1G03780;AT1G04080;AT1G04970;AT1G05520;AT1G06590;AT1G07910;AT1G08465;AT1G08620;AT1G10130;AT1G10870;AT1G16970;AT1G19730;AT1G48090;AT1G49040;AT1G49340;AT1G50410;AT1G53750;AT1G53780;AT1G54370;AT1G55350;AT1G67890;AT1G68310;AT1G69310;AT1G70410;AT1G75340;AT1G76690;AT1G78630;AT2G13800;AT2G20190;AT2G21600;AT2G22540;AT2G25880;AT2G26330;AT2G26980;AT2G27350;AT2G31380;AT2G32700…
GO:0006955	immune response	11	393	0.016673	0.145524	AT1G49040;AT3G14840;AT4G08920;AT4G16260;AT4G16990;AT4G20910;AT4G23100;AT4G38130;AT5G56010;AT5G56030;AT5G60410
GO:0044260	cellular macromolecule metabolic process	116	7377	0.0168062	0.145732	AT1G01060;AT1G02080;AT1G03780;AT1G06590;AT1G07910;AT1G08465;AT1G08620;AT1G13060;AT1G14720;AT1G16970;AT1G29965;AT1G29970;AT1G45474;AT1G47128;AT1G49340;AT1G50410;AT1G53750;AT1G53770;AT1G53780;AT1G55350;AT1G67890;AT1G68310;AT1G69310;AT1G78240;AT1G78630;AT1G78870;AT1G80850;AT2G13800;AT2G19740;AT2G20050;AT2G22540;AT2G24090;AT2G25880;AT2G26330;AT2G26980;AT2G27350;AT2G30600;AT2G31380;AT2G32700;AT2G34480…
GO:0009908	flower development	14	554	0.0169201	0.145732	AT1G14720;AT1G17420;AT2G22540;AT2G32700;AT2G43410;AT3G11540;AT3G44110;AT3G57230;AT4G20910;AT4G23100;AT5G49030;AT5G56030;AT5G60410;AT5G67440
GO:0051641	cellular localization	22	1013	0.0169897	0.145732	AT1G05520;AT1G09270;AT1G22860;AT1G48090;AT1G49480;AT1G52360;AT1G60780;AT1G71270;AT2G02160;AT2G21600;AT2G39960;AT3G52140;AT3G53120;AT4G23100;AT4G27640;AT4G27860;AT4G32640;AT4G32760;AT5G22770;AT5G22780;AT5G47040;AT5G54780
GO:0042126	nitrate metabolic process	3	41	0.0171021	0.145732	AT3G01090;AT4G24020;AT5G60410
GO:0042128	nitrate assimilation	3	41	0.0171021	0.145732	AT3G01090;AT4G24020;AT5G60410
GO:0016143	S-glycoside metabolic process	6	155	0.0177219	0.148897	AT1G66270;AT1G66280;AT3G16400;AT3G16410;AT4G23100;AT4G30530
GO:0019757	glycosinolate metabolic process	6	155	0.0177219	0.148897	AT1G66270;AT1G66280;AT3G16400;AT3G16410;AT4G23100;AT4G30530
GO:0019760	glucosinolate metabolic process	6	155	0.0177219	0.148897	AT1G66270;AT1G66280;AT3G16400;AT3G16410;AT4G23100;AT4G30530
GO:0046907	intracellular transport	17	727	0.0180666	0.151087	AT1G05520;AT1G09270;AT1G22860;AT1G48090;AT1G52360;AT1G60780;AT1G71270;AT2G02160;AT2G39960;AT3G53120;AT4G27640;AT4G32640;AT4G32760;AT5G22770;AT5G22780;AT5G47040;AT5G54780
GO:0044281	small molecule metabolic process	37	1963	0.0197553	0.163134	AT1G08550;AT1G17420;AT1G19730;AT1G53770;AT1G66270;AT1G66280;AT1G68530;AT1G76680;AT1G76690;AT1G78670;AT2G36530;AT2G38280;AT2G42600;AT3G01090;AT3G16400;AT3G16410;AT3G48990;AT3G52930;AT3G58610;AT4G04040;AT4G08920;AT4G10320;AT4G13040;AT4G16760;AT4G23100;AT4G24020;AT4G30530;AT4G32470;AT5G13050;AT5G16715;AT5G17920;AT5G23050;AT5G26830;AT5G40270;AT5G48880;AT5G49030;AT5G60410
GO:0043207	response to external biotic stimulus	26	1271	0.0197794	0.163134	AT1G09270;AT1G17420;AT1G47128;AT2G26330;AT2G32700;AT2G35940;AT2G36400;AT2G39730;AT2G41430;AT3G14415;AT3G14420;AT3G14840;AT3G16400;AT3G48990;AT3G51440;AT4G08920;AT4G13040;AT4G16260;AT4G16760;AT4G16990;AT4G20910;AT4G23100;AT4G23270;AT4G38130;AT5G56030;AT5G60410
GO:0051707	response to other organism	26	1271	0.0197794	0.163134	AT1G09270;AT1G17420;AT1G47128;AT2G26330;AT2G32700;AT2G35940;AT2G36400;AT2G39730;AT2G41430;AT3G14415;AT3G14420;AT3G14840;AT3G16400;AT3G48990;AT3G51440;AT4G08920;AT4G13040;AT4G16260;AT4G16760;AT4G16990;AT4G20910;AT4G23100;AT4G23270;AT4G38130;AT5G56030;AT5G60410
GO:0065004	protein-DNA complex assembly	5	117	0.0201767	0.165651	AT1G53750;AT1G53780;AT3G49410;AT5G19990;AT5G20000
GO:0009787	regulation of abscisic acid-activated signaling pathway	5	118	0.020848	0.167923	AT1G67890;AT3G01090;AT3G17410;AT5G60410;AT5G66070
GO:1901419	regulation of response to alcohol	5	118	0.020848	0.167923	AT1G67890;AT3G01090;AT3G17410;AT5G60410;AT5G66070
GO:1905957	regulation of cellular response to alcohol	5	118	0.020848	0.167923	AT1G67890;AT3G01090;AT3G17410;AT5G60410;AT5G66070
GO:0071702	organic substance transport	29	1464	0.0210086	0.167923	AT1G05520;AT1G09270;AT1G11180;AT1G22860;AT1G30400;AT1G48090;AT1G52360;AT1G60780;AT1G61250;AT1G71270;AT1G75340;AT2G02160;AT2G32040;AT2G39960;AT2G43160;AT2G45170;AT3G30390;AT3G53120;AT3G59360;AT4G27640;AT4G32640;AT4G32760;AT5G22770;AT5G22780;AT5G47040;AT5G51050;AT5G54780;AT5G56020;AT5G59420
GO:0000463	maturation of LSU-rRNA from tricistronic rRNA transcript (SSU-rRNA, 5.8S rRNA, LSU-rRNA)	2	17	0.0210138	0.167923	AT3G55170;AT5G15550
GO:0010440	stomatal lineage progression	2	17	0.0210138	0.167923	AT1G49040;AT3G57230
GO:0009735	response to cytokinin	8	256	0.0217022	0.169651	AT1G66270;AT1G78240;AT1G78630;AT2G26980;AT3G11540;AT3G14420;AT3G48990;AT5G04430
GO:0051651	maintenance of location in cell	3	45	0.021902	0.169651	AT1G48090;AT2G21600;AT4G27860
GO:2000024	regulation of leaf development	4	80	0.0220307	0.169651	AT1G55350;AT2G32700;AT3G01090;AT4G08920
GO:0048522	positive regulation of cellular process	24	1161	0.0220782	0.169651	AT1G03780;AT1G06590;AT1G53750;AT1G53780;AT1G55350;AT1G67890;AT1G68310;AT2G20190;AT2G22540;AT2G32700;AT3G01090;AT3G17410;AT3G18060;AT3G19100;AT3G52140;AT3G54360;AT3G57230;AT4G33260;AT4G37490;AT4G38130;AT5G12230;AT5G19990;AT5G20000;AT5G54650
GO:0006633	fatty acid biosynthetic process	6	163	0.0220881	0.169651	AT1G17420;AT1G68530;AT1G76680;AT1G76690;AT3G01090;AT5G48880
GO:0009642	response to light intensity	6	163	0.0220881	0.169651	AT1G17420;AT1G45474;AT2G17840;AT2G41100;AT2G41430;AT4G08920
GO:0009607	response to biotic stimulus	26	1284	0.0221311	0.169651	AT1G09270;AT1G17420;AT1G47128;AT2G26330;AT2G32700;AT2G35940;AT2G36400;AT2G39730;AT2G41430;AT3G14415;AT3G14420;AT3G14840;AT3G16400;AT3G48990;AT3G51440;AT4G08920;AT4G13040;AT4G16260;AT4G16760;AT4G16990;AT4G20910;AT4G23100;AT4G23270;AT4G38130;AT5G56030;AT5G60410
GO:2000113	negative regulation of cellular macromolecule biosynthetic process	10	358	0.0221618	0.169651	AT1G02080;AT1G78630;AT2G22540;AT2G27350;AT2G32700;AT2G39810;AT2G43410;AT4G38130;AT5G04590;AT5G13080
GO:0003002	regionalization	6	164	0.0226805	0.169651	AT1G55350;AT1G68310;AT2G26330;AT2G32700;AT4G07410;AT4G20910
GO:0006508	proteolysis	23	1104	0.0228705	0.169651	AT1G06590;AT1G13060;AT1G23440;AT1G47128;AT1G55350;AT1G63120;AT1G78670;AT1G78870;AT2G27350;AT2G29050;AT2G39960;AT2G41790;AT3G05350;AT3G53120;AT4G05420;AT4G10570;AT4G30530;AT4G37040;AT5G05080;AT5G05110;AT5G20520;AT5G45390;AT5G47040
GO:0006807	nitrogen compound metabolic process	147	9725	0.0229256	0.169651	AT1G01060;AT1G02080;AT1G03780;AT1G04080;AT1G06590;AT1G07910;AT1G08465;AT1G08520;AT1G08550;AT1G08620;AT1G13060;AT1G16970;AT1G23440;AT1G29965;AT1G29970;AT1G31660;AT1G33700;AT1G45474;AT1G47128;AT1G49340;AT1G50410;AT1G52930;AT1G53750;AT1G53770;AT1G53780;AT1G55350;AT1G63120;AT1G66270;AT1G66280;AT1G67890;AT1G68310;AT1G69310;AT1G71697;AT1G78630;AT1G78670;AT1G78870;AT1G80070;AT1G80850;AT2G13800;AT2G19740…
GO:0009166	nucleotide catabolic process	4	81	0.0229401	0.169651	AT2G36530;AT3G52930;AT4G04040;AT5G40270
GO:0048527	lateral root development	5	121	0.022949	0.169651	AT2G35510;AT4G07410;AT4G08920;AT5G13080;AT5G47040
GO:2001057	reactive nitrogen species metabolic process	3	46	0.0232051	0.169651	AT3G01090;AT4G24020;AT5G60410
GO:0045824	negative regulation of innate immune response	2	18	0.0234357	0.169651	AT1G49040;AT5G60410
GO:0048017	inositol lipid-mediated signaling	2	18	0.0234357	0.169651	AT1G49340;AT3G05630
GO:0051493	regulation of cytoskeleton organization	4	82	0.023872	0.169651	AT1G03780;AT2G20190;AT3G18060;AT5G54650
GO:1901292	nucleoside phosphate catabolic process	4	82	0.023872	0.169651	AT2G36530;AT3G52930;AT4G04040;AT5G40270
GO:0009789	positive regulation of abscisic acid-activated signaling pathway	3	47	0.0245494	0.169651	AT1G67890;AT3G01090;AT3G17410
GO:0018298	protein-chromophore linkage	3	47	0.0245494	0.169651	AT1G45474;AT4G08920;AT4G10340
GO:0071941	nitrogen cycle metabolic process	3	47	0.0245494	0.169651	AT3G01090;AT4G24020;AT5G60410
GO:1901421	positive regulation of response to alcohol	3	47	0.0245494	0.169651	AT1G67890;AT3G01090;AT3G17410
GO:1905959	positive regulation of cellular response to alcohol	3	47	0.0245494	0.169651	AT1G67890;AT3G01090;AT3G17410
GO:0048585	negative regulation of response to stimulus	7	214	0.0248037	0.169651	AT1G49040;AT1G75340;AT2G31380;AT2G32700;AT3G11540;AT5G60410;AT5G66070
GO:0006790	sulfur compound metabolic process	11	418	0.0248914	0.169651	AT1G66270;AT1G66280;AT1G68310;AT3G16400;AT3G16410;AT3G54660;AT4G23100;AT4G30530;AT5G04590;AT5G17920;AT5G49810
GO:0048509	regulation of meristem development	5	124	0.0251825	0.169651	AT1G04080;AT1G55350;AT2G32700;AT4G08920;AT5G45390
GO:0044271	cellular nitrogen compound biosynthetic process	67	4011	0.0252897	0.169651	AT1G01060;AT1G02080;AT1G07910;AT1G08465;AT1G08520;AT1G08620;AT1G29965;AT1G29970;AT1G53750;AT1G53780;AT1G67890;AT1G69310;AT1G78630;AT2G19740;AT2G22540;AT2G24090;AT2G27350;AT2G31380;AT2G32700;AT2G34480;AT2G35940;AT2G36400;AT2G36530;AT2G38280;AT2G39810;AT2G40590;AT2G43410;AT2G46280;AT2G46290;AT3G04400;AT3G10610;AT3G16400;AT3G16410;AT3G22760;AT3G44890;AT3G49410;AT3G52050;AT3G52930;AT3G55170;AT3G57230…
GO:0051186	cofactor metabolic process	15	641	0.0252915	0.169651	AT1G08520;AT1G08550;AT1G68310;AT1G78670;AT2G36530;AT3G14415;AT3G14420;AT3G52930;AT3G54660;AT4G04040;AT4G08920;AT4G23100;AT5G13050;AT5G13630;AT5G49810
GO:0072507	divalent inorganic cation homeostasis	3	48	0.0259349	0.169651	AT1G10130;AT4G08920;AT5G53010
GO:0006607	NLS-bearing protein import into nucleus	2	19	0.0259662	0.169651	AT1G09270;AT4G27640
GO:0009645	response to low light intensity stimulus	2	19	0.0259662	0.169651	AT1G45474;AT4G08920
GO:0097305	response to alcohol	15	644	0.0262153	0.169651	AT1G01060;AT1G67890;AT2G17840;AT2G26980;AT2G32700;AT2G35940;AT2G36530;AT2G38280;AT3G01090;AT3G17410;AT3G19100;AT4G34000;AT4G37040;AT5G60410;AT5G66070
GO:0034660	ncRNA metabolic process	12	476	0.0263002	0.169651	AT1G07910;AT1G31660;AT1G52930;AT3G55170;AT4G10320;AT4G20910;AT5G12220;AT5G13650;AT5G15550;AT5G16715;AT5G26830;AT5G49030
GO:0002119	nematode larval development	1	2	0.0264195	0.169651	AT2G36400
GO:0002164	larval development	1	2	0.0264195	0.169651	AT2G36400
GO:0006438	valyl-tRNA aminoacylation	1	2	0.0264195	0.169651	AT5G16715
GO:0006750	glutathione biosynthetic process	1	2	0.0264195	0.169651	AT4G23100
GO:0010028	xanthophyll cycle	1	2	0.0264195	0.169651	AT1G08550
GO:0010055	atrichoblast differentiation	1	2	0.0264195	0.169651	AT5G13080
GO:0010201	response to continuous far red light stimulus by the high-irradiance response system	1	2	0.0264195	0.169651	AT2G35940
GO:0010263	tricyclic triterpenoid biosynthetic process	1	2	0.0264195	0.169651	AT4G15340
GO:0015884	folic acid transport	1	2	0.0264195	0.169651	AT2G32040
GO:0019184	nonribosomal peptide biosynthetic process	1	2	0.0264195	0.169651	AT4G23100
GO:0030836	positive regulation of actin filament depolymerization	1	2	0.0264195	0.169651	AT3G18060
GO:0032264	IMP salvage	1	2	0.0264195	0.169651	AT2G38280
GO:0034587	piRNA metabolic process	1	2	0.0264195	0.169651	AT4G20910
GO:0061062	regulation of nematode larval development	1	2	0.0264195	0.169651	AT2G36400
GO:0090392	sepal giant cell differentiation	1	2	0.0264195	0.169651	AT1G55350
GO:1901529	positive regulation of anion channel activity	1	2	0.0264195	0.169651	AT4G08920
GO:1902418	(+)-abscisic acid D-glucopyranosyl ester transmembrane transport	1	2	0.0264195	0.169651	AT1G30400
GO:1902459	positive regulation of stem cell population maintenance	1	2	0.0264195	0.169651	AT4G38130
GO:1903793	positive regulation of anion transport	1	2	0.0264195	0.169651	AT4G08920
GO:1903961	positive regulation of anion transmembrane transport	1	2	0.0264195	0.169651	AT4G08920
GO:1990067	intrachromosomal DNA recombination	1	2	0.0264195	0.169651	AT1G68310
GO:2000468	regulation of peroxidase activity	1	2	0.0264195	0.169651	AT3G54360
GO:0051094	positive regulation of developmental process	5	126	0.0267463	0.170772	AT2G43410;AT3G44110;AT3G48990;AT3G52140;AT4G38130
GO:0099132	ATP hydrolysis coupled cation transmembrane transport	4	85	0.0268041	0.170772	AT1G07670;AT1G10130;AT1G30400;AT5G53010
GO:0022607	cellular component assembly	20	940	0.0268989	0.170772	AT1G03780;AT1G04080;AT1G05520;AT1G52930;AT1G53750;AT1G53780;AT1G68310;AT1G80070;AT2G46280;AT2G46290;AT3G49410;AT4G10340;AT4G18810;AT4G32470;AT5G19990;AT5G20000;AT5G38410;AT5G54650;AT5G56010;AT5G56030
GO:0048366	leaf development	10	370	0.0270055	0.170772	AT1G55350;AT2G26330;AT2G32700;AT2G39730;AT2G42600;AT3G01090;AT4G07410;AT4G08920;AT5G56030;AT5G63770
GO:0009909	regulation of flower development	6	171	0.0271279	0.170772	AT2G22540;AT2G32700;AT2G43410;AT3G44110;AT4G20910;AT5G60410
GO:0030163	protein catabolic process	15	647	0.027164	0.170772	AT1G06590;AT1G13060;AT1G47128;AT1G53750;AT1G53780;AT1G78870;AT2G41790;AT3G53120;AT4G05420;AT4G10570;AT5G05080;AT5G19990;AT5G20000;AT5G45390;AT5G47040
GO:0009798	axis specification	3	49	0.0273617	0.171416	AT1G68310;AT2G26330;AT2G32700
GO:0045944	positive regulation of transcription by RNA polymerase II	8	269	0.0280605	0.175183	AT1G53750;AT1G53780;AT2G22540;AT3G57230;AT4G38130;AT5G12230;AT5G19990;AT5G20000
GO:0010337	regulation of salicylic acid metabolic process	2	20	0.0286019	0.177945	AT4G13040;AT5G60410
GO:0051188	cofactor biosynthetic process	9	322	0.0290399	0.180047	AT1G08520;AT2G36530;AT3G14415;AT3G14420;AT3G52930;AT4G04040;AT4G23100;AT5G13050;AT5G13630
GO:0010558	negative regulation of macromolecule biosynthetic process	10	376	0.0296923	0.183142	AT1G02080;AT1G78630;AT2G22540;AT2G27350;AT2G32700;AT2G39810;AT2G43410;AT4G38130;AT5G04590;AT5G13080
GO:0002376	immune system process	11	430	0.0297427	0.183142	AT1G49040;AT3G14840;AT4G08920;AT4G16260;AT4G16990;AT4G20910;AT4G23100;AT4G38130;AT5G56010;AT5G56030;AT5G60410
GO:0009991	response to extracellular stimulus	8	273	0.0302518	0.185538	AT1G66270;AT2G45170;AT3G01090;AT3G05630;AT4G08920;AT4G21830;AT5G13080;AT5G60410
GO:0017148	negative regulation of translation	3	51	0.0303383	0.185538	AT1G02080;AT1G78630;AT2G22540
GO:0010467	gene expression	71	4329	0.0307126	0.187191	AT1G01060;AT1G02080;AT1G04080;AT1G04970;AT1G07910;AT1G08465;AT1G08620;AT1G29965;AT1G29970;AT1G31660;AT1G50410;AT1G52930;AT1G53750;AT1G53780;AT1G67890;AT1G68310;AT1G69310;AT1G78630;AT1G80070;AT2G02160;AT2G19740;AT2G22540;AT2G24090;AT2G27350;AT2G31380;AT2G32700;AT2G34480;AT2G35940;AT2G36400;AT2G39810;AT2G39960;AT2G40590;AT2G42880;AT2G43410;AT2G46280;AT2G46290;AT3G04400;AT3G10610;AT3G22760;AT3G25840…
GO:0001732	formation of cytoplasmic translation initiation complex	2	21	0.0313397	0.187205	AT2G46280;AT2G46290
GO:0009403	toxin biosynthetic process	2	21	0.0313397	0.187205	AT4G23100;AT4G30530
GO:0009695	jasmonic acid biosynthetic process	2	21	0.0313397	0.187205	AT1G76690;AT4G16760
GO:0010112	regulation of systemic acquired resistance	2	21	0.0313397	0.187205	AT4G08920;AT5G60410
GO:0050777	negative regulation of immune response	2	21	0.0313397	0.187205	AT1G49040;AT5G60410
GO:1901879	regulation of protein depolymerization	2	21	0.0313397	0.187205	AT2G20190;AT3G18060
GO:0009414	response to water deprivation	10	381	0.0320718	0.190944	AT1G69310;AT2G17840;AT2G26740;AT2G32700;AT2G41430;AT4G08920;AT4G24020;AT4G34000;AT5G56030;AT5G60410
GO:1901700	response to oxygen-containing compound	33	1779	0.0328504	0.194448	AT1G01060;AT1G17420;AT1G67890;AT1G69310;AT1G70410;AT1G75340;AT1G76680;AT2G17840;AT2G26740;AT2G26980;AT2G32700;AT2G35940;AT2G36530;AT2G38280;AT2G39730;AT2G41430;AT3G01090;AT3G11540;AT3G17410;AT3G19100;AT3G51440;AT4G04040;AT4G08920;AT4G21830;AT4G23100;AT4G23270;AT4G24020;AT4G34000;AT4G37040;AT5G13650;AT5G56030;AT5G60410;AT5G66070
GO:0090696	post-embryonic plant organ development	6	179	0.0328766	0.194448	AT2G35510;AT4G07410;AT4G08920;AT4G20910;AT5G13080;AT5G47040
GO:0010638	positive regulation of organelle organization	4	91	0.0332893	0.195591	AT1G06590;AT3G18060;AT3G52140;AT5G54650
GO:0040007	growth	15	665	0.0334008	0.195591	AT1G08620;AT1G49040;AT1G55350;AT1G68530;AT1G71270;AT2G20190;AT2G26330;AT2G34480;AT2G39840;AT3G51460;AT4G07410;AT4G08920;AT4G37490;AT5G60410;AT5G64740
GO:0034249	negative regulation of cellular amide metabolic process	3	53	0.0334783	0.195591	AT1G02080;AT1G78630;AT2G22540
GO:0051649	establishment of localization in cell	17	783	0.0335396	0.195591	AT1G05520;AT1G09270;AT1G22860;AT1G48090;AT1G52360;AT1G60780;AT1G71270;AT2G02160;AT2G39960;AT3G53120;AT4G27640;AT4G32640;AT4G32760;AT5G22770;AT5G22780;AT5G47040;AT5G54780
GO:0048528	post-embryonic root development	5	134	0.0336138	0.195591	AT2G35510;AT4G07410;AT4G08920;AT5G13080;AT5G47040
GO:0051606	detection of stimulus	4	92	0.0344515	0.198826	AT3G01090;AT4G05420;AT4G08920;AT5G60410
GO:0071824	protein-DNA complex subunit organization	5	135	0.0345423	0.198826	AT1G53750;AT1G53780;AT3G49410;AT5G19990;AT5G20000
GO:0009725	response to hormone	34	1853	0.0349165	0.198826	AT1G01060;AT1G07910;AT1G17420;AT1G66270;AT1G67890;AT1G75340;AT1G76680;AT1G78240;AT1G78630;AT2G17840;AT2G26740;AT2G26980;AT2G32700;AT2G35940;AT2G36530;AT2G38280;AT2G39730;AT3G01090;AT3G05630;AT3G11540;AT3G14420;AT3G17410;AT3G19100;AT3G48990;AT3G51440;AT4G08920;AT4G13040;AT4G23100;AT4G23270;AT4G34000;AT4G37040;AT5G04430;AT5G60410;AT5G66070
GO:0009415	response to water	10	389	0.0361534	0.198826	AT1G69310;AT2G17840;AT2G26740;AT2G32700;AT2G41430;AT4G08920;AT4G24020;AT4G34000;AT5G56030;AT5G60410
GO:0016192	vesicle-mediated transport	12	501	0.0367471	0.198826	AT1G05520;AT1G22860;AT1G52360;AT1G60780;AT1G71270;AT2G21600;AT3G05630;AT3G53120;AT4G32640;AT5G22770;AT5G22780;AT5G56020
GO:0010286	heat acclimation	3	55	0.0367805	0.198826	AT2G26330;AT5G56030;AT5G60410
GO:0002683	negative regulation of immune system process	2	23	0.0371088	0.198826	AT1G49040;AT5G60410
GO:0009768	photosynthesis, light harvesting in photosystem I	2	23	0.0371088	0.198826	AT1G45474;AT4G10340
GO:0010212	response to ionizing radiation	2	23	0.0371088	0.198826	AT1G16970;AT4G37490
GO:0052542	defense response by callose deposition	2	23	0.0371088	0.198826	AT4G16990;AT4G23100
GO:0070507	regulation of microtubule cytoskeleton organization	2	23	0.0371088	0.198826	AT1G03780;AT2G20190
GO:0071421	manganese ion transmembrane transport	2	23	0.0371088	0.198826	AT1G10130;AT4G27860
GO:0010629	negative regulation of gene expression	13	559	0.0372785	0.198826	AT1G02080;AT1G08620;AT1G50410;AT1G78630;AT2G22540;AT2G27350;AT2G32700;AT2G39810;AT2G43410;AT4G20910;AT4G38130;AT5G04590;AT5G13080
GO:0009738	abscisic acid-activated signaling pathway	8	285	0.0375246	0.198826	AT1G67890;AT2G26980;AT3G01090;AT3G17410;AT3G19100;AT4G34000;AT5G60410;AT5G66070
GO:0006457	protein folding	6	185	0.0376711	0.198826	AT3G16420;AT3G44110;AT4G22670;AT4G39960;AT5G56010;AT5G56030
GO:0006203	dGTP catabolic process	1	3	0.0393672	0.198826	AT5G40270
GO:0009146	purine nucleoside triphosphate catabolic process	1	3	0.0393672	0.198826	AT5G40270
GO:0009151	purine deoxyribonucleotide metabolic process	1	3	0.0393672	0.198826	AT5G40270
GO:0009155	purine deoxyribonucleotide catabolic process	1	3	0.0393672	0.198826	AT5G40270
GO:0009215	purine deoxyribonucleoside triphosphate metabolic process	1	3	0.0393672	0.198826	AT5G40270
GO:0009217	purine deoxyribonucleoside triphosphate catabolic process	1	3	0.0393672	0.198826	AT5G40270
GO:0010113	negative regulation of systemic acquired resistance	1	3	0.0393672	0.198826	AT5G60410
GO:0010124	phenylacetate catabolic process	1	3	0.0393672	0.198826	AT5G48880
GO:0010289	homogalacturonan biosynthetic process	1	3	0.0393672	0.198826	AT1G78240
GO:0010343	singlet oxygen-mediated programmed cell death	1	3	0.0393672	0.198826	AT4G08920
GO:0010617	circadian regulation of calcium ion oscillation	1	3	0.0393672	0.198826	AT4G08920
GO:0017062	respiratory chain complex III assembly	1	3	0.0393672	0.198826	AT4G32470
GO:0031111	negative regulation of microtubule polymerization or depolymerization	1	3	0.0393672	0.198826	AT2G20190
GO:0031114	regulation of microtubule depolymerization	1	3	0.0393672	0.198826	AT2G20190
GO:0032411	positive regulation of transporter activity	1	3	0.0393672	0.198826	AT4G08920
GO:0032414	positive regulation of ion transmembrane transporter activity	1	3	0.0393672	0.198826	AT4G08920
GO:0034551	mitochondrial respiratory chain complex III assembly	1	3	0.0393672	0.198826	AT4G32470
GO:0035279	mRNA cleavage involved in gene silencing by miRNA	1	3	0.0393672	0.198826	AT4G20910
GO:0035404	histone-serine phosphorylation	1	3	0.0393672	0.198826	AT2G25880
GO:0036066	protein O-linked fucosylation	1	3	0.0393672	0.198826	AT1G53770
GO:0040014	regulation of multicellular organism growth	1	3	0.0393672	0.198826	AT1G55350
GO:0042754	negative regulation of circadian rhythm	1	3	0.0393672	0.198826	AT1G01060
GO:0042946	glucoside transport	1	3	0.0393672	0.198826	AT1G30400
GO:0043987	histone H3-S10 phosphorylation	1	3	0.0393672	0.198826	AT2G25880
GO:0046070	dGTP metabolic process	1	3	0.0393672	0.198826	AT5G40270
GO:0048281	inflorescence morphogenesis	1	3	0.0393672	0.198826	AT2G26330
GO:0071217	cellular response to external biotic stimulus	1	3	0.0393672	0.198826	AT2G32700
GO:0071481	cellular response to X-ray	1	3	0.0393672	0.198826	AT1G16970
GO:0098795	mRNA cleavage involved in gene silencing	1	3	0.0393672	0.198826	AT4G20910
GO:0099133	ATP hydrolysis coupled anion transmembrane transport	1	3	0.0393672	0.198826	AT1G30400
GO:1901656	glycoside transport	1	3	0.0393672	0.198826	AT1G30400
GO:2000011	regulation of adaxial/abaxial pattern formation	1	3	0.0393672	0.198826	AT1G55350
GO:0045892	negative regulation of transcription, DNA-templated	8	288	0.0395115	0.198996	AT2G22540;AT2G27350;AT2G32700;AT2G39810;AT2G43410;AT4G38130;AT5G04590;AT5G13080
GO:0031327	negative regulation of cellular biosynthetic process	10	396	0.0400102	0.199892	AT1G02080;AT1G78630;AT2G22540;AT2G27350;AT2G32700;AT2G39810;AT2G43410;AT4G38130;AT5G04590;AT5G13080
GO:0006828	manganese ion transport	2	24	0.040134	0.199892	AT1G10130;AT4G27860
GO:0009937	regulation of gibberellic acid mediated signaling pathway	2	24	0.040134	0.199892	AT3G11540;AT3G19100
GO:1900426	positive regulation of defense response to bacterium	2	24	0.040134	0.199892	AT4G08920;AT4G13040
GO:0007049	cell cycle	15	683	0.0406251	0.201779	AT1G03780;AT1G06590;AT1G07910;AT1G49040;AT1G55350;AT1G68310;AT2G20190;AT2G25880;AT2G29550;AT3G19050;AT4G33260;AT4G37490;AT5G09870;AT5G16270;AT5G64740
GO:0009890	negative regulation of biosynthetic process	10	401	0.0429325	0.212652	AT1G02080;AT1G78630;AT2G22540;AT2G27350;AT2G32700;AT2G39810;AT2G43410;AT4G38130;AT5G04590;AT5G13080
GO:0001558	regulation of cell growth	4	99	0.0432413	0.213045	AT1G55350;AT2G26330;AT4G08920;AT4G37490
GO:1902074	response to salt	2	25	0.0432489	0.213045	AT2G32700;AT3G01090
GO:0009719	response to endogenous stimulus	34	1888	0.0436463	0.214063	AT1G01060;AT1G07910;AT1G17420;AT1G66270;AT1G67890;AT1G75340;AT1G76680;AT1G78240;AT1G78630;AT2G17840;AT2G26740;AT2G26980;AT2G32700;AT2G35940;AT2G36530;AT2G38280;AT2G39730;AT3G01090;AT3G05630;AT3G11540;AT3G14420;AT3G17410;AT3G19100;AT3G48990;AT3G51440;AT4G08920;AT4G13040;AT4G23100;AT4G23270;AT4G34000;AT4G37040;AT5G04430;AT5G60410;AT5G66070
GO:0048584	positive regulation of response to stimulus	8	294	0.0436936	0.214063	AT1G67890;AT1G68310;AT3G01090;AT3G17410;AT3G19100;AT3G54360;AT4G08920;AT4G13040
GO:0010154	fruit development	14	632	0.0442112	0.21601	AT1G07910;AT1G14720;AT1G55350;AT1G67890;AT1G79230;AT2G32700;AT2G34480;AT2G35510;AT2G38280;AT3G48990;AT4G04040;AT4G07410;AT5G16715;AT5G54650
GO:0042127	regulation of cell proliferation	4	100	0.0445907	0.216793	AT1G55350;AT1G68310;AT2G36400;AT4G37490
GO:0030003	cellular cation homeostasis	5	145	0.0447013	0.216793	AT1G10130;AT1G54370;AT4G08920;AT4G27860;AT5G53010
GO:0033554	cellular response to stress	21	1058	0.0447331	0.216793	AT1G16970;AT1G29390;AT1G66270;AT1G66280;AT1G68310;AT1G78870;AT1G80850;AT2G26330;AT2G32700;AT2G45170;AT3G05630;AT3G26060;AT3G61420;AT4G05420;AT4G08920;AT4G23100;AT5G13080;AT5G16270;AT5G56010;AT5G56030;AT5G60410
GO:0009793	embryo development ending in seed dormancy	10	405	0.0453729	0.219302	AT1G07910;AT1G55350;AT1G79230;AT2G32700;AT2G34480;AT2G35510;AT2G38280;AT4G04040;AT4G07410;AT5G16715
GO:0000460	maturation of 5.8S rRNA	2	26	0.0464508	0.220079	AT5G12220;AT5G15550
GO:0009593	detection of chemical stimulus	2	26	0.0464508	0.220079	AT3G01090;AT5G60410
GO:0032507	maintenance of protein location in cell	2	26	0.0464508	0.220079	AT1G48090;AT2G21600
GO:0045185	maintenance of protein location	2	26	0.0464508	0.220079	AT1G48090;AT2G21600
GO:0007389	pattern specification process	6	195	0.0466115	0.220079	AT1G55350;AT1G68310;AT2G26330;AT2G32700;AT4G07410;AT4G20910
GO:0009737	response to abscisic acid	14	640	0.0481623	0.220079	AT1G01060;AT1G67890;AT2G17840;AT2G26980;AT2G35940;AT2G36530;AT2G38280;AT3G01090;AT3G17410;AT3G19100;AT4G34000;AT4G37040;AT5G60410;AT5G66070
GO:1902903	regulation of supramolecular fiber organization	3	62	0.0495913	0.220079	AT2G20190;AT3G18060;AT5G54650
GO:0033043	regulation of organelle organization	8	302	0.0497099	0.220079	AT1G03780;AT1G05520;AT1G06590;AT2G20190;AT3G18060;AT3G52140;AT4G37490;AT5G54650
GO:0002183	cytoplasmic translational initiation	2	27	0.0497367	0.220079	AT2G46280;AT2G46290
GO:0009833	plant-type primary cell wall biogenesis	2	27	0.0497367	0.220079	AT5G09870;AT5G64740
GO:0032886	regulation of microtubule-based process	2	27	0.0497367	0.220079	AT1G03780;AT2G20190
GO:0043244	regulation of protein complex disassembly	2	27	0.0497367	0.220079	AT2G20190;AT3G18060
GO:0042273	ribosomal large subunit biogenesis	4	104	0.0502219	0.220079	AT1G52930;AT3G55170;AT5G12220;AT5G15550
GO:0006357	regulation of transcription by RNA polymerase II	10	413	0.050532	0.220079	AT1G53750;AT1G53780;AT2G22540;AT3G57230;AT3G61420;AT4G38130;AT5G12230;AT5G13080;AT5G19990;AT5G20000
GO:0034440	lipid oxidation	3	63	0.0515771	0.220079	AT1G17420;AT4G16760;AT5G48880
GO:0051302	regulation of cell division	3	63	0.0515771	0.220079	AT2G20190;AT2G25880;AT2G26330
GO:0032101	regulation of response to external stimulus	4	105	0.0516879	0.220079	AT4G08920;AT4G13040;AT5G13080;AT5G60410
GO:0001887	selenium compound metabolic process	1	4	0.0521432	0.220079	AT5G49810
GO:0002215	defense response to nematode	1	4	0.0521432	0.220079	AT4G16260
GO:0006195	purine nucleotide catabolic process	1	4	0.0521432	0.220079	AT5G40270
GO:0006435	threonyl-tRNA aminoacylation	1	4	0.0521432	0.220079	AT5G26830
GO:0006654	phosphatidic acid biosynthetic process	1	4	0.0521432	0.220079	AT3G05630
GO:0006680	glucosylceramide catabolic process	1	4	0.0521432	0.220079	AT1G33700
GO:0008053	mitochondrial fusion	1	4	0.0521432	0.220079	AT3G52140
GO:0010235	guard mother cell cytokinesis	1	4	0.0521432	0.220079	AT1G49040
GO:0010272	response to silver ion	1	4	0.0521432	0.220079	AT2G32700
GO:0010394	homogalacturonan metabolic process	1	4	0.0521432	0.220079	AT1G78240
GO:0010589	leaf proximal/distal pattern formation	1	4	0.0521432	0.220079	AT4G20910
GO:0010683	tricyclic triterpenoid metabolic process	1	4	0.0521432	0.220079	AT4G15340
GO:0015739	sialic acid transport	1	4	0.0521432	0.220079	AT3G59360
GO:0016560	protein import into peroxisome matrix, docking	1	4	0.0521432	0.220079	AT5G47040
GO:0019377	glycolipid catabolic process	1	4	0.0521432	0.220079	AT1G33700
GO:0034767	positive regulation of ion transmembrane transport	1	4	0.0521432	0.220079	AT4G08920
GO:0035264	multicellular organism growth	1	4	0.0521432	0.220079	AT1G55350
GO:0040009	regulation of growth rate	1	4	0.0521432	0.220079	AT1G08620
GO:0042178	xenobiotic catabolic process	1	4	0.0521432	0.220079	AT5G48880
GO:0045842	positive regulation of mitotic metaphase/anaphase transition	1	4	0.0521432	0.220079	AT1G06590
GO:0046477	glycosylceramide catabolic process	1	4	0.0521432	0.220079	AT1G33700
GO:0046479	glycosphingolipid catabolic process	1	4	0.0521432	0.220079	AT1G33700
GO:0050792	regulation of viral process	1	4	0.0521432	0.220079	AT5G04430
GO:0051353	positive regulation of oxidoreductase activity	1	4	0.0521432	0.220079	AT3G54360
GO:0070979	protein K11-linked ubiquitination	1	4	0.0521432	0.220079	AT1G06590
GO:0071836	nectar secretion	1	4	0.0521432	0.220079	AT5G20280
GO:0080119	ER body organization	1	4	0.0521432	0.220079	AT3G15950
GO:0080121	AMP transport	1	4	0.0521432	0.220079	AT5G51050
GO:0090628	plant epidermal cell fate specification	1	4	0.0521432	0.220079	AT1G55350
GO:0106035	protein maturation by [4Fe-4S] cluster transfer	1	4	0.0521432	0.220079	AT1G68310
GO:1901881	positive regulation of protein depolymerization	1	4	0.0521432	0.220079	AT3G18060
GO:1901970	positive regulation of mitotic sister chromatid separation	1	4	0.0521432	0.220079	AT1G06590
GO:1902101	positive regulation of metaphase/anaphase transition of cell cycle	1	4	0.0521432	0.220079	AT1G06590
GO:1902448	positive regulation of shade avoidance	1	4	0.0521432	0.220079	AT4G08920
GO:1905820	positive regulation of chromosome separation	1	4	0.0521432	0.220079	AT1G06590
GO:2000036	regulation of stem cell population maintenance	1	4	0.0521432	0.220079	AT4G38130
GO:2000071	regulation of defense response by callose deposition	1	4	0.0521432	0.220079	AT4G16990
GO:1902679	negative regulation of RNA biosynthetic process	8	306	0.05291	0.222272	AT2G22540;AT2G27350;AT2G32700;AT2G39810;AT2G43410;AT4G38130;AT5G04590;AT5G13080
GO:1903507	negative regulation of nucleic acid-templated transcription	8	306	0.05291	0.222272	AT2G22540;AT2G27350;AT2G32700;AT2G39810;AT2G43410;AT4G38130;AT5G04590;AT5G13080
GO:0006366	transcription by RNA polymerase II	11	474	0.0533022	0.223397	AT1G53750;AT1G53780;AT2G22540;AT3G57230;AT3G61420;AT4G20330;AT4G38130;AT5G12230;AT5G13080;AT5G19990;AT5G20000
GO:0009749	response to glucose	3	64	0.0536009	0.224127	AT1G67890;AT3G01090;AT4G04040
GO:0034641	cellular nitrogen compound metabolic process	92	5954	0.054209	0.226143	AT1G01060;AT1G02080;AT1G04080;AT1G07910;AT1G08465;AT1G08520;AT1G08620;AT1G16970;AT1G29965;AT1G29970;AT1G31660;AT1G33700;AT1G50410;AT1G52930;AT1G53750;AT1G53780;AT1G55350;AT1G67890;AT1G68310;AT1G69310;AT1G78630;AT1G78670;AT1G78870;AT1G80070;AT1G80850;AT2G19740;AT2G22540;AT2G24090;AT2G27350;AT2G31380;AT2G32700;AT2G34480;AT2G35940;AT2G36400;AT2G36530;AT2G38280;AT2G39810;AT2G39960;AT2G40590;AT2G43410…
GO:1901575	organic substance catabolic process	30	1661	0.0543533	0.226221	AT1G06590;AT1G13060;AT1G28670;AT1G33700;AT1G47128;AT1G53750;AT1G53780;AT1G66270;AT1G66280;AT1G78870;AT2G36530;AT2G41790;AT3G05630;AT3G16400;AT3G16410;AT3G48990;AT3G52930;AT3G53120;AT4G04040;AT4G05420;AT4G10570;AT4G16760;AT4G19860;AT5G05080;AT5G19990;AT5G20000;AT5G40270;AT5G45390;AT5G47040;AT5G48880
GO:0009888	tissue development	14	653	0.0550979	0.228775	AT1G04080;AT1G49040;AT1G55350;AT1G70410;AT1G78870;AT2G26330;AT2G32700;AT3G51460;AT3G57230;AT4G07410;AT4G08920;AT5G13080;AT5G45390;AT5G54650
GO:0000226	microtubule cytoskeleton organization	5	154	0.0552216	0.228775	AT1G03780;AT2G20190;AT2G25880;AT2G29550;AT5G64740
GO:0061077	chaperone-mediated protein folding	3	65	0.0556625	0.230072	AT4G22670;AT4G39960;AT5G56030
GO:0006875	cellular metal ion homeostasis	4	108	0.0562252	0.231865	AT1G10130;AT4G08920;AT4G27860;AT5G53010
GO:0030091	protein repair	2	29	0.0565495	0.232197	AT4G21830;AT4G21840
GO:0048316	seed development	13	596	0.0565642	0.232197	AT1G07910;AT1G55350;AT1G67890;AT1G79230;AT2G32700;AT2G34480;AT2G35510;AT2G38280;AT3G48990;AT4G04040;AT4G07410;AT5G16715;AT5G54650
GO:0006873	cellular ion homeostasis	5	156	0.0577378	0.236075	AT1G10130;AT1G54370;AT4G08920;AT4G27860;AT5G53010
GO:1901657	glycosyl compound metabolic process	7	258	0.0577713	0.236075	AT1G33700;AT1G66270;AT1G66280;AT3G16400;AT3G16410;AT4G23100;AT4G30530
GO:0022603	regulation of anatomical structure morphogenesis	5	157	0.0590202	0.240631	AT1G05520;AT1G55350;AT2G26330;AT3G52140;AT4G08920
GO:0016051	carbohydrate biosynthetic process	9	369	0.0593785	0.241544	AT1G78240;AT2G32700;AT3G52930;AT5G09870;AT5G20280;AT5G38410;AT5G38420;AT5G38430;AT5G64740
GO:0043170	macromolecule metabolic process	133	8969	0.0596549	0.242121	AT1G01060;AT1G02080;AT1G03780;AT1G04080;AT1G04970;AT1G06590;AT1G07910;AT1G08465;AT1G08620;AT1G13060;AT1G14720;AT1G16970;AT1G23440;AT1G29965;AT1G29970;AT1G31660;AT1G45474;AT1G47128;AT1G49340;AT1G50410;AT1G52930;AT1G53750;AT1G53770;AT1G53780;AT1G55350;AT1G63120;AT1G67890;AT1G68310;AT1G69310;AT1G78240;AT1G78630;AT1G78670;AT1G78870;AT1G80070;AT1G80850;AT2G02160;AT2G13800;AT2G19740;AT2G20050;AT2G22540…
GO:0006979	response to oxidative stress	11	484	0.0600294	0.24217	AT1G49670;AT2G32700;AT2G35510;AT3G01090;AT3G12260;AT3G26060;AT4G08920;AT4G21830;AT4G21840;AT4G23100;AT5G13650
GO:0010192	mucilage biosynthetic process	2	30	0.060071	0.24217	AT2G32700;AT5G09870
GO:0042398	cellular modified amino acid biosynthetic process	2	30	0.060071	0.24217	AT4G23100;AT5G13050
GO:0071215	cellular response to abscisic acid stimulus	8	315	0.0605861	0.242542	AT1G67890;AT2G26980;AT3G01090;AT3G17410;AT3G19100;AT4G34000;AT5G60410;AT5G66070
GO:0097306	cellular response to alcohol	8	315	0.0605861	0.242542	AT1G67890;AT2G26980;AT3G01090;AT3G17410;AT3G19100;AT4G34000;AT5G60410;AT5G66070
GO:0022402	cell cycle process	11	485	0.0607316	0.242542	AT1G03780;AT1G06590;AT1G07910;AT1G49040;AT1G55350;AT2G25880;AT3G19050;AT4G37490;AT5G09870;AT5G16270;AT5G64740
GO:0046486	glycerolipid metabolic process	6	209	0.0611727	0.242542	AT1G49340;AT1G71697;AT3G05630;AT3G14205;AT3G51460;AT5G63770
GO:0051253	negative regulation of RNA metabolic process	8	316	0.06148	0.242542	AT2G22540;AT2G27350;AT2G32700;AT2G39810;AT2G43410;AT4G38130;AT5G04590;AT5G13080
GO:0044248	cellular catabolic process	28	1550	0.0616085	0.242542	AT1G05520;AT1G06590;AT1G13060;AT1G33700;AT1G47128;AT1G66270;AT1G66280;AT1G78870;AT2G36530;AT2G41790;AT2G45170;AT3G01090;AT3G05630;AT3G16400;AT3G16410;AT3G48990;AT3G52930;AT3G53120;AT4G04040;AT4G05420;AT4G10570;AT4G16760;AT4G19860;AT5G05080;AT5G40270;AT5G45390;AT5G47040;AT5G48880
GO:0070588	calcium ion transmembrane transport	3	68	0.0620698	0.242542	AT1G07670;AT1G10130;AT5G53010
GO:0009790	embryo development	10	430	0.0627606	0.242542	AT1G07910;AT1G55350;AT1G79230;AT2G32700;AT2G34480;AT2G35510;AT2G38280;AT4G04040;AT4G07410;AT5G16715
GO:0006515	protein quality control for misfolded or incompletely synthesized proteins	2	31	0.0636657	0.242542	AT5G45390;AT5G47040
GO:0010305	leaf vascular tissue pattern formation	2	31	0.0636657	0.242542	AT4G07410;AT4G20910
GO:0009056	catabolic process	33	1888	0.0646598	0.242542	AT1G05520;AT1G06590;AT1G13060;AT1G28670;AT1G33700;AT1G47128;AT1G53750;AT1G53780;AT1G66270;AT1G66280;AT1G78870;AT2G36530;AT2G41790;AT2G45170;AT3G01090;AT3G05630;AT3G16400;AT3G16410;AT3G48990;AT3G52930;AT3G53120;AT4G04040;AT4G05420;AT4G10570;AT4G16760;AT4G19860;AT5G05080;AT5G19990;AT5G20000;AT5G40270;AT5G45390;AT5G47040;AT5G48880
GO:0006677	glycosylceramide metabolic process	1	5	0.0647499	0.242542	AT1G33700
GO:0006678	glucosylceramide metabolic process	1	5	0.0647499	0.242542	AT1G33700
GO:0006687	glycosphingolipid metabolic process	1	5	0.0647499	0.242542	AT1G33700
GO:0006805	xenobiotic metabolic process	1	5	0.0647499	0.242542	AT5G48880
GO:0009652	thigmotropism	1	5	0.0647499	0.242542	AT2G41100
GO:0009852	auxin catabolic process	1	5	0.0647499	0.242542	AT5G48880
GO:0015700	arsenite transport	1	5	0.0647499	0.242542	AT1G30400
GO:0016578	histone deubiquitination	1	5	0.0647499	0.242542	AT2G27350
GO:0032104	regulation of response to extracellular stimulus	1	5	0.0647499	0.242542	AT5G13080
GO:0032107	regulation of response to nutrient levels	1	5	0.0647499	0.242542	AT5G13080
GO:0032877	positive regulation of DNA endoreduplication	1	5	0.0647499	0.242542	AT1G55350
GO:0043433	negative regulation of DNA-binding transcription factor activity	1	5	0.0647499	0.242542	AT1G01060
GO:0045053	protein retention in Golgi apparatus	1	5	0.0647499	0.242542	AT1G48090
GO:0046386	deoxyribose phosphate catabolic process	1	5	0.0647499	0.242542	AT5G40270
GO:0046473	phosphatidic acid metabolic process	1	5	0.0647499	0.242542	AT3G05630
GO:0046898	response to cycloheximide	1	5	0.0647499	0.242542	AT2G32700
GO:0071480	cellular response to gamma radiation	1	5	0.0647499	0.242542	AT1G16970
GO:1901332	negative regulation of lateral root development	1	5	0.0647499	0.242542	AT4G08920
GO:1901672	positive regulation of systemic acquired resistance	1	5	0.0647499	0.242542	AT4G08920
GO:1901684	arsenate ion transmembrane transport	1	5	0.0647499	0.242542	AT1G30400
GO:1902066	regulation of cell wall pectin metabolic process	1	5	0.0647499	0.242542	AT2G32700
GO:1902446	regulation of shade avoidance	1	5	0.0647499	0.242542	AT4G08920
GO:2000105	positive regulation of DNA-dependent DNA replication	1	5	0.0647499	0.242542	AT1G55350
GO:0007018	microtubule-based movement	3	70	0.0665233	0.248151	AT1G21730;AT1G59540;AT3G19050
GO:0042537	benzene-containing compound metabolic process	3	70	0.0665233	0.248151	AT4G13040;AT5G48880;AT5G60410
GO:0090558	plant epidermis development	7	267	0.0668039	0.248586	AT1G49040;AT1G70410;AT1G78870;AT2G26330;AT3G51460;AT3G57230;AT5G13080
GO:0006650	glycerophospholipid metabolic process	5	163	0.0670542	0.248586	AT1G49340;AT1G71697;AT3G05630;AT3G14205;AT3G51460
GO:0017000	antibiotic biosynthetic process	2	32	0.0673312	0.248586	AT3G14415;AT3G14420
GO:0043622	cortical microtubule organization	2	32	0.0673312	0.248586	AT2G20190;AT5G64740
GO:0090068	positive regulation of cell cycle process	2	32	0.0673312	0.248586	AT1G06590;AT1G55350
GO:0051240	positive regulation of multicellular organismal process	4	115	0.0676153	0.249124	AT2G43410;AT3G44110;AT3G48990;AT4G38130
GO:0010564	regulation of cell cycle process	5	164	0.0684496	0.251484	AT1G03780;AT1G06590;AT1G55350;AT2G25880;AT4G37490
GO:0009404	toxin metabolic process	3	71	0.0688036	0.251484	AT4G23100;AT4G30530;AT5G48880
GO:0009746	response to hexose	3	71	0.0688036	0.251484	AT1G67890;AT3G01090;AT4G04040
GO:0043085	positive regulation of catalytic activity	7	269	0.0689205	0.251484	AT1G03780;AT1G05520;AT1G10870;AT2G39730;AT3G54360;AT4G33260;AT5G54780
GO:0033993	response to lipid	17	861	0.0689554	0.251484	AT1G01060;AT1G67890;AT1G75340;AT2G17840;AT2G26980;AT2G35940;AT2G36530;AT2G38280;AT3G01090;AT3G11540;AT3G17410;AT3G19100;AT4G08920;AT4G34000;AT4G37040;AT5G60410;AT5G66070
GO:0048869	cellular developmental process	19	987	0.0691488	0.251679	AT1G05520;AT1G08465;AT1G49040;AT1G55350;AT1G68530;AT1G71270;AT1G78870;AT2G20190;AT2G22540;AT2G32700;AT2G34480;AT2G35940;AT2G43410;AT3G11540;AT3G51460;AT3G57230;AT4G08920;AT5G13080;AT5G60410
GO:0071496	cellular response to external stimulus	6	217	0.0705785	0.255743	AT1G66270;AT2G32700;AT2G45170;AT3G05630;AT4G08920;AT5G60410
GO:1905421	regulation of plant organ morphogenesis	2	33	0.0710648	0.255743	AT2G26330;AT4G08920
GO:0006096	glycolytic process	3	72	0.0711189	0.255743	AT2G36530;AT3G52930;AT4G04040
GO:0006757	ATP generation from ADP	3	72	0.0711189	0.255743	AT2G36530;AT3G52930;AT4G04040
GO:0006816	calcium ion transport	3	72	0.0711189	0.255743	AT1G07670;AT1G10130;AT5G53010
GO:0046031	ADP metabolic process	3	72	0.0711189	0.255743	AT2G36530;AT3G52930;AT4G04040
GO:0009967	positive regulation of signal transduction	4	118	0.0728353	0.259414	AT1G67890;AT3G01090;AT3G17410;AT3G19100
GO:0023056	positive regulation of signaling	4	118	0.0728353	0.259414	AT1G67890;AT3G01090;AT3G17410;AT3G19100
GO:0010228	vegetative to reproductive phase transition of meristem	6	219	0.0730534	0.259414	AT1G01060;AT2G35510;AT2G39810;AT2G43410;AT3G01090;AT3G44110
GO:0042866	pyruvate biosynthetic process	3	73	0.0734689	0.259414	AT2G36530;AT3G52930;AT4G04040
GO:0009617	response to bacterium	11	502	0.0735008	0.259414	AT2G26330;AT2G32700;AT2G39730;AT2G41430;AT3G14415;AT3G14420;AT4G08920;AT4G13040;AT4G23100;AT4G23270;AT5G56030
GO:0001708	cell fate specification	2	34	0.0748642	0.259414	AT1G08465;AT1G55350
GO:0007052	mitotic spindle organization	2	34	0.0748642	0.259414	AT1G03780;AT2G25880
GO:0009960	endosperm development	2	34	0.0748642	0.259414	AT1G55350;AT5G54650
GO:0045088	regulation of innate immune response	4	120	0.0764261	0.259414	AT1G49040;AT3G14840;AT4G08920;AT5G60410
GO:0009653	anatomical structure morphogenesis	18	937	0.0766217	0.259414	AT1G05520;AT1G22860;AT1G55350;AT1G68530;AT1G71270;AT1G78870;AT2G20190;AT2G26330;AT2G34480;AT2G35510;AT3G51460;AT3G52140;AT4G07410;AT4G08920;AT4G20910;AT5G13080;AT5G54650;AT5G60410
GO:0071214	cellular response to abiotic stimulus	6	222	0.076858	0.259414	AT1G16970;AT1G66270;AT1G66280;AT2G39840;AT4G05420;AT4G08920
GO:0104004	cellular response to environmental stimulus	6	222	0.076858	0.259414	AT1G16970;AT1G66270;AT1G66280;AT2G39840;AT4G05420;AT4G08920
GO:0000244	spliceosomal tri-snRNP complex assembly	1	6	0.0771894	0.259414	AT1G80070
GO:0006610	ribosomal protein import into nucleus	1	6	0.0771894	0.259414	AT4G27640
GO:0009143	nucleoside triphosphate catabolic process	1	6	0.0771894	0.259414	AT5G40270
GO:0009204	deoxyribonucleoside triphosphate catabolic process	1	6	0.0771894	0.259414	AT5G40270
GO:0009264	deoxyribonucleotide catabolic process	1	6	0.0771894	0.259414	AT5G40270
GO:0009405	pathogenesis	1	6	0.0771894	0.259414	AT4G38130
GO:0010069	zygote asymmetric cytokinesis in embryo sac	1	6	0.0771894	0.259414	AT1G07910
GO:0010148	transpiration	1	6	0.0771894	0.259414	AT2G26330
GO:0031145	anaphase-promoting complex-dependent catabolic process	1	6	0.0771894	0.259414	AT1G06590
GO:0033540	fatty acid beta-oxidation using acyl-CoA oxidase	1	6	0.0771894	0.259414	AT4G16760
GO:0034067	protein localization to Golgi apparatus	1	6	0.0771894	0.259414	AT1G48090
GO:0034764	positive regulation of transmembrane transport	1	6	0.0771894	0.259414	AT4G08920
GO:0046514	ceramide catabolic process	1	6	0.0771894	0.259414	AT1G33700
GO:0051341	regulation of oxidoreductase activity	1	6	0.0771894	0.259414	AT3G54360
GO:0060992	response to fungicide	1	6	0.0771894	0.259414	AT2G32700
GO:0070084	protein initiator methionine removal	1	6	0.0771894	0.259414	AT4G37040
GO:0070933	histone H4 deacetylation	1	6	0.0771894	0.259414	AT4G38130
GO:0071277	cellular response to calcium ion	1	6	0.0771894	0.259414	AT5G56010
GO:0071452	cellular response to singlet oxygen	1	6	0.0771894	0.259414	AT4G08920
GO:0072387	flavin adenine dinucleotide metabolic process	1	6	0.0771894	0.259414	AT4G08920
GO:0110102	chloroplast ribulose bisphosphate carboxylase complex assembly	1	6	0.0771894	0.259414	AT5G38410
GO:1901654	response to ketone	1	6	0.0771894	0.259414	AT2G32700
GO:2000122	negative regulation of stomatal complex development	1	6	0.0771894	0.259414	AT1G70410
GO:0009135	purine nucleoside diphosphate metabolic process	3	75	0.0782713	0.261098	AT2G36530;AT3G52930;AT4G04040
GO:0009179	purine ribonucleoside diphosphate metabolic process	3	75	0.0782713	0.261098	AT2G36530;AT3G52930;AT4G04040
GO:0016036	cellular response to phosphate starvation	3	75	0.0782713	0.261098	AT1G66270;AT3G05630;AT5G60410
GO:0034284	response to monosaccharide	3	75	0.0782713	0.261098	AT1G67890;AT3G01090;AT4G04040
GO:0010191	mucilage metabolic process	2	35	0.0787269	0.262131	AT2G32700;AT5G09870
GO:0040008	regulation of growth	8	334	0.078988	0.262515	AT1G08620;AT1G49040;AT1G55350;AT2G26330;AT2G39840;AT4G08920;AT4G37490;AT5G60410
GO:0010647	positive regulation of cell communication	4	122	0.0801044	0.265734	AT1G67890;AT3G01090;AT3G17410;AT3G19100
GO:0051336	regulation of hydrolase activity	6	226	0.0821022	0.27186	AT1G05520;AT1G10870;AT3G16420;AT3G44110;AT5G05110;AT5G54780
GO:0006629	lipid metabolic process	21	1139	0.082432	0.272172	AT1G08550;AT1G17420;AT1G28670;AT1G33700;AT1G45201;AT1G49340;AT1G68530;AT1G71697;AT1G76680;AT1G76690;AT3G01090;AT3G05630;AT3G14205;AT3G51460;AT4G15340;AT4G16760;AT4G19860;AT5G11380;AT5G23050;AT5G48880;AT5G63770
GO:0009825	multidimensional cell growth	2	36	0.0826506	0.272172	AT1G49040;AT5G64740
GO:0071472	cellular response to salt stress	2	36	0.0826506	0.272172	AT1G66270;AT1G66280
GO:0009185	ribonucleoside diphosphate metabolic process	3	77	0.0832075	0.273242	AT2G36530;AT3G52930;AT4G04040
GO:0031669	cellular response to nutrient levels	5	174	0.0832797	0.273242	AT1G66270;AT2G45170;AT3G05630;AT4G08920;AT5G60410
GO:0009826	unidimensional cell growth	7	282	0.0836488	0.273954	AT1G68530;AT1G71270;AT2G20190;AT2G34480;AT3G51460;AT4G08920;AT5G60410
GO:0048523	negative regulation of cellular process	16	823	0.0843808	0.275849	AT1G02080;AT1G75340;AT1G78630;AT2G20190;AT2G22540;AT2G27350;AT2G32700;AT2G36400;AT2G39810;AT2G43410;AT3G11540;AT4G38130;AT5G04590;AT5G05110;AT5G13080;AT5G66070
GO:0016053	organic acid biosynthetic process	13	638	0.0855757	0.278147	AT1G17420;AT1G68530;AT1G76680;AT1G76690;AT2G36530;AT3G01090;AT3G52930;AT3G58610;AT4G04040;AT4G16760;AT5G13050;AT5G17920;AT5G48880
GO:0046394	carboxylic acid biosynthetic process	13	638	0.0855757	0.278147	AT1G17420;AT1G68530;AT1G76680;AT1G76690;AT2G36530;AT3G01090;AT3G52930;AT3G58610;AT4G04040;AT4G16760;AT5G13050;AT5G17920;AT5G48880
GO:1901264	carbohydrate derivative transport	3	78	0.0857246	0.278147	AT1G30400;AT3G59360;AT5G51050
GO:0006413	translational initiation	4	125	0.0857836	0.278147	AT2G46280;AT2G46290;AT4G09800;AT4G20330
GO:0007010	cytoskeleton organization	7	284	0.0860635	0.278147	AT1G03780;AT2G20190;AT2G25880;AT2G29550;AT3G18060;AT5G54650;AT5G64740
GO:0002833	positive regulation of response to biotic stimulus	2	37	0.086633	0.278147	AT4G08920;AT4G13040
GO:0030865	cortical cytoskeleton organization	2	37	0.086633	0.278147	AT2G20190;AT5G64740
GO:0072583	clathrin-dependent endocytosis	2	37	0.086633	0.278147	AT5G22770;AT5G22780
GO:1902850	microtubule cytoskeleton organization involved in mitosis	2	37	0.086633	0.278147	AT1G03780;AT2G25880
GO:0034404	nucleobase-containing small molecule biosynthetic process	4	126	0.0877193	0.278147	AT2G36530;AT3G52930;AT4G04040;AT5G40270
GO:0051172	negative regulation of nitrogen compound metabolic process	11	519	0.0878657	0.278147	AT1G02080;AT1G78630;AT2G22540;AT2G27350;AT2G32700;AT2G39810;AT2G43410;AT4G38130;AT5G04590;AT5G05110;AT5G13080
GO:0019725	cellular homeostasis	8	343	0.0887531	0.278147	AT1G10130;AT1G19730;AT1G54370;AT3G26060;AT3G54660;AT4G08920;AT4G27860;AT5G53010
GO:0007205	protein kinase C-activating G protein-coupled receptor signaling pathway	1	7	0.0894641	0.278147	AT5G63770
GO:0010070	zygote asymmetric cell division	1	7	0.0894641	0.278147	AT1G07910
GO:0010165	response to X-ray	1	7	0.0894641	0.278147	AT1G16970
GO:0010821	regulation of mitochondrion organization	1	7	0.0894641	0.278147	AT3G52140
GO:0016139	glycoside catabolic process	1	7	0.0894641	0.278147	AT1G33700
GO:0032456	endocytic recycling	1	7	0.0894641	0.278147	AT1G71270
GO:0042549	photosystem II stabilization	1	7	0.0894641	0.278147	AT5G01920
GO:0043243	positive regulation of protein complex disassembly	1	7	0.0894641	0.278147	AT3G18060
GO:0043903	regulation of symbiosis, encompassing mutualism through parasitism	1	7	0.0894641	0.278147	AT5G04430
GO:0046900	tetrahydrofolylpolyglutamate metabolic process	1	7	0.0894641	0.278147	AT1G78670
GO:0048317	seed morphogenesis	1	7	0.0894641	0.278147	AT5G54650
GO:0048358	mucilage pectin biosynthetic process	1	7	0.0894641	0.278147	AT2G32700
GO:0070536	protein K63-linked deubiquitination	1	7	0.0894641	0.278147	AT2G27350
GO:0070601	centromeric sister chromatid cohesion	1	7	0.0894641	0.278147	AT5G16270
GO:0071466	cellular response to xenobiotic stimulus	1	7	0.0894641	0.278147	AT5G48880
GO:1902347	response to strigolactone	1	7	0.0894641	0.278147	AT4G08920
GO:0050776	regulation of immune response	4	127	0.089676	0.278147	AT1G49040;AT3G14840;AT4G08920;AT5G60410
GO:1905392	plant organ morphogenesis	9	402	0.0897597	0.278147	AT1G22860;AT1G78870;AT2G26330;AT2G35510;AT3G51460;AT4G07410;AT4G08920;AT4G20910;AT5G13080
GO:0045934	negative regulation of nucleobase-containing compound metabolic process	8	344	0.0898797	0.278147	AT2G22540;AT2G27350;AT2G32700;AT2G39810;AT2G43410;AT4G38130;AT5G04590;AT5G13080
GO:0009911	positive regulation of flower development	2	38	0.0906719	0.279636	AT2G43410;AT3G44110
GO:0052545	callose localization	2	38	0.0906719	0.279636	AT4G16990;AT4G23100
GO:0034605	cellular response to heat	3	80	0.0908548	0.279721	AT2G26330;AT5G56010;AT5G56030
GO:0016310	phosphorylation	30	1750	0.0914541	0.281085	AT1G03780;AT1G07910;AT1G49340;AT1G67890;AT1G71697;AT2G13800;AT2G20050;AT2G25880;AT2G26330;AT2G26980;AT2G36530;AT2G39840;AT2G42880;AT3G01090;AT3G14840;AT3G17410;AT3G19100;AT3G25840;AT3G52930;AT3G58690;AT3G61420;AT4G04040;AT4G08920;AT4G20300;AT4G23270;AT4G32470;AT4G37490;AT5G01020;AT5G01920;AT5G63770
GO:0006165	nucleoside diphosphate phosphorylation	3	81	0.0934669	0.286781	AT2G36530;AT3G52930;AT4G04040
GO:0034645	cellular macromolecule biosynthetic process	62	3970	0.0941207	0.287817	AT1G01060;AT1G02080;AT1G07910;AT1G08465;AT1G08620;AT1G29965;AT1G29970;AT1G53750;AT1G53770;AT1G53780;AT1G55350;AT1G67890;AT1G69310;AT1G78240;AT1G78630;AT2G19740;AT2G22540;AT2G24090;AT2G27350;AT2G31380;AT2G32700;AT2G34480;AT2G35940;AT2G36400;AT2G39810;AT2G40590;AT2G43410;AT2G46280;AT2G46290;AT3G04400;AT3G10610;AT3G11540;AT3G22760;AT3G44890;AT3G49410;AT3G52050;AT3G55170;AT3G57230;AT3G61420;AT4G09800…
GO:0006760	folic acid-containing compound metabolic process	2	39	0.094765	0.287817	AT1G78670;AT5G13050
GO:0006995	cellular response to nitrogen starvation	2	39	0.094765	0.287817	AT2G45170;AT3G05630
GO:0009765	photosynthesis, light harvesting	2	39	0.094765	0.287817	AT1G45474;AT4G10340
GO:0048506	regulation of timing of meristematic phase transition	2	39	0.094765	0.287817	AT1G04080;AT5G45390
GO:0048510	regulation of timing of transition from vegetative to reproductive phase	2	39	0.094765	0.287817	AT1G04080;AT5G45390
GO:0006575	cellular modified amino acid metabolic process	4	130	0.0956708	0.288521	AT1G78670;AT3G54660;AT4G23100;AT5G13050
GO:0048193	Golgi vesicle transport	5	183	0.0979608	0.288521	AT1G05520;AT1G52360;AT1G71270;AT2G21600;AT4G32640
GO:0022414	reproductive process	31	1831	0.0983163	0.288521	AT1G01060;AT1G07910;AT1G14720;AT1G17420;AT1G55350;AT1G67890;AT1G71270;AT1G79230;AT2G22540;AT2G26330;AT2G32700;AT2G34480;AT2G35510;AT2G38280;AT2G39810;AT2G43410;AT3G01090;AT3G11540;AT3G44110;AT3G48990;AT3G57230;AT4G04040;AT4G07410;AT4G20910;AT4G23100;AT5G16715;AT5G49030;AT5G54650;AT5G56030;AT5G60410;AT5G67440
GO:0002181	cytoplasmic translation	3	83	0.0987829	0.288521	AT2G19740;AT2G46280;AT2G46290
GO:0046939	nucleotide phosphorylation	3	83	0.0987829	0.288521	AT2G36530;AT3G52930;AT4G04040
GO:0000380	alternative mRNA splicing, via spliceosome	2	40	0.0989103	0.288521	AT1G80070;AT3G25840
GO:0006890	retrograde vesicle-mediated transport, Golgi to ER	2	40	0.0989103	0.288521	AT1G52360;AT2G21600
GO:0006898	receptor-mediated endocytosis	2	40	0.0989103	0.288521	AT5G22770;AT5G22780
GO:0032103	positive regulation of response to external stimulus	2	40	0.0989103	0.288521	AT4G08920;AT4G13040
GO:0051495	positive regulation of cytoskeleton organization	2	40	0.0989103	0.288521	AT3G18060;AT5G54650
GO:1902905	positive regulation of supramolecular fiber organization	2	40	0.0989103	0.288521	AT3G18060;AT5G54650
GO:1903338	regulation of cell wall organization or biogenesis	2	40	0.0989103	0.288521	AT2G32700;AT4G08920
GO:0009144	purine nucleoside triphosphate metabolic process	5	184	0.099668	0.288521	AT2G36530;AT3G52930;AT4G04040;AT4G32470;AT5G40270
GO:0048438	floral whorl development	5	184	0.099668	0.288521	AT1G14720;AT1G17420;AT2G22540;AT5G49030;AT5G60410
GO:0019359	nicotinamide nucleotide biosynthetic process	3	84	0.101486	0.288521	AT2G36530;AT3G52930;AT4G04040
GO:0051235	maintenance of location	3	84	0.101486	0.288521	AT1G48090;AT2G21600;AT4G27860
GO:0000395	mRNA 5'-splice site recognition	1	8	0.101576	0.288521	AT1G04080
GO:0006657	CDP-choline pathway	1	8	0.101576	0.288521	AT1G71697
GO:0009200	deoxyribonucleoside triphosphate metabolic process	1	8	0.101576	0.288521	AT5G40270
GO:0009804	coumarin metabolic process	1	8	0.101576	0.288521	AT1G66270
GO:0009954	proximal/distal pattern formation	1	8	0.101576	0.288521	AT4G20910
GO:0010158	abaxial cell fate specification	1	8	0.101576	0.288521	AT1G08465
GO:0010231	maintenance of seed dormancy	1	8	0.101576	0.288521	AT1G67890
GO:0010244	response to low fluence blue light stimulus by blue low-fluence system	1	8	0.101576	0.288521	AT4G08920
GO:0010508	positive regulation of autophagy	1	8	0.101576	0.288521	AT3G01090
GO:0016572	histone phosphorylation	1	8	0.101576	0.288521	AT2G25880
GO:0018258	protein O-linked glycosylation via hydroxyproline	1	8	0.101576	0.288521	AT4G32120
GO:0019375	galactolipid biosynthetic process	1	8	0.101576	0.288521	AT3G05630
GO:0031670	cellular response to nutrient	1	8	0.101576	0.288521	AT4G08920
GO:0036092	phosphatidylinositol-3-phosphate biosynthetic process	1	8	0.101576	0.288521	AT3G14205
GO:0036473	cell death in response to oxidative stress	1	8	0.101576	0.288521	AT4G08920
GO:0043270	positive regulation of ion transport	1	8	0.101576	0.288521	AT4G08920
GO:0043388	positive regulation of DNA binding	1	8	0.101576	0.288521	AT3G13222
GO:0045740	positive regulation of DNA replication	1	8	0.101576	0.288521	AT1G55350
GO:0051180	vitamin transport	1	8	0.101576	0.288521	AT2G32040
GO:0051646	mitochondrion localization	1	8	0.101576	0.288521	AT3G52140
GO:0071479	cellular response to ionizing radiation	1	8	0.101576	0.288521	AT1G16970
GO:0097437	maintenance of dormancy	1	8	0.101576	0.288521	AT1G67890
GO:0097468	programmed cell death in response to reactive oxygen species	1	8	0.101576	0.288521	AT4G08920
GO:0098719	sodium ion import across plasma membrane	1	8	0.101576	0.288521	AT1G54370
GO:1900458	negative regulation of brassinosteroid mediated signaling pathway	1	8	0.101576	0.288521	AT1G75340
GO:0006364	rRNA processing	6	240	0.101979	0.28921	AT1G31660;AT1G52930;AT3G55170;AT5G12220;AT5G13650;AT5G15550
GO:1901135	carbohydrate derivative metabolic process	17	912	0.102455	0.289271	AT1G33700;AT1G53770;AT1G66270;AT1G66280;AT2G36530;AT2G38280;AT3G05630;AT3G11540;AT3G16400;AT3G16410;AT3G52930;AT4G04040;AT4G23100;AT4G30530;AT4G32120;AT4G32470;AT5G40270
GO:0000003	reproduction	31	1840	0.102974	0.289271	AT1G01060;AT1G07910;AT1G14720;AT1G17420;AT1G55350;AT1G67890;AT1G71270;AT1G79230;AT2G22540;AT2G26330;AT2G32700;AT2G34480;AT2G35510;AT2G38280;AT2G39810;AT2G43410;AT3G01090;AT3G11540;AT3G44110;AT3G48990;AT3G57230;AT4G04040;AT4G07410;AT4G20910;AT4G23100;AT5G16715;AT5G49030;AT5G54650;AT5G56030;AT5G60410;AT5G67440
GO:0033037	polysaccharide localization	2	41	0.103106	0.289271	AT4G16990;AT4G23100
GO:0042558	pteridine-containing compound metabolic process	2	41	0.103106	0.289271	AT1G78670;AT5G13050
GO:0043902	positive regulation of multi-organism process	2	41	0.103106	0.289271	AT4G08920;AT4G13040
GO:2000030	regulation of response to red or far red light	2	41	0.103106	0.289271	AT2G31380;AT4G08920
GO:0090698	post-embryonic plant morphogenesis	5	186	0.103127	0.289271	AT2G26330;AT2G35510;AT4G07410;AT4G20910;AT5G54650
GO:0042592	homeostatic process	12	598	0.104192	0.290471	AT1G10130;AT1G16970;AT1G19730;AT1G54370;AT3G26060;AT3G48470;AT3G54660;AT4G08920;AT4G16760;AT4G27860;AT5G04430;AT5G53010
GO:0006914	autophagy	3	85	0.104218	0.290471	AT1G05520;AT2G45170;AT3G01090
GO:0018208	peptidyl-proline modification	3	85	0.104218	0.290471	AT1G53780;AT3G25220;AT4G32120
GO:0061919	process utilizing autophagic mechanism	3	85	0.104218	0.290471	AT1G05520;AT2G45170;AT3G01090
GO:0071396	cellular response to lipid	10	476	0.104809	0.290471	AT1G67890;AT1G75340;AT2G26980;AT3G01090;AT3G11540;AT3G17410;AT3G19100;AT4G34000;AT5G60410;AT5G66070
GO:0055082	cellular chemical homeostasis	5	187	0.104879	0.290471	AT1G10130;AT1G54370;AT4G08920;AT4G27860;AT5G53010
GO:0072593	reactive oxygen species metabolic process	5	187	0.104879	0.290471	AT1G04970;AT3G11540;AT3G14415;AT3G14420;AT4G08920
GO:0009966	regulation of signal transduction	9	416	0.104996	0.290471	AT1G07910;AT1G67890;AT1G75340;AT3G01090;AT3G11540;AT3G17410;AT3G19100;AT5G60410;AT5G66070
GO:1902600	proton transmembrane transport	6	242	0.105009	0.290471	AT1G01790;AT1G07670;AT1G10130;AT1G53760;AT1G54370;AT5G53010
GO:0006644	phospholipid metabolic process	6	243	0.106541	0.293805	AT1G49340;AT1G71697;AT3G05630;AT3G14205;AT3G51460;AT4G19860
GO:0016999	antibiotic metabolic process	6	243	0.106541	0.293805	AT2G42600;AT3G14415;AT3G14420;AT4G08920;AT4G13040;AT5G60410
GO:0009132	nucleoside diphosphate metabolic process	3	86	0.106979	0.294111	AT2G36530;AT3G52930;AT4G04040
GO:0048582	positive regulation of post-embryonic development	3	86	0.106979	0.294111	AT2G43410;AT3G44110;AT3G48990
GO:0006623	protein targeting to vacuole	2	42	0.107349	0.294677	AT1G48090;AT3G53120
GO:0010605	negative regulation of macromolecule metabolic process	14	729	0.10927	0.29949	AT1G02080;AT1G08620;AT1G50410;AT1G78630;AT2G22540;AT2G27350;AT2G32700;AT2G39810;AT2G43410;AT4G20910;AT4G38130;AT5G04590;AT5G05110;AT5G13080
GO:0010033	response to organic substance	36	2194	0.109715	0.29949	AT1G01060;AT1G07910;AT1G17420;AT1G66270;AT1G67890;AT1G70410;AT1G75340;AT1G76680;AT1G78240;AT1G78630;AT2G17840;AT2G26740;AT2G26980;AT2G32700;AT2G35940;AT2G36530;AT2G38280;AT2G39730;AT3G01090;AT3G05630;AT3G11540;AT3G14420;AT3G17410;AT3G19100;AT3G48990;AT3G51440;AT4G04040;AT4G08920;AT4G13040;AT4G23100;AT4G23270;AT4G34000;AT4G37040;AT5G04430;AT5G60410;AT5G66070
GO:0015994	chlorophyll metabolic process	3	87	0.109769	0.29949	AT1G08520;AT1G08550;AT5G13630
GO:0019363	pyridine nucleotide biosynthetic process	3	87	0.109769	0.29949	AT2G36530;AT3G52930;AT4G04040
GO:0009646	response to absence of light	2	43	0.111638	0.299739	AT2G41100;AT4G08920
GO:0033108	mitochondrial respiratory chain complex assembly	2	43	0.111638	0.299739	AT4G18810;AT4G32470
GO:0060627	regulation of vesicle-mediated transport	2	43	0.111638	0.299739	AT1G05520;AT3G05630
GO:0002682	regulation of immune system process	4	138	0.112543	0.299739	AT1G49040;AT3G14840;AT4G08920;AT5G60410
GO:0045787	positive regulation of cell cycle	3	88	0.112586	0.299739	AT1G06590;AT1G55350;AT4G37490
GO:0023051	regulation of signaling	9	423	0.113133	0.299739	AT1G07910;AT1G67890;AT1G75340;AT3G01090;AT3G11540;AT3G17410;AT3G19100;AT5G60410;AT5G66070
GO:0009099	valine biosynthetic process	1	9	0.113527	0.299739	AT3G58610
GO:0009939	positive regulation of gibberellic acid mediated signaling pathway	1	9	0.113527	0.299739	AT3G19100
GO:0010117	photoprotection	1	9	0.113527	0.299739	AT4G08920
GO:0016137	glycoside metabolic process	1	9	0.113527	0.299739	AT1G33700
GO:0030149	sphingolipid catabolic process	1	9	0.113527	0.299739	AT1G33700
GO:0032261	purine nucleotide salvage	1	9	0.113527	0.299739	AT2G38280
GO:0034721	histone H3-K4 demethylation, trimethyl-H3-K4-specific	1	9	0.113527	0.299739	AT1G08620
GO:0043101	purine-containing compound salvage	1	9	0.113527	0.299739	AT2G38280
GO:0043162	ubiquitin-dependent protein catabolic process via the multivesicular body sorting pathway	1	9	0.113527	0.299739	AT3G53120
GO:0045840	positive regulation of mitotic nuclear division	1	9	0.113527	0.299739	AT1G06590
GO:0048363	mucilage pectin metabolic process	1	9	0.113527	0.299739	AT2G32700
GO:0062033	positive regulation of mitotic sister chromatid segregation	1	9	0.113527	0.299739	AT1G06590
GO:0070534	protein K63-linked ubiquitination	1	9	0.113527	0.299739	AT1G78870
GO:0070898	RNA polymerase III preinitiation complex assembly	1	9	0.113527	0.299739	AT3G49410
GO:0072337	modified amino acid transport	1	9	0.113527	0.299739	AT2G32040
GO:0080001	mucilage extrusion from seed coat	1	9	0.113527	0.299739	AT2G32700
GO:0010646	regulation of cell communication	9	424	0.114323	0.301397	AT1G07910;AT1G67890;AT1G75340;AT3G01090;AT3G11540;AT3G17410;AT3G19100;AT5G60410;AT5G66070
GO:0022613	ribonucleoprotein complex biogenesis	10	485	0.114579	0.30163	AT1G04080;AT1G31660;AT1G52930;AT1G80070;AT2G46280;AT2G46290;AT3G55170;AT5G12220;AT5G13650;AT5G15550
GO:0009694	jasmonic acid metabolic process	2	44	0.115971	0.303813	AT1G76690;AT4G16760
GO:0010214	seed coat development	2	44	0.115971	0.303813	AT2G32700;AT3G48990
GO:0051701	interaction with host	2	44	0.115971	0.303813	AT1G09270;AT4G20910
GO:0051603	proteolysis involved in cellular protein catabolic process	11	548	0.116084	0.303813	AT1G06590;AT1G13060;AT1G47128;AT1G78870;AT2G41790;AT3G53120;AT4G05420;AT4G10570;AT5G05080;AT5G45390;AT5G47040
GO:0006996	organelle organization	32	1934	0.117107	0.306043	AT1G01790;AT1G03780;AT1G05520;AT1G06590;AT1G08620;AT1G16970;AT1G50410;AT1G52930;AT1G65260;AT2G20190;AT2G25880;AT2G27350;AT2G29550;AT2G35940;AT2G43410;AT3G10690;AT3G14205;AT3G15950;AT3G18060;AT3G48470;AT3G52140;AT4G18810;AT4G32470;AT4G37490;AT4G38130;AT5G04590;AT5G16270;AT5G40270;AT5G45390;AT5G47040;AT5G54650;AT5G64740
GO:0046474	glycerophospholipid biosynthetic process	3	90	0.118303	0.30872	AT1G71697;AT3G05630;AT3G14205
GO:0008283	cell proliferation	4	141	0.119188	0.31058	AT1G55350;AT1G68310;AT2G36400;AT4G37490
GO:0010109	regulation of photosynthesis	2	45	0.120347	0.312693	AT1G01790;AT5G01920
GO:0031122	cytoplasmic microtubule organization	2	45	0.120347	0.312693	AT2G20190;AT5G64740
GO:0010118	stomatal movement	4	142	0.12144	0.315079	AT1G70410;AT4G08920;AT4G24020;AT5G56030
GO:0016072	rRNA metabolic process	6	253	0.122491	0.316406	AT1G31660;AT1G52930;AT3G55170;AT5G12220;AT5G13650;AT5G15550
GO:0042742	defense response to bacterium	9	431	0.122849	0.316406	AT2G26330;AT2G39730;AT3G14415;AT3G14420;AT4G08920;AT4G13040;AT4G23100;AT4G23270;AT5G56030
GO:0009816	defense response to bacterium, incompatible interaction	2	46	0.124762	0.316406	AT4G23100;AT5G56030
GO:1900424	regulation of defense response to bacterium	2	46	0.124762	0.316406	AT4G08920;AT4G13040
GO:0007019	microtubule depolymerization	1	10	0.12532	0.316406	AT2G20190
GO:0010161	red light signaling pathway	1	10	0.12532	0.316406	AT2G39840
GO:0010196	nonphotochemical quenching	1	10	0.12532	0.316406	AT4G10340
GO:0010405	arabinogalactan protein metabolic process	1	10	0.12532	0.316406	AT4G32120
GO:0015976	carbon utilization	1	10	0.12532	0.316406	AT1G70410
GO:0031110	regulation of microtubule polymerization or depolymerization	1	10	0.12532	0.316406	AT2G20190
GO:0032465	regulation of cytokinesis	1	10	0.12532	0.316406	AT2G25880
GO:0046466	membrane lipid catabolic process	1	10	0.12532	0.316406	AT1G33700
GO:0051099	positive regulation of binding	1	10	0.12532	0.316406	AT3G13222
GO:0070370	cellular heat acclimation	1	10	0.12532	0.316406	AT2G26330
GO:0090110	cargo loading into COPII-coated vesicle	1	10	0.12532	0.316406	AT1G05520
GO:1902183	regulation of shoot apical meristem development	1	10	0.12532	0.316406	AT2G32700
GO:1904668	positive regulation of ubiquitin protein ligase activity	1	10	0.12532	0.316406	AT4G33260
GO:1990066	energy quenching	1	10	0.12532	0.316406	AT4G10340
GO:2000014	regulation of endosperm development	1	10	0.12532	0.316406	AT1G55350
GO:0044257	cellular protein catabolic process	11	557	0.125784	0.316406	AT1G06590;AT1G13060;AT1G47128;AT1G78870;AT2G41790;AT3G53120;AT4G05420;AT4G10570;AT5G05080;AT5G45390;AT5G47040
GO:0009127	purine nucleoside monophosphate biosynthetic process	4	144	0.125999	0.316406	AT2G36530;AT2G38280;AT3G52930;AT4G04040
GO:0009168	purine ribonucleoside monophosphate biosynthetic process	4	144	0.125999	0.316406	AT2G36530;AT2G38280;AT3G52930;AT4G04040
GO:0009553	embryo sac development	4	144	0.125999	0.316406	AT1G31660;AT2G35940;AT2G43410;AT5G60410
GO:0006090	pyruvate metabolic process	3	93	0.127074	0.318217	AT2G36530;AT3G52930;AT4G04040
GO:0043547	positive regulation of GTPase activity	3	93	0.127074	0.318217	AT1G05520;AT1G10870;AT5G54780
GO:0031324	negative regulation of cellular metabolic process	11	559	0.127999	0.320087	AT1G02080;AT1G78630;AT2G22540;AT2G27350;AT2G32700;AT2G39810;AT2G43410;AT4G38130;AT5G04590;AT5G05110;AT5G13080
GO:0009059	macromolecule biosynthetic process	62	4060	0.129139	0.321053	AT1G01060;AT1G02080;AT1G07910;AT1G08465;AT1G08620;AT1G29965;AT1G29970;AT1G53750;AT1G53770;AT1G53780;AT1G55350;AT1G67890;AT1G69310;AT1G78240;AT1G78630;AT2G19740;AT2G22540;AT2G24090;AT2G27350;AT2G31380;AT2G32700;AT2G34480;AT2G35940;AT2G36400;AT2G39810;AT2G40590;AT2G43410;AT2G46280;AT2G46290;AT3G04400;AT3G10610;AT3G11540;AT3G22760;AT3G44890;AT3G49410;AT3G52050;AT3G55170;AT3G57230;AT3G61420;AT4G09800…
GO:0000723	telomere maintenance	2	47	0.129216	0.321053	AT1G16970;AT3G48470
GO:0032200	telomere organization	2	47	0.129216	0.321053	AT1G16970;AT3G48470
GO:0051261	protein depolymerization	2	47	0.129216	0.321053	AT2G20190;AT3G18060
GO:0051179	localization	47	3000	0.130325	0.321053	AT1G01790;AT1G05520;AT1G07670;AT1G09270;AT1G10130;AT1G11180;AT1G22860;AT1G30400;AT1G48090;AT1G49480;AT1G52360;AT1G53760;AT1G54370;AT1G60780;AT1G61250;AT1G71270;AT1G75340;AT2G01320;AT2G02160;AT2G21600;AT2G26330;AT2G32040;AT2G39960;AT2G43160;AT2G45170;AT3G05630;AT3G30390;AT3G52140;AT3G53120;AT3G59360;AT4G07410;AT4G08920;AT4G16990;AT4G23100;AT4G27640;AT4G27860;AT4G32640;AT4G32760;AT5G20280;AT5G22770…
GO:0071478	cellular response to radiation	4	146	0.130629	0.321053	AT1G16970;AT2G39840;AT4G05420;AT4G08920
GO:0009141	nucleoside triphosphate metabolic process	5	201	0.130904	0.321053	AT2G36530;AT3G52930;AT4G04040;AT4G32470;AT5G40270
GO:0009126	purine nucleoside monophosphate metabolic process	5	202	0.132866	0.321053	AT2G36530;AT2G38280;AT3G52930;AT4G04040;AT4G32470
GO:0009167	purine ribonucleoside monophosphate metabolic process	5	202	0.132866	0.321053	AT2G36530;AT2G38280;AT3G52930;AT4G04040;AT4G32470
GO:0006468	protein phosphorylation	22	1282	0.13325	0.321053	AT1G03780;AT1G49340;AT1G67890;AT2G13800;AT2G20050;AT2G25880;AT2G26330;AT2G26980;AT2G39840;AT2G42880;AT3G01090;AT3G14840;AT3G17410;AT3G19100;AT3G25840;AT3G58690;AT3G61420;AT4G08920;AT4G23270;AT4G37490;AT5G01020;AT5G01920
GO:0006635	fatty acid beta-oxidation	2	48	0.133707	0.321053	AT4G16760;AT5G48880
GO:0009696	salicylic acid metabolic process	2	48	0.133707	0.321053	AT4G13040;AT5G60410
GO:0043562	cellular response to nitrogen levels	2	48	0.133707	0.321053	AT2G45170;AT3G05630
GO:0046834	lipid phosphorylation	2	48	0.133707	0.321053	AT1G49340;AT5G63770
GO:0051084	'de novo' posttranslational protein folding	2	48	0.133707	0.321053	AT4G22670;AT4G39960
GO:0051085	chaperone cofactor-dependent protein refolding	2	48	0.133707	0.321053	AT4G22670;AT4G39960
GO:0072666	establishment of protein localization to vacuole	2	48	0.133707	0.321053	AT1G48090;AT3G53120
GO:0065009	regulation of molecular function	14	756	0.134296	0.321053	AT1G01060;AT1G03780;AT1G05520;AT1G10870;AT2G39730;AT3G13222;AT3G16420;AT3G44110;AT3G54360;AT4G08920;AT4G33260;AT4G37490;AT5G05110;AT5G54780
GO:0043087	regulation of GTPase activity	3	96	0.136071	0.321053	AT1G05520;AT1G10870;AT5G54780
GO:0051604	protein maturation	3	96	0.136071	0.321053	AT1G68310;AT2G39960;AT5G47040
GO:0072525	pyridine-containing compound biosynthetic process	3	96	0.136071	0.321053	AT2G36530;AT3G52930;AT4G04040
GO:0033365	protein localization to organelle	7	320	0.136116	0.321053	AT1G09270;AT1G48090;AT2G21600;AT2G39960;AT3G53120;AT4G27640;AT5G47040
GO:0006379	mRNA cleavage	1	11	0.136957	0.321053	AT4G20910
GO:0006388	tRNA splicing, via endonucleolytic cleavage and ligation	1	11	0.136957	0.321053	AT1G07910
GO:0006621	protein retention in ER lumen	1	11	0.136957	0.321053	AT2G21600
GO:0009394	2'-deoxyribonucleotide metabolic process	1	11	0.136957	0.321053	AT5G40270
GO:0010100	negative regulation of photomorphogenesis	1	11	0.136957	0.321053	AT2G31380
GO:0010359	regulation of anion channel activity	1	11	0.136957	0.321053	AT4G08920
GO:0010384	cell wall proteoglycan metabolic process	1	11	0.136957	0.321053	AT4G32120
GO:0010404	cell wall hydroxyproline-rich glycoprotein metabolic process	1	11	0.136957	0.321053	AT4G32120
GO:0016558	protein import into peroxisome matrix	1	11	0.136957	0.321053	AT5G47040
GO:0019374	galactolipid metabolic process	1	11	0.136957	0.321053	AT3G05630
GO:0019692	deoxyribose phosphate metabolic process	1	11	0.136957	0.321053	AT5G40270
GO:0034720	histone H3-K4 demethylation	1	11	0.136957	0.321053	AT1G08620
GO:0043649	dicarboxylic acid catabolic process	1	11	0.136957	0.321053	AT3G48990
GO:0046033	AMP metabolic process	1	11	0.136957	0.321053	AT2G38280
GO:0051101	regulation of DNA binding	1	11	0.136957	0.321053	AT3G13222
GO:0051668	localization within membrane	1	11	0.136957	0.321053	AT1G05520
GO:0051984	positive regulation of chromosome segregation	1	11	0.136957	0.321053	AT1G06590
GO:0060236	regulation of mitotic spindle organization	1	11	0.136957	0.321053	AT1G03780
GO:0061615	glycolytic process through fructose-6-phosphate	1	11	0.136957	0.321053	AT4G04040
GO:0090224	regulation of spindle organization	1	11	0.136957	0.321053	AT1G03780
GO:0098659	inorganic cation import across plasma membrane	1	11	0.136957	0.321053	AT1G54370
GO:0099587	inorganic ion import across plasma membrane	1	11	0.136957	0.321053	AT1G54370
GO:1901001	negative regulation of response to salt stress	1	11	0.136957	0.321053	AT2G32700
GO:1901989	positive regulation of cell cycle phase transition	1	11	0.136957	0.321053	AT1G06590
GO:1901992	positive regulation of mitotic cell cycle phase transition	1	11	0.136957	0.321053	AT1G06590
GO:2001022	positive regulation of response to DNA damage stimulus	1	11	0.136957	0.321053	AT1G68310
GO:0071470	cellular response to osmotic stress	2	49	0.138232	0.3232	AT1G66270;AT1G66280
GO:0072665	protein localization to vacuole	2	49	0.138232	0.3232	AT1G48090;AT3G53120
GO:0007034	vacuolar transport	3	97	0.139118	0.324428	AT1G48090;AT1G71270;AT3G53120
GO:0044403	symbiont process	3	97	0.139118	0.324428	AT1G09270;AT4G20910;AT5G04430
GO:0006810	transport	43	2738	0.140062	0.325867	AT1G01790;AT1G05520;AT1G07670;AT1G09270;AT1G10130;AT1G11180;AT1G22860;AT1G30400;AT1G48090;AT1G52360;AT1G53760;AT1G54370;AT1G60780;AT1G61250;AT1G71270;AT1G75340;AT2G01320;AT2G02160;AT2G21600;AT2G26330;AT2G32040;AT2G39960;AT2G43160;AT2G45170;AT3G05630;AT3G30390;AT3G53120;AT3G59360;AT4G07410;AT4G08920;AT4G27640;AT4G27860;AT4G32640;AT4G32760;AT5G20280;AT5G22770;AT5G22780;AT5G47040;AT5G51050;AT5G53010…
GO:0048511	rhythmic process	4	150	0.140097	0.325867	AT1G01060;AT2G17840;AT3G11540;AT4G08920
GO:0006399	tRNA metabolic process	5	206	0.140846	0.327186	AT1G07910;AT4G10320;AT5G16715;AT5G26830;AT5G49030
GO:0010015	root morphogenesis	6	264	0.141309	0.327837	AT1G22860;AT1G78870;AT2G35510;AT3G51460;AT4G07410;AT5G13080
GO:0009817	defense response to fungus, incompatible interaction	2	50	0.14279	0.330421	AT4G16260;AT4G16990
GO:2000377	regulation of reactive oxygen species metabolic process	2	50	0.14279	0.330421	AT3G11540;AT4G08920
GO:0072594	establishment of protein localization to organelle	6	265	0.143083	0.330673	AT1G09270;AT1G48090;AT2G39960;AT3G53120;AT4G27640;AT5G47040
GO:0060560	developmental growth involved in morphogenesis	7	325	0.14401	0.332388	AT1G68530;AT1G71270;AT2G20190;AT2G34480;AT3G51460;AT4G08920;AT5G60410
GO:0006974	cellular response to DNA damage stimulus	8	386	0.144488	0.332784	AT1G16970;AT1G68310;AT1G78870;AT1G80850;AT2G32700;AT3G61420;AT4G05420;AT5G16270
GO:0098657	import into cell	3	99	0.145279	0.332784	AT1G54370;AT5G22770;AT5G22780
GO:0019637	organophosphate metabolic process	13	703	0.146211	0.332784	AT1G49340;AT1G71697;AT2G36530;AT2G38280;AT3G05630;AT3G14205;AT3G51460;AT3G52930;AT4G04040;AT4G08920;AT4G19860;AT4G32470;AT5G40270
GO:0048507	meristem development	6	267	0.146662	0.332784	AT1G04080;AT1G55350;AT2G32700;AT4G07410;AT4G08920;AT5G45390
GO:0009910	negative regulation of flower development	2	51	0.14738	0.332784	AT2G22540;AT5G60410
GO:0040034	regulation of development, heterochronic	2	51	0.14738	0.332784	AT1G04080;AT5G45390
GO:0002831	regulation of response to biotic stimulus	3	100	0.148393	0.332784	AT4G08920;AT4G13040;AT5G60410
GO:0006029	proteoglycan metabolic process	1	12	0.148439	0.332784	AT4G32120
GO:0006376	mRNA splice site selection	1	12	0.148439	0.332784	AT1G04080
GO:0009410	response to xenobiotic stimulus	1	12	0.148439	0.332784	AT5G48880
GO:0009616	virus induced gene silencing	1	12	0.148439	0.332784	AT4G20910
GO:0010050	vegetative phase change	1	12	0.148439	0.332784	AT3G01090
GO:0010120	camalexin biosynthetic process	1	12	0.148439	0.332784	AT4G30530
GO:0035437	maintenance of protein localization in endoplasmic reticulum	1	12	0.148439	0.332784	AT2G21600
GO:0035459	cargo loading into vesicle	1	12	0.148439	0.332784	AT1G05520
GO:0046500	S-adenosylmethionine metabolic process	1	12	0.148439	0.332784	AT5G49810
GO:0051781	positive regulation of cell division	1	12	0.148439	0.332784	AT2G20190
GO:0052018	modulation by symbiont of RNA levels in host	1	12	0.148439	0.332784	AT4G20910
GO:0052249	modulation of RNA levels in other organism involved in symbiotic interaction	1	12	0.148439	0.332784	AT4G20910
GO:0052317	camalexin metabolic process	1	12	0.148439	0.332784	AT4G30530
GO:0071491	cellular response to red light	1	12	0.148439	0.332784	AT2G39840
GO:2000023	regulation of lateral root development	1	12	0.148439	0.332784	AT4G08920
GO:2000038	regulation of stomatal complex development	1	12	0.148439	0.332784	AT1G70410
GO:0009267	cellular response to starvation	4	154	0.14983	0.335069	AT1G66270;AT2G45170;AT3G05630;AT5G60410
GO:0051049	regulation of transport	4	154	0.14983	0.335069	AT1G05520;AT3G05630;AT4G07410;AT4G08920
GO:0050789	regulation of biological process	87	5915	0.150812	0.33667	AT1G01060;AT1G01790;AT1G02080;AT1G03780;AT1G04080;AT1G04970;AT1G05520;AT1G06590;AT1G07910;AT1G08465;AT1G08620;AT1G19730;AT1G49040;AT1G49340;AT1G50410;AT1G53750;AT1G53780;AT1G55350;AT1G67890;AT1G68310;AT1G69310;AT1G70410;AT1G75340;AT1G78630;AT2G13800;AT2G20190;AT2G22540;AT2G25880;AT2G26330;AT2G26980;AT2G27350;AT2G31380;AT2G32700;AT2G35940;AT2G36400;AT2G39810;AT2G39840;AT2G41100;AT2G42880;AT2G43410…
GO:0022618	ribonucleoprotein complex assembly	5	211	0.151108	0.33667	AT1G04080;AT1G52930;AT1G80070;AT2G46280;AT2G46290
GO:0031668	cellular response to extracellular stimulus	5	211	0.151108	0.33667	AT1G66270;AT2G45170;AT3G05630;AT4G08920;AT5G60410
GO:0006778	porphyrin-containing compound metabolic process	3	101	0.151529	0.336829	AT1G08520;AT1G08550;AT5G13630
GO:0009062	fatty acid catabolic process	2	52	0.152	0.336829	AT4G16760;AT5G48880
GO:0042752	regulation of circadian rhythm	2	52	0.152	0.336829	AT1G01060;AT4G08920
GO:0060249	anatomical structure homeostasis	2	52	0.152	0.336829	AT1G16970;AT3G48470
GO:0045454	cell redox homeostasis	4	155	0.152304	0.336829	AT1G19730;AT3G26060;AT3G54660;AT4G08920
GO:0097435	supramolecular fiber organization	4	155	0.152304	0.336829	AT2G20190;AT3G18060;AT5G54650;AT5G64740
GO:0031347	regulation of defense response	6	271	0.153941	0.340006	AT1G49040;AT3G14840;AT4G08920;AT4G13040;AT4G16990;AT5G60410
GO:0048589	developmental growth	9	455	0.154576	0.340006	AT1G55350;AT1G68530;AT1G71270;AT2G20190;AT2G34480;AT3G51460;AT4G07410;AT4G08920;AT5G60410
GO:0006928	movement of cell or subcellular component	3	102	0.154686	0.340006	AT1G21730;AT1G59540;AT3G19050
GO:0033013	tetrapyrrole metabolic process	3	102	0.154686	0.340006	AT1G08520;AT1G08550;AT5G13630
GO:0046488	phosphatidylinositol metabolic process	3	102	0.154686	0.340006	AT1G49340;AT3G14205;AT3G51460
GO:0019395	fatty acid oxidation	2	53	0.156648	0.342797	AT4G16760;AT5G48880
GO:0006732	coenzyme metabolic process	7	333	0.157085	0.342797	AT1G78670;AT2G36530;AT3G52930;AT4G04040;AT4G08920;AT5G13050;AT5G49810
GO:0016042	lipid catabolic process	6	273	0.15764	0.342797	AT1G28670;AT1G33700;AT3G05630;AT4G16760;AT4G19860;AT5G48880
GO:0005986	sucrose biosynthetic process	1	13	0.159769	0.342797	AT5G20280
GO:0006349	regulation of gene expression by genetic imprinting	1	13	0.159769	0.342797	AT4G16845
GO:0009610	response to symbiotic fungus	1	13	0.159769	0.342797	AT2G35940
GO:0009938	negative regulation of gibberellic acid mediated signaling pathway	1	13	0.159769	0.342797	AT3G11540
GO:0010093	specification of floral organ identity	1	13	0.159769	0.342797	AT4G20910
GO:0016973	poly(A)+ mRNA export from nucleus	1	13	0.159769	0.342797	AT2G02160
GO:0030026	cellular manganese ion homeostasis	1	13	0.159769	0.342797	AT4G27860
GO:0031398	positive regulation of protein ubiquitination	1	13	0.159769	0.342797	AT4G33260
GO:0035725	sodium ion transmembrane transport	1	13	0.159769	0.342797	AT1G54370
GO:0046339	diacylglycerol metabolic process	1	13	0.159769	0.342797	AT5G63770
GO:0051090	regulation of DNA-binding transcription factor activity	1	13	0.159769	0.342797	AT1G01060
GO:0051443	positive regulation of ubiquitin-protein transferase activity	1	13	0.159769	0.342797	AT4G33260
GO:0051480	regulation of cytosolic calcium ion concentration	1	13	0.159769	0.342797	AT4G08920
GO:0070932	histone H3 deacetylation	1	13	0.159769	0.342797	AT4G38130
GO:0071216	cellular response to biotic stimulus	1	13	0.159769	0.342797	AT2G32700
GO:0090307	mitotic spindle assembly	1	13	0.159769	0.342797	AT1G03780
GO:1904666	regulation of ubiquitin protein ligase activity	1	13	0.159769	0.342797	AT4G33260
GO:0009892	negative regulation of metabolic process	14	781	0.160108	0.343116	AT1G02080;AT1G08620;AT1G50410;AT1G78630;AT2G22540;AT2G27350;AT2G32700;AT2G39810;AT2G43410;AT4G20910;AT4G38130;AT5G04590;AT5G05110;AT5G13080
GO:0080134	regulation of response to stress	8	397	0.161024	0.344486	AT1G49040;AT1G68310;AT2G32700;AT3G14840;AT4G08920;AT4G13040;AT4G16990;AT5G60410
GO:0006606	protein import into nucleus	2	54	0.161322	0.344486	AT1G09270;AT4G27640
GO:0030244	cellulose biosynthetic process	2	54	0.161322	0.344486	AT5G09870;AT5G64740
GO:0042493	response to drug	12	652	0.161774	0.345041	AT1G01060;AT1G70410;AT1G76680;AT2G32040;AT2G32700;AT3G51440;AT4G08920;AT4G21830;AT4G23100;AT4G23270;AT5G51050;AT5G66070
GO:0055065	metal ion homeostasis	4	159	0.162349	0.345856	AT1G10130;AT4G08920;AT4G27860;AT5G53010
GO:0051234	establishment of localization	43	2779	0.163275	0.347419	AT1G01790;AT1G05520;AT1G07670;AT1G09270;AT1G10130;AT1G11180;AT1G22860;AT1G30400;AT1G48090;AT1G52360;AT1G53760;AT1G54370;AT1G60780;AT1G61250;AT1G71270;AT1G75340;AT2G01320;AT2G02160;AT2G21600;AT2G26330;AT2G32040;AT2G39960;AT2G43160;AT2G45170;AT3G05630;AT3G30390;AT3G53120;AT3G59360;AT4G07410;AT4G08920;AT4G27640;AT4G27860;AT4G32640;AT4G32760;AT5G20280;AT5G22770;AT5G22780;AT5G47040;AT5G51050;AT5G53010…
GO:0006813	potassium ion transport	3	105	0.164277	0.349137	AT1G01790;AT1G53760;AT1G54370
GO:0009156	ribonucleoside monophosphate biosynthetic process	4	160	0.164897	0.349278	AT2G36530;AT2G38280;AT3G52930;AT4G04040
GO:0008064	regulation of actin polymerization or depolymerization	2	55	0.166022	0.349278	AT3G18060;AT5G54650
GO:0009583	detection of light stimulus	2	55	0.166022	0.349278	AT4G05420;AT4G08920
GO:0030832	regulation of actin filament length	2	55	0.166022	0.349278	AT3G18060;AT5G54650
GO:0042435	indole-containing compound biosynthetic process	2	55	0.166022	0.349278	AT4G23100;AT4G30530
GO:0045489	pectin biosynthetic process	2	55	0.166022	0.349278	AT1G78240;AT2G32700
GO:0110053	regulation of actin filament organization	2	55	0.166022	0.349278	AT3G18060;AT5G54650
GO:0006259	DNA metabolic process	13	721	0.166298	0.349278	AT1G16970;AT1G50410;AT1G55350;AT1G68310;AT1G78870;AT1G80850;AT3G10690;AT3G48470;AT3G52050;AT3G61420;AT4G05420;AT5G04590;AT5G16270
GO:0019748	secondary metabolic process	8	401	0.167248	0.349278	AT1G66270;AT1G66280;AT3G16400;AT3G16410;AT3G50740;AT4G23100;AT4G30530;AT5G48880
GO:0009968	negative regulation of signal transduction	3	106	0.167513	0.349278	AT1G75340;AT3G11540;AT5G66070
GO:0009161	ribonucleoside monophosphate metabolic process	5	219	0.168154	0.349278	AT2G36530;AT2G38280;AT3G52930;AT4G04040;AT4G32470
GO:0000902	cell morphogenesis	8	402	0.168822	0.349278	AT1G05520;AT1G68530;AT1G71270;AT2G20190;AT2G34480;AT3G51460;AT4G08920;AT5G60410
GO:0051726	regulation of cell cycle	6	279	0.168965	0.349278	AT1G03780;AT1G06590;AT1G55350;AT1G68310;AT2G25880;AT4G37490
GO:0055080	cation homeostasis	5	220	0.170337	0.349278	AT1G10130;AT1G54370;AT4G08920;AT4G27860;AT5G53010
GO:0071826	ribonucleoprotein complex subunit organization	5	220	0.170337	0.349278	AT1G04080;AT1G52930;AT1G80070;AT2G46280;AT2G46290
GO:0048481	plant ovule development	2	56	0.170745	0.349278	AT5G49030;AT5G60410
GO:0006549	isoleucine metabolic process	1	14	0.170948	0.349278	AT3G58610
GO:0006656	phosphatidylcholine biosynthetic process	1	14	0.170948	0.349278	AT1G71697
GO:0009097	isoleucine biosynthetic process	1	14	0.170948	0.349278	AT3G58610
GO:0010044	response to aluminum ion	1	14	0.170948	0.349278	AT2G32700
GO:0010310	regulation of hydrogen peroxide metabolic process	1	14	0.170948	0.349278	AT4G08920
GO:0015866	ADP transport	1	14	0.170948	0.349278	AT5G51050
GO:0015919	peroxisomal membrane transport	1	14	0.170948	0.349278	AT5G47040
GO:0016104	triterpenoid biosynthetic process	1	14	0.170948	0.349278	AT4G15340
GO:0016122	xanthophyll metabolic process	1	14	0.170948	0.349278	AT1G08550
GO:0022898	regulation of transmembrane transporter activity	1	14	0.170948	0.349278	AT4G08920
GO:0032409	regulation of transporter activity	1	14	0.170948	0.349278	AT4G08920
GO:0032412	regulation of ion transmembrane transporter activity	1	14	0.170948	0.349278	AT4G08920
GO:0046685	response to arsenic-containing substance	1	14	0.170948	0.349278	AT1G30400
GO:0090701	specification of plant organ identity	1	14	0.170948	0.349278	AT4G20910
GO:0097428	protein maturation by iron-sulfur cluster transfer	1	14	0.170948	0.349278	AT1G68310
GO:0098586	cellular response to virus	1	14	0.170948	0.349278	AT4G20910
GO:1903322	positive regulation of protein modification by small protein conjugation or removal	1	14	0.170948	0.349278	AT4G33260
GO:2000069	regulation of post-embryonic root development	1	14	0.170948	0.349278	AT4G08920
GO:0090627	plant epidermal cell differentiation	4	163	0.172627	0.352308	AT1G55350;AT1G78870;AT3G51460;AT5G13080
GO:0005975	carbohydrate metabolic process	20	1195	0.173002	0.352674	AT1G14720;AT1G53770;AT1G60590;AT1G66270;AT1G66280;AT1G78240;AT2G32700;AT2G36530;AT3G01090;AT3G52930;AT4G04040;AT4G16260;AT4G34480;AT5G09870;AT5G20280;AT5G38410;AT5G38420;AT5G38430;AT5G42720;AT5G64740
GO:0006163	purine nucleotide metabolic process	6	282	0.174753	0.35573	AT2G36530;AT2G38280;AT3G52930;AT4G04040;AT4G32470;AT5G40270
GO:0006749	glutathione metabolic process	2	57	0.175491	0.35573	AT3G54660;AT4G23100
GO:0016485	protein processing	2	57	0.175491	0.35573	AT2G39960;AT5G47040
GO:0031348	negative regulation of defense response	2	57	0.175491	0.35573	AT1G49040;AT5G60410
GO:0051170	import into nucleus	2	57	0.175491	0.35573	AT1G09270;AT4G27640
GO:0006888	ER to Golgi vesicle-mediated transport	3	109	0.17733	0.356815	AT1G05520;AT1G52360;AT4G32640
GO:0006458	'de novo' protein folding	2	58	0.180257	0.356815	AT4G22670;AT4G39960
GO:0032956	regulation of actin cytoskeleton organization	2	58	0.180257	0.356815	AT3G18060;AT5G54650
GO:0035670	plant-type ovary development	2	58	0.180257	0.356815	AT5G49030;AT5G60410
GO:0052546	cell wall pectin metabolic process	2	58	0.180257	0.356815	AT1G78240;AT2G32700
GO:0070972	protein localization to endoplasmic reticulum	2	58	0.180257	0.356815	AT2G21600;AT2G39960
GO:0010648	negative regulation of cell communication	3	110	0.180638	0.356815	AT1G75340;AT3G11540;AT5G66070
GO:0023057	negative regulation of signaling	3	110	0.180638	0.356815	AT1G75340;AT3G11540;AT5G66070
GO:0090697	post-embryonic plant organ morphogenesis	3	110	0.180638	0.356815	AT2G35510;AT4G07410;AT4G20910
GO:0000394	RNA splicing, via endonucleolytic cleavage and ligation	1	15	0.18198	0.356815	AT1G07910
GO:0003400	regulation of COPII vesicle coating	1	15	0.18198	0.356815	AT1G05520
GO:0006002	fructose 6-phosphate metabolic process	1	15	0.18198	0.356815	AT4G04040
GO:0006122	mitochondrial electron transport, ubiquinol to cytochrome c	1	15	0.18198	0.356815	AT4G32470
GO:0006303	double-strand break repair via nonhomologous end joining	1	15	0.18198	0.356815	AT1G16970
GO:0006465	signal peptide processing	1	15	0.18198	0.356815	AT2G39960
GO:0006880	intracellular sequestering of iron ion	1	15	0.18198	0.356815	AT4G27860
GO:0009262	deoxyribonucleotide metabolic process	1	15	0.18198	0.356815	AT5G40270
GO:0009635	response to herbicide	1	15	0.18198	0.356815	AT3G01090
GO:0015695	organic cation transport	1	15	0.18198	0.356815	AT5G51050
GO:0035999	tetrahydrofolate interconversion	1	15	0.18198	0.356815	AT5G13050
GO:0043462	regulation of ATPase activity	1	15	0.18198	0.356815	AT3G44110
GO:0044766	multi-organism transport	1	15	0.18198	0.356815	AT1G09270
GO:0051785	positive regulation of nuclear division	1	15	0.18198	0.356815	AT1G06590
GO:0071514	genetic imprinting	1	15	0.18198	0.356815	AT4G16845
GO:0072595	maintenance of protein localization in organelle	1	15	0.18198	0.356815	AT2G21600
GO:0080027	response to herbivore	1	15	0.18198	0.356815	AT3G16400
GO:0090113	regulation of ER to Golgi vesicle-mediated transport by GTP hydrolysis	1	15	0.18198	0.356815	AT1G05520
GO:1901880	negative regulation of protein depolymerization	1	15	0.18198	0.356815	AT2G20190
GO:1902182	shoot apical meristem development	1	15	0.18198	0.356815	AT2G32700
GO:1902579	multi-organism localization	1	15	0.18198	0.356815	AT1G09270
GO:0015931	nucleobase-containing compound transport	4	167	0.183125	0.358669	AT1G75340;AT2G02160;AT3G59360;AT5G51050
GO:0009620	response to fungus	11	605	0.184647	0.360854	AT1G17420;AT1G47128;AT2G26330;AT2G32700;AT2G35940;AT3G48990;AT3G51440;AT4G16260;AT4G16760;AT4G16990;AT4G23100
GO:0000911	cytokinesis by cell plate formation	2	59	0.185043	0.360854	AT1G49040;AT3G19050
GO:0006275	regulation of DNA replication	2	59	0.185043	0.360854	AT1G55350;AT5G04590
GO:0032970	regulation of actin filament-based process	2	59	0.185043	0.360854	AT3G18060;AT5G54650
GO:0009124	nucleoside monophosphate biosynthetic process	4	169	0.188451	0.367102	AT2G36530;AT2G38280;AT3G52930;AT4G04040
GO:0032350	regulation of hormone metabolic process	2	60	0.189847	0.368631	AT4G13040;AT5G60410
GO:2000243	positive regulation of reproductive process	2	60	0.189847	0.368631	AT2G43410;AT3G44110
GO:0055114	oxidation-reduction process	29	1835	0.189851	0.368631	AT1G08550;AT1G08620;AT1G17420;AT1G19730;AT1G49670;AT1G76680;AT1G76690;AT2G42600;AT2G45540;AT3G12260;AT3G14415;AT3G14420;AT3G26060;AT3G43670;AT3G54660;AT3G58610;AT3G59040;AT4G08920;AT4G16760;AT4G21830;AT4G21840;AT4G32470;AT5G04590;AT5G17000;AT5G19440;AT5G38410;AT5G38420;AT5G38430;AT5G48880
GO:0032269	negative regulation of cellular protein metabolic process	4	170	0.191133	0.368905	AT1G02080;AT1G78630;AT2G22540;AT5G05110
GO:0000726	non-recombinational repair	1	16	0.192865	0.368905	AT1G16970
GO:0006188	IMP biosynthetic process	1	16	0.192865	0.368905	AT2G38280
GO:0006301	postreplication repair	1	16	0.192865	0.368905	AT1G78870
GO:0015867	ATP transport	1	16	0.192865	0.368905	AT5G51050
GO:0031048	chromatin silencing by small RNA	1	16	0.192865	0.368905	AT2G43410
GO:0043242	negative regulation of protein complex disassembly	1	16	0.192865	0.368905	AT2G20190
GO:0045995	regulation of embryonic development	1	16	0.192865	0.368905	AT2G32700
GO:0048015	phosphatidylinositol-mediated signaling	1	16	0.192865	0.368905	AT1G49340
GO:0051438	regulation of ubiquitin-protein transferase activity	1	16	0.192865	0.368905	AT4G33260
GO:0052325	cell wall pectin biosynthetic process	1	16	0.192865	0.368905	AT1G78240
GO:0052482	defense response by cell wall thickening	1	16	0.192865	0.368905	AT4G23100
GO:0052544	defense response by callose deposition in cell wall	1	16	0.192865	0.368905	AT4G23100
GO:0097577	sequestering of iron ion	1	16	0.192865	0.368905	AT4G27860
GO:0046034	ATP metabolic process	4	171	0.193827	0.369958	AT2G36530;AT3G52930;AT4G04040;AT4G32470
GO:0051248	negative regulation of protein metabolic process	4	171	0.193827	0.369958	AT1G02080;AT1G78630;AT2G22540;AT5G05110
GO:0008610	lipid biosynthetic process	11	612	0.194166	0.370212	AT1G17420;AT1G68530;AT1G71697;AT1G76680;AT1G76690;AT3G01090;AT3G05630;AT3G14205;AT4G15340;AT5G11380;AT5G48880
GO:0032506	cytokinetic process	2	61	0.194667	0.370382	AT1G49040;AT3G19050
GO:1902410	mitotic cytokinetic process	2	61	0.194667	0.370382	AT1G49040;AT3G19050
GO:0009606	tropism	3	115	0.197416	0.375215	AT2G41100;AT4G08920;AT5G67440
GO:0051704	multi-organism process	29	1846	0.198618	0.376311	AT1G09270;AT1G17420;AT1G47128;AT1G71270;AT2G26330;AT2G32700;AT2G34480;AT2G35940;AT2G36400;AT2G39730;AT2G41430;AT3G14415;AT3G14420;AT3G14840;AT3G16400;AT3G48990;AT3G51440;AT4G08920;AT4G13040;AT4G16260;AT4G16760;AT4G16990;AT4G20910;AT4G23100;AT4G23270;AT4G38130;AT5G04430;AT5G56030;AT5G60410
GO:0030001	metal ion transport	7	357	0.19934	0.376311	AT1G01790;AT1G07670;AT1G10130;AT1G53760;AT1G54370;AT4G27860;AT5G53010
GO:0000413	protein peptidyl-prolyl isomerization	2	62	0.199503	0.376311	AT1G53780;AT3G25220
GO:0009581	detection of external stimulus	2	62	0.199503	0.376311	AT4G05420;AT4G08920
GO:0009582	detection of abiotic stimulus	2	62	0.199503	0.376311	AT4G05420;AT4G08920
GO:0015995	chlorophyll biosynthetic process	2	62	0.199503	0.376311	AT1G08520;AT5G13630
GO:0016197	endosomal transport	2	62	0.199503	0.376311	AT1G71270;AT3G53120
GO:0098771	inorganic ion homeostasis	5	233	0.199667	0.376311	AT1G10130;AT1G54370;AT4G08920;AT4G27860;AT5G53010
GO:0006754	ATP biosynthetic process	3	116	0.200816	0.377794	AT2G36530;AT3G52930;AT4G04040
GO:0006265	DNA topological change	1	17	0.203605	0.377794	AT3G10690
GO:0006625	protein targeting to peroxisome	1	17	0.203605	0.377794	AT5G47040
GO:0030071	regulation of mitotic metaphase/anaphase transition	1	17	0.203605	0.377794	AT1G06590
GO:0036065	fucosylation	1	17	0.203605	0.377794	AT1G53770
GO:0042726	flavin-containing compound metabolic process	1	17	0.203605	0.377794	AT4G08920
GO:0046040	IMP metabolic process	1	17	0.203605	0.377794	AT2G38280
GO:0048207	vesicle targeting, rough ER to cis-Golgi	1	17	0.203605	0.377794	AT1G05520
GO:0048208	COPII vesicle coating	1	17	0.203605	0.377794	AT1G05520
GO:0051592	response to calcium ion	1	17	0.203605	0.377794	AT5G56010
GO:0060628	regulation of ER to Golgi vesicle-mediated transport	1	17	0.203605	0.377794	AT1G05520
GO:0072662	protein localization to peroxisome	1	17	0.203605	0.377794	AT5G47040
GO:0072663	establishment of protein localization to peroxisome	1	17	0.203605	0.377794	AT5G47040
GO:0098739	import across plasma membrane	1	17	0.203605	0.377794	AT1G54370
GO:1902099	regulation of metaphase/anaphase transition of cell cycle	1	17	0.203605	0.377794	AT1G06590
GO:0051276	chromosome organization	12	687	0.206212	0.382237	AT1G06590;AT1G08620;AT1G16970;AT1G50410;AT2G25880;AT2G27350;AT2G43410;AT3G10690;AT3G48470;AT4G38130;AT5G04590;AT5G16270
GO:0098542	defense response to other organism	17	1026	0.208266	0.38542	AT1G47128;AT2G26330;AT2G39730;AT3G14415;AT3G14420;AT3G14840;AT3G48990;AT4G08920;AT4G13040;AT4G16260;AT4G16990;AT4G20910;AT4G23100;AT4G23270;AT4G38130;AT5G56030;AT5G60410
GO:0007051	spindle organization	2	64	0.209216	0.38542	AT1G03780;AT2G25880
GO:0010102	lateral root morphogenesis	2	64	0.209216	0.38542	AT2G35510;AT4G07410
GO:0034504	protein localization to nucleus	2	64	0.209216	0.38542	AT1G09270;AT4G27640
GO:0071804	cellular potassium ion transport	2	64	0.209216	0.38542	AT1G01790;AT1G54370
GO:0071805	potassium ion transmembrane transport	2	64	0.209216	0.38542	AT1G01790;AT1G54370
GO:0009832	plant-type cell wall biogenesis	4	177	0.210231	0.385764	AT1G78240;AT4G08920;AT5G09870;AT5G64740
GO:0042743	hydrogen peroxide metabolic process	3	119	0.211099	0.385764	AT3G14415;AT3G14420;AT4G08920
GO:0044283	small molecule biosynthetic process	14	825	0.211263	0.385764	AT1G17420;AT1G68530;AT1G76680;AT1G76690;AT2G36530;AT3G01090;AT3G52930;AT3G58610;AT4G04040;AT4G16760;AT5G13050;AT5G17920;AT5G40270;AT5G48880
GO:0009152	purine ribonucleotide biosynthetic process	4	178	0.213002	0.385764	AT2G36530;AT2G38280;AT3G52930;AT4G04040
GO:0001666	response to hypoxia	2	65	0.214091	0.385764	AT2G32700;AT3G01090
GO:0006664	glycolipid metabolic process	2	65	0.214091	0.385764	AT1G33700;AT3G05630
GO:0010101	post-embryonic root morphogenesis	2	65	0.214091	0.385764	AT2G35510;AT4G07410
GO:1903509	liposaccharide metabolic process	2	65	0.214091	0.385764	AT1G33700;AT3G05630
GO:0006384	transcription initiation from RNA polymerase III promoter	1	18	0.214203	0.385764	AT3G49410
GO:0006722	triterpenoid metabolic process	1	18	0.214203	0.385764	AT4G15340
GO:0007091	metaphase/anaphase transition of mitotic cell cycle	1	18	0.214203	0.385764	AT1G06590
GO:0009901	anther dehiscence	1	18	0.214203	0.385764	AT1G17420
GO:0010037	response to carbon dioxide	1	18	0.214203	0.385764	AT1G70410
GO:0010965	regulation of mitotic sister chromatid separation	1	18	0.214203	0.385764	AT1G06590
GO:0030834	regulation of actin filament depolymerization	1	18	0.214203	0.385764	AT3G18060
GO:0043574	peroxisomal transport	1	18	0.214203	0.385764	AT5G47040
GO:0044784	metaphase/anaphase transition of cell cycle	1	18	0.214203	0.385764	AT1G06590
GO:0048209	regulation of vesicle targeting, to, from or within Golgi	1	18	0.214203	0.385764	AT1G05520
GO:0051098	regulation of binding	1	18	0.214203	0.385764	AT3G13222
GO:0070076	histone lysine demethylation	1	18	0.214203	0.385764	AT1G08620
GO:0072347	response to anesthetic	1	18	0.214203	0.385764	AT1G70410
GO:1905818	regulation of chromosome separation	1	18	0.214203	0.385764	AT1G06590
GO:0045017	glycerolipid biosynthetic process	3	120	0.214552	0.385764	AT1G71697;AT3G05630;AT3G14205
GO:0048573	photoperiodism, flowering	3	120	0.214552	0.385764	AT1G01060;AT2G35510;AT3G44110
GO:0009753	response to jasmonic acid	5	240	0.216131	0.387647	AT1G01060;AT1G17420;AT2G39730;AT3G51440;AT4G23100
GO:0048437	floral organ development	5	240	0.216131	0.387647	AT1G14720;AT1G17420;AT4G20910;AT5G49030;AT5G60410
GO:0017144	drug metabolic process	14	829	0.216246	0.387647	AT1G78240;AT2G32700;AT2G36530;AT2G38280;AT2G42600;AT3G14415;AT3G14420;AT3G52930;AT4G04040;AT4G08920;AT4G13040;AT4G32470;AT5G49810;AT5G60410
GO:0018958	phenol-containing compound metabolic process	2	66	0.218976	0.39215	AT4G13040;AT5G60410
GO:0009636	response to toxic substance	7	368	0.220061	0.393701	AT1G24350;AT2G32700;AT3G01090;AT3G26060;AT3G50740;AT3G54660;AT5G48880
GO:0009205	purine ribonucleoside triphosphate metabolic process	4	181	0.221379	0.394859	AT2G36530;AT3G52930;AT4G04040;AT4G32470
GO:0006913	nucleocytoplasmic transport	3	122	0.221494	0.394859	AT1G09270;AT2G02160;AT4G27640
GO:0051169	nuclear transport	3	122	0.221494	0.394859	AT1G09270;AT2G02160;AT4G27640
GO:0071669	plant-type cell wall organization or biogenesis	6	306	0.223756	0.394859	AT1G78240;AT2G26330;AT2G32700;AT4G08920;AT5G09870;AT5G64740
GO:0035266	meristem growth	2	67	0.223871	0.394859	AT4G07410;AT4G08920
GO:0051274	beta-glucan biosynthetic process	2	67	0.223871	0.394859	AT5G09870;AT5G64740
GO:0040029	regulation of gene expression, epigenetic	4	182	0.22419	0.394859	AT1G08620;AT2G43410;AT4G16845;AT4G20910
GO:0006573	valine metabolic process	1	19	0.224661	0.394859	AT3G58610
GO:0008285	negative regulation of cell proliferation	1	19	0.224661	0.394859	AT2G36400
GO:0009396	folic acid-containing compound biosynthetic process	1	19	0.224661	0.394859	AT5G13050
GO:0009612	response to mechanical stimulus	1	19	0.224661	0.394859	AT2G41100
GO:0016577	histone demethylation	1	19	0.224661	0.394859	AT1G08620
GO:0031396	regulation of protein ubiquitination	1	19	0.224661	0.394859	AT4G33260
GO:0032509	endosome transport via multivesicular body sorting pathway	1	19	0.224661	0.394859	AT3G53120
GO:0051238	sequestering of metal ion	1	19	0.224661	0.394859	AT4G27860
GO:0051306	mitotic sister chromatid separation	1	19	0.224661	0.394859	AT1G06590
GO:0072523	purine-containing compound catabolic process	1	19	0.224661	0.394859	AT5G40270
GO:1903959	regulation of anion transmembrane transport	1	19	0.224661	0.394859	AT4G08920
GO:0009123	nucleoside monophosphate metabolic process	5	244	0.225725	0.396342	AT2G36530;AT2G38280;AT3G52930;AT4G04040;AT4G32470
GO:0032879	regulation of localization	5	245	0.228144	0.399743	AT1G05520;AT3G05630;AT4G07410;AT4G08920;AT4G16990
GO:0009145	purine nucleoside triphosphate biosynthetic process	3	124	0.22848	0.399743	AT2G36530;AT3G52930;AT4G04040
GO:0009206	purine ribonucleoside triphosphate biosynthetic process	3	124	0.22848	0.399743	AT2G36530;AT3G52930;AT4G04040
GO:0008154	actin polymerization or depolymerization	2	68	0.228774	0.399743	AT3G18060;AT5G54650
GO:0010051	xylem and phloem pattern formation	2	68	0.228774	0.399743	AT4G07410;AT4G20910
GO:0000302	response to reactive oxygen species	4	184	0.229841	0.400828	AT4G08920;AT4G21830;AT4G23100;AT5G13650
GO:0006164	purine nucleotide biosynthetic process	4	184	0.229841	0.400828	AT2G36530;AT2G38280;AT3G52930;AT4G04040
GO:0050790	regulation of catalytic activity	11	638	0.231353	0.403074	AT1G03780;AT1G05520;AT1G10870;AT2G39730;AT3G16420;AT3G44110;AT3G54360;AT4G33260;AT4G37490;AT5G05110;AT5G54780
GO:0032989	cellular component morphogenesis	8	440	0.233221	0.403914	AT1G05520;AT1G68530;AT1G71270;AT2G20190;AT2G34480;AT3G51460;AT4G08920;AT5G60410
GO:0043624	cellular protein complex disassembly	2	69	0.233684	0.403914	AT2G20190;AT3G18060
GO:0006482	protein demethylation	1	20	0.23498	0.403914	AT1G08620
GO:0006901	vesicle coating	1	20	0.23498	0.403914	AT1G05520
GO:0008214	protein dealkylation	1	20	0.23498	0.403914	AT1G08620
GO:0009934	regulation of meristem structural organization	1	20	0.23498	0.403914	AT1G55350
GO:0010506	regulation of autophagy	1	20	0.23498	0.403914	AT3G01090
GO:0016925	protein sumoylation	1	20	0.23498	0.403914	AT5G60410
GO:0031425	chloroplast RNA processing	1	20	0.23498	0.403914	AT5G13650
GO:0045931	positive regulation of mitotic cell cycle	1	20	0.23498	0.403914	AT1G06590
GO:0046839	phospholipid dephosphorylation	1	20	0.23498	0.403914	AT3G51460
GO:0046856	phosphatidylinositol dephosphorylation	1	20	0.23498	0.403914	AT3G51460
GO:0070816	phosphorylation of RNA polymerase II C-terminal domain	1	20	0.23498	0.403914	AT3G61420
GO:0071985	multivesicular body sorting pathway	1	20	0.23498	0.403914	AT3G53120
GO:0042546	cell wall biogenesis	5	249	0.237893	0.40853	AT1G14720;AT1G78240;AT4G08920;AT5G09870;AT5G64740
GO:0015672	monovalent inorganic cation transport	6	313	0.238839	0.409711	AT1G01790;AT1G07670;AT1G10130;AT1G53760;AT1G54370;AT5G53010
GO:0051345	positive regulation of hydrolase activity	3	127	0.239036	0.409711	AT1G05520;AT1G10870;AT5G54780
GO:0014070	response to organic cyclic compound	7	378	0.239534	0.410174	AT1G01060;AT1G75340;AT1G76680;AT2G32700;AT3G51440;AT4G08920;AT4G23270
GO:0072521	purine-containing compound metabolic process	6	314	0.241019	0.412324	AT2G36530;AT2G38280;AT3G52930;AT4G04040;AT4G32470;AT5G40270
GO:0046496	nicotinamide nucleotide metabolic process	3	128	0.242573	0.412349	AT2G36530;AT3G52930;AT4G04040
GO:0006779	porphyrin-containing compound biosynthetic process	2	71	0.243522	0.412349	AT1G08520;AT5G13630
GO:0036293	response to decreased oxygen levels	2	71	0.243522	0.412349	AT2G32700;AT3G01090
GO:0072329	monocarboxylic acid catabolic process	2	71	0.243522	0.412349	AT4G16760;AT5G48880
GO:0042594	response to starvation	4	189	0.244118	0.412349	AT1G66270;AT2G45170;AT3G05630;AT5G60410
GO:0001676	long-chain fatty acid metabolic process	1	21	0.245162	0.412349	AT4G16760
GO:0015865	purine nucleotide transport	1	21	0.245162	0.412349	AT5G51050
GO:0015868	purine ribonucleotide transport	1	21	0.245162	0.412349	AT5G51050
GO:0031365	N-terminal protein amino acid modification	1	21	0.245162	0.412349	AT4G37040
GO:0034755	iron ion transmembrane transport	1	21	0.245162	0.412349	AT4G27860
GO:0042559	pteridine-containing compound biosynthetic process	1	21	0.245162	0.412349	AT5G13050
GO:0043173	nucleotide salvage	1	21	0.245162	0.412349	AT2G38280
GO:0048359	mucilage metabolic process involved in seed coat development	1	21	0.245162	0.412349	AT2G32700
GO:0051503	adenine nucleotide transport	1	21	0.245162	0.412349	AT5G51050
GO:0090114	COPII-coated vesicle budding	1	21	0.245162	0.412349	AT1G05520
GO:1900457	regulation of brassinosteroid mediated signaling pathway	1	21	0.245162	0.412349	AT1G75340
GO:1901371	regulation of leaf morphogenesis	1	21	0.245162	0.412349	AT4G08920
GO:1903320	regulation of protein modification by small protein conjugation or removal	1	21	0.245162	0.412349	AT4G33260
GO:0034470	ncRNA processing	7	381	0.245483	0.412504	AT1G07910;AT1G31660;AT1G52930;AT3G55170;AT5G12220;AT5G13650;AT5G15550
GO:2000241	regulation of reproductive process	7	382	0.247477	0.415465	AT1G55350;AT2G22540;AT2G32700;AT2G43410;AT3G44110;AT4G20910;AT5G60410
GO:0070482	response to oxygen levels	2	72	0.248448	0.416706	AT2G32700;AT3G01090
GO:0009648	photoperiodism	3	130	0.249673	0.417558	AT1G01060;AT2G35510;AT3G44110
GO:0019362	pyridine nucleotide metabolic process	3	130	0.249673	0.417558	AT2G36530;AT3G52930;AT4G04040
GO:0070838	divalent metal ion transport	3	130	0.249673	0.417558	AT1G07670;AT1G10130;AT5G53010
GO:0009199	ribonucleoside triphosphate metabolic process	4	191	0.249885	0.417558	AT2G36530;AT3G52930;AT4G04040;AT4G32470
GO:0000209	protein polyubiquitination	2	73	0.253377	0.418291	AT1G06590;AT1G78870
GO:0007088	regulation of mitotic nuclear division	2	73	0.253377	0.418291	AT1G06590;AT4G37490
GO:0016579	protein deubiquitination	2	73	0.253377	0.418291	AT2G27350;AT4G10570
GO:0051028	mRNA transport	2	73	0.253377	0.418291	AT1G75340;AT2G02160
GO:2000242	negative regulation of reproductive process	2	73	0.253377	0.418291	AT2G22540;AT5G60410
GO:0000466	maturation of 5.8S rRNA from tricistronic rRNA transcript (SSU-rRNA, 5.8S rRNA, LSU-rRNA)	1	22	0.255209	0.418291	AT5G15550
GO:0002832	negative regulation of response to biotic stimulus	1	22	0.255209	0.418291	AT5G60410
GO:0007186	G protein-coupled receptor signaling pathway	1	22	0.255209	0.418291	AT5G63770
GO:0009638	phototropism	1	22	0.255209	0.418291	AT4G08920
GO:0009641	shade avoidance	1	22	0.255209	0.418291	AT4G08920
GO:0010187	negative regulation of seed germination	1	22	0.255209	0.418291	AT5G56030
GO:0015918	sterol transport	1	22	0.255209	0.418291	AT5G59420
GO:0032102	negative regulation of response to external stimulus	1	22	0.255209	0.418291	AT5G60410
GO:0042447	hormone catabolic process	1	22	0.255209	0.418291	AT5G48880
GO:0043901	negative regulation of multi-organism process	1	22	0.255209	0.418291	AT5G60410
GO:0044070	regulation of anion transport	1	22	0.255209	0.418291	AT4G08920
GO:0045010	actin nucleation	1	22	0.255209	0.418291	AT5G54650
GO:0048768	root hair cell tip growth	1	22	0.255209	0.418291	AT3G51460
GO:0051494	negative regulation of cytoskeleton organization	1	22	0.255209	0.418291	AT2G20190
GO:0080188	RNA-directed DNA methylation	1	22	0.255209	0.418291	AT1G50410
GO:1902904	negative regulation of supramolecular fiber organization	1	22	0.255209	0.418291	AT2G20190
GO:0006091	generation of precursor metabolites and energy	9	519	0.255567	0.418301	AT1G45474;AT2G36530;AT2G42600;AT3G52930;AT3G54660;AT4G04040;AT4G10340;AT4G32470;AT5G01920
GO:0072522	purine-containing compound biosynthetic process	4	193	0.25568	0.418301	AT2G36530;AT2G38280;AT3G52930;AT4G04040
GO:0010053	root epidermal cell differentiation	3	132	0.256804	0.419376	AT1G78870;AT3G51460;AT5G13080
GO:0072511	divalent inorganic cation transport	3	132	0.256804	0.419376	AT1G07670;AT1G10130;AT5G53010
GO:0033014	tetrapyrrole biosynthetic process	2	74	0.258308	0.42145	AT1G08520;AT5G13630
GO:0009624	response to nematode	2	75	0.263241	0.42872	AT2G32700;AT2G36400
GO:0048440	carpel development	2	75	0.263241	0.42872	AT5G49030;AT5G60410
GO:0009201	ribonucleoside triphosphate biosynthetic process	3	134	0.263962	0.429117	AT2G36530;AT3G52930;AT4G04040
GO:0140014	mitotic nuclear division	3	134	0.263962	0.429117	AT1G03780;AT1G06590;AT4G37490
GO:0010030	positive regulation of seed germination	1	23	0.265123	0.429375	AT3G48990
GO:0010207	photosystem II assembly	1	23	0.265123	0.429375	AT4G10340
GO:0046470	phosphatidylcholine metabolic process	1	23	0.265123	0.429375	AT1G71697
GO:0048199	vesicle targeting, to, from or within Golgi	1	23	0.265123	0.429375	AT1G05520
GO:0006796	phosphate-containing compound metabolic process	37	2496	0.265315	0.429375	AT1G03780;AT1G07910;AT1G49340;AT1G67890;AT1G71697;AT2G13800;AT2G20050;AT2G25880;AT2G26330;AT2G26980;AT2G36530;AT2G38280;AT2G39840;AT2G42880;AT3G01090;AT3G05630;AT3G14205;AT3G14840;AT3G17410;AT3G19100;AT3G25840;AT3G51460;AT3G52930;AT3G58690;AT3G61420;AT4G04040;AT4G08920;AT4G11240;AT4G19860;AT4G20300;AT4G23270;AT4G32470;AT4G37490;AT5G01020;AT5G01920;AT5G40270;AT5G63770
GO:0048878	chemical homeostasis	7	391	0.265636	0.429509	AT1G10130;AT1G54370;AT4G08920;AT4G16760;AT4G27860;AT5G04430;AT5G53010
GO:0010073	meristem maintenance	3	135	0.26755	0.431827	AT2G32700;AT4G07410;AT4G08920
GO:0031047	gene silencing by RNA	3	135	0.26755	0.431827	AT1G50410;AT2G43410;AT4G20910
GO:0010017	red or far-red light signaling pathway	2	76	0.268174	0.432445	AT2G39840;AT4G05420
GO:0009260	ribonucleotide biosynthetic process	4	199	0.273223	0.43975	AT2G36530;AT2G38280;AT3G52930;AT4G04040
GO:0006378	mRNA polyadenylation	1	24	0.274905	0.43975	AT2G43410
GO:0006896	Golgi to vacuole transport	1	24	0.274905	0.43975	AT1G71270
GO:0009785	blue light signaling pathway	1	24	0.274905	0.43975	AT4G08920
GO:0030522	intracellular receptor signaling pathway	1	24	0.274905	0.43975	AT4G08920
GO:0032981	mitochondrial respiratory chain complex I assembly	1	24	0.274905	0.43975	AT4G18810
GO:0033047	regulation of mitotic sister chromatid segregation	1	24	0.274905	0.43975	AT1G06590
GO:0043631	RNA polyadenylation	1	24	0.274905	0.43975	AT2G43410
GO:0051050	positive regulation of transport	1	24	0.274905	0.43975	AT4G08920
GO:0071489	cellular response to red or far red light	2	78	0.278037	0.44368	AT2G39840;AT4G05420
GO:0007346	regulation of mitotic cell cycle	3	138	0.278349	0.44368	AT1G03780;AT1G06590;AT4G37490
GO:0009142	nucleoside triphosphate biosynthetic process	3	138	0.278349	0.44368	AT2G36530;AT3G52930;AT4G04040
GO:0071482	cellular response to light stimulus	3	138	0.278349	0.44368	AT2G39840;AT4G05420;AT4G08920
GO:0006464	cellular protein modification process	45	3092	0.279478	0.444691	AT1G03780;AT1G06590;AT1G08620;AT1G45474;AT1G49340;AT1G53770;AT1G53780;AT1G67890;AT1G78870;AT2G13800;AT2G20050;AT2G25880;AT2G26330;AT2G26980;AT2G27350;AT2G30600;AT2G39810;AT2G39840;AT2G42880;AT3G01090;AT3G11540;AT3G14840;AT3G17410;AT3G19100;AT3G25220;AT3G25840;AT3G58690;AT3G61420;AT4G05420;AT4G08920;AT4G10340;AT4G10570;AT4G11240;AT4G23270;AT4G32120;AT4G33260;AT4G37040;AT4G37490;AT4G38130;AT5G01020…
GO:0036211	protein modification process	45	3092	0.279478	0.444691	AT1G03780;AT1G06590;AT1G08620;AT1G45474;AT1G49340;AT1G53770;AT1G53780;AT1G67890;AT1G78870;AT2G13800;AT2G20050;AT2G25880;AT2G26330;AT2G26980;AT2G27350;AT2G30600;AT2G39810;AT2G39840;AT2G42880;AT3G01090;AT3G11540;AT3G14840;AT3G17410;AT3G19100;AT3G25220;AT3G25840;AT3G58690;AT3G61420;AT4G05420;AT4G08920;AT4G10340;AT4G10570;AT4G11240;AT4G23270;AT4G32120;AT4G33260;AT4G37040;AT4G37490;AT4G38130;AT5G01020…
GO:0009627	systemic acquired resistance	2	79	0.282966	0.447232	AT4G08920;AT5G60410
GO:0050801	ion homeostasis	5	267	0.283031	0.447232	AT1G10130;AT1G54370;AT4G08920;AT4G27860;AT5G53010
GO:0006952	defense response	23	1514	0.283573	0.447232	AT1G47128;AT1G49040;AT2G26330;AT2G39730;AT3G14415;AT3G14420;AT3G14840;AT3G48990;AT4G08920;AT4G13040;AT4G16260;AT4G16990;AT4G20910;AT4G23100;AT4G23270;AT4G38130;AT5G01020;AT5G05110;AT5G56010;AT5G56030;AT5G60410;AT5G63770;AT5G66070
GO:0010817	regulation of hormone levels	7	400	0.284152	0.447232	AT1G76690;AT4G07410;AT4G08920;AT4G13040;AT4G16760;AT5G48880;AT5G60410
GO:0006094	gluconeogenesis	1	25	0.284557	0.447232	AT3G52930
GO:0006862	nucleotide transport	1	25	0.284557	0.447232	AT5G51050
GO:0006903	vesicle targeting	1	25	0.284557	0.447232	AT1G05520
GO:0009292	genetic transfer	1	25	0.284557	0.447232	AT4G38130
GO:0009294	DNA mediated transformation	1	25	0.284557	0.447232	AT4G38130
GO:0010229	inflorescence development	1	25	0.284557	0.447232	AT2G26330
GO:0010499	proteasomal ubiquitin-independent protein catabolic process	1	25	0.284557	0.447232	AT1G13060
GO:0044764	multi-organism cellular process	1	25	0.284557	0.447232	AT4G38130
GO:0048449	floral organ formation	1	25	0.284557	0.447232	AT4G20910
GO:0090630	activation of GTPase activity	1	25	0.284557	0.447232	AT5G54780
GO:0046677	response to antibiotic	6	334	0.285748	0.448711	AT1G01060;AT1G76680;AT2G32700;AT3G51440;AT4G23100;AT4G23270
GO:0009740	gibberellic acid mediated signaling pathway	2	80	0.287892	0.451451	AT3G11540;AT3G19100
GO:0046390	ribose phosphate biosynthetic process	4	204	0.287994	0.451451	AT2G36530;AT2G38280;AT3G52930;AT4G04040
GO:0007623	circadian rhythm	3	141	0.289188	0.452532	AT1G01060;AT2G17840;AT4G08920
GO:0072524	pyridine-containing compound metabolic process	3	141	0.289188	0.452532	AT2G36530;AT3G52930;AT4G04040
GO:0019684	photosynthesis, light reaction	3	142	0.292808	0.457411	AT1G45474;AT4G10340;AT5G01920
GO:0010476	gibberellin mediated signaling pathway	2	81	0.292814	0.457411	AT3G11540;AT3G19100
GO:0010025	wax biosynthetic process	1	26	0.294081	0.458196	AT1G68530
GO:0042548	regulation of photosynthesis, light reaction	1	26	0.294081	0.458196	AT5G01920
GO:2000012	regulation of auxin polar transport	1	26	0.294081	0.458196	AT4G07410
GO:0007059	chromosome segregation	3	143	0.296432	0.461458	AT1G06590;AT1G68310;AT5G16270
GO:0006897	endocytosis	2	82	0.297732	0.462681	AT5G22770;AT5G22780
GO:0045814	negative regulation of gene expression, epigenetic	2	82	0.297732	0.462681	AT1G08620;AT2G43410
GO:0009150	purine ribonucleotide metabolic process	5	273	0.298443	0.463386	AT2G36530;AT2G38280;AT3G52930;AT4G04040;AT4G32470
GO:0017038	protein import	3	144	0.300058	0.465491	AT1G09270;AT4G27640;AT5G47040
GO:0006793	phosphorus metabolic process	37	2538	0.300666	0.465576	AT1G03780;AT1G07910;AT1G49340;AT1G67890;AT1G71697;AT2G13800;AT2G20050;AT2G25880;AT2G26330;AT2G26980;AT2G36530;AT2G38280;AT2G39840;AT2G42880;AT3G01090;AT3G05630;AT3G14205;AT3G14840;AT3G17410;AT3G19100;AT3G25840;AT3G51460;AT3G52930;AT3G58690;AT3G61420;AT4G04040;AT4G08920;AT4G11240;AT4G19860;AT4G20300;AT4G23270;AT4G32470;AT4G37490;AT5G01020;AT5G01920;AT5G40270;AT5G63770
GO:0006725	cellular aromatic compound metabolic process	76	5395	0.301784	0.465576	AT1G01060;AT1G04080;AT1G07910;AT1G08465;AT1G08520;AT1G08550;AT1G08620;AT1G16970;AT1G31660;AT1G50410;AT1G52930;AT1G53750;AT1G53780;AT1G55350;AT1G66270;AT1G67890;AT1G68310;AT1G69310;AT1G78670;AT1G78870;AT1G80070;AT1G80850;AT2G22540;AT2G27350;AT2G31380;AT2G32700;AT2G35940;AT2G36400;AT2G36530;AT2G38280;AT2G39810;AT2G43410;AT3G10690;AT3G22760;AT3G25840;AT3G48470;AT3G49410;AT3G50740;AT3G52050;AT3G52930…
GO:0010557	positive regulation of macromolecule biosynthetic process	10	614	0.301843	0.465576	AT1G53750;AT1G53780;AT1G55350;AT2G22540;AT2G32700;AT3G57230;AT4G38130;AT5G12230;AT5G19990;AT5G20000
GO:0009615	response to virus	2	83	0.302644	0.465576	AT3G51440;AT4G20910
GO:0010029	regulation of seed germination	2	83	0.302644	0.465576	AT3G48990;AT5G56030
GO:0030243	cellulose metabolic process	2	83	0.302644	0.465576	AT5G09870;AT5G64740
GO:0002213	defense response to insect	1	27	0.303479	0.465576	AT4G23100
GO:0006814	sodium ion transport	1	27	0.303479	0.465576	AT1G54370
GO:0009900	dehiscence	1	27	0.303479	0.465576	AT1G17420
GO:0010166	wax metabolic process	1	27	0.303479	0.465576	AT1G68530
GO:0019319	hexose biosynthetic process	1	27	0.303479	0.465576	AT3G52930
GO:0052543	callose deposition in cell wall	1	27	0.303479	0.465576	AT4G23100
GO:2000652	regulation of secondary cell wall biogenesis	1	27	0.303479	0.465576	AT4G08920
GO:0000819	sister chromatid segregation	2	84	0.30755	0.471018	AT1G06590;AT5G16270
GO:0071370	cellular response to gibberellin stimulus	2	84	0.30755	0.471018	AT3G11540;AT3G19100
GO:0043900	regulation of multi-organism process	4	212	0.311847	0.475775	AT4G08920;AT4G13040;AT5G04430;AT5G60410
GO:0045893	positive regulation of transcription, DNA-templated	9	551	0.312681	0.475775	AT1G53750;AT1G53780;AT2G22540;AT2G32700;AT3G57230;AT4G38130;AT5G12230;AT5G19990;AT5G20000
GO:0009082	branched-chain amino acid biosynthetic process	1	28	0.312752	0.475775	AT3G58610
GO:0010197	polar nucleus fusion	1	28	0.312752	0.475775	AT2G35940
GO:0050826	response to freezing	1	28	0.312752	0.475775	AT5G60410
GO:0052386	cell wall thickening	1	28	0.312752	0.475775	AT4G23100
GO:0090481	pyrimidine nucleotide-sugar transmembrane transport	1	28	0.312752	0.475775	AT3G59360
GO:0034220	ion transmembrane transport	11	690	0.312773	0.475775	AT1G01790;AT1G07670;AT1G10130;AT1G30400;AT1G53760;AT1G54370;AT3G30390;AT4G08920;AT4G27860;AT5G51050;AT5G53010
GO:0018105	peptidyl-serine phosphorylation	2	86	0.317342	0.481503	AT2G25880;AT3G19100
GO:0032984	protein-containing complex disassembly	2	86	0.317342	0.481503	AT2G20190;AT3G18060
GO:0048467	gynoecium development	2	86	0.317342	0.481503	AT5G49030;AT5G60410
GO:0098656	anion transmembrane transport	4	214	0.317842	0.481855	AT1G30400;AT3G30390;AT4G08920;AT5G51050
GO:0006733	oxidoreduction coenzyme metabolic process	3	149	0.318217	0.481999	AT2G36530;AT3G52930;AT4G04040
GO:0015849	organic acid transport	3	150	0.321853	0.481999	AT2G32040;AT3G30390;AT3G59360
GO:0046942	carboxylic acid transport	3	150	0.321853	0.481999	AT2G32040;AT3G30390;AT3G59360
GO:0006672	ceramide metabolic process	1	29	0.321902	0.481999	AT1G33700
GO:0009827	plant-type cell wall modification	1	29	0.321902	0.481999	AT2G32700
GO:0010257	NADH dehydrogenase complex assembly	1	29	0.321902	0.481999	AT4G18810
GO:0033045	regulation of sister chromatid segregation	1	29	0.321902	0.481999	AT1G06590
GO:0035196	production of miRNAs involved in gene silencing by miRNA	1	29	0.321902	0.481999	AT4G20910
GO:0035435	phosphate ion transmembrane transport	1	29	0.321902	0.481999	AT5G51050
GO:0043620	regulation of DNA-templated transcription in response to stress	1	29	0.321902	0.481999	AT5G13080
GO:0044003	modification by symbiont of host morphology or physiology	1	29	0.321902	0.481999	AT4G20910
GO:0051648	vesicle localization	1	29	0.321902	0.481999	AT1G05520
GO:0051650	establishment of vesicle localization	1	29	0.321902	0.481999	AT1G05520
GO:1901570	fatty acid derivative biosynthetic process	1	29	0.321902	0.481999	AT1G68530
GO:0018209	peptidyl-serine modification	2	87	0.322226	0.481999	AT2G25880;AT3G19100
GO:1900140	regulation of seedling development	2	87	0.322226	0.481999	AT3G48990;AT5G56030
GO:1901360	organic cyclic compound metabolic process	77	5502	0.323045	0.482821	AT1G01060;AT1G04080;AT1G07910;AT1G08465;AT1G08520;AT1G08550;AT1G08620;AT1G16970;AT1G31660;AT1G50410;AT1G52930;AT1G53750;AT1G53780;AT1G55350;AT1G66270;AT1G67890;AT1G68310;AT1G69310;AT1G78670;AT1G78870;AT1G80070;AT1G80850;AT2G22540;AT2G27350;AT2G31380;AT2G32700;AT2G35940;AT2G36400;AT2G36530;AT2G38280;AT2G39810;AT2G43410;AT3G10690;AT3G22760;AT3G25840;AT3G48470;AT3G49410;AT3G50740;AT3G52050;AT3G52930…
GO:0045935	positive regulation of nucleobase-containing compound metabolic process	10	627	0.32427	0.48425	AT1G53750;AT1G53780;AT1G55350;AT2G22540;AT2G32700;AT3G57230;AT4G38130;AT5G12230;AT5G19990;AT5G20000
GO:0030154	cell differentiation	12	768	0.325434	0.485585	AT1G08465;AT1G55350;AT1G71270;AT1G78870;AT2G22540;AT2G32700;AT2G34480;AT2G35940;AT2G43410;AT3G11540;AT3G51460;AT5G13080
GO:0000245	spliceosomal complex assembly	1	30	0.330931	0.487317	AT1G04080
GO:0000387	spliceosomal snRNP assembly	1	30	0.330931	0.487317	AT1G80070
GO:0000741	karyogamy	1	30	0.330931	0.487317	AT2G35940
GO:0006730	one-carbon metabolic process	1	30	0.330931	0.487317	AT5G13050
GO:0006935	chemotaxis	1	30	0.330931	0.487317	AT5G60410
GO:0008356	asymmetric cell division	1	30	0.330931	0.487317	AT1G07910
GO:0009086	methionine biosynthetic process	1	30	0.330931	0.487317	AT5G17920
GO:0010099	regulation of photomorphogenesis	1	30	0.330931	0.487317	AT2G31380
GO:0010103	stomatal complex morphogenesis	1	30	0.330931	0.487317	AT2G26330
GO:0010183	pollen tube guidance	1	30	0.330931	0.487317	AT5G60410
GO:0030042	actin filament depolymerization	1	30	0.330931	0.487317	AT3G18060
GO:0042330	taxis	1	30	0.330931	0.487317	AT5G60410
GO:0050918	positive chemotaxis	1	30	0.330931	0.487317	AT5G60410
GO:0051817	modification of morphology or physiology of other organism involved in symbiotic interaction	1	30	0.330931	0.487317	AT4G20910
GO:0071483	cellular response to blue light	1	30	0.330931	0.487317	AT4G08920
GO:1901000	regulation of response to salt stress	1	30	0.330931	0.487317	AT2G32700
GO:0009640	photomorphogenesis	2	89	0.331967	0.488224	AT2G31380;AT4G08920
GO:0006281	DNA repair	6	354	0.33209	0.488224	AT1G16970;AT1G78870;AT1G80850;AT3G61420;AT4G05420;AT5G16270
GO:0009117	nucleotide metabolic process	7	423	0.332719	0.488408	AT2G36530;AT2G38280;AT3G52930;AT4G04040;AT4G08920;AT4G32470;AT5G40270
GO:0008654	phospholipid biosynthetic process	3	153	0.332758	0.488408	AT1G71697;AT3G05630;AT3G14205
GO:0000271	polysaccharide biosynthetic process	4	220	0.335877	0.492583	AT1G78240;AT2G32700;AT5G09870;AT5G64740
GO:0098660	inorganic ion transmembrane transport	8	494	0.336227	0.492695	AT1G01790;AT1G07670;AT1G10130;AT1G53760;AT1G54370;AT4G27860;AT5G51050;AT5G53010
GO:0010565	regulation of cellular ketone metabolic process	2	90	0.336823	0.492765	AT4G13040;AT5G60410
GO:0070646	protein modification by small protein removal	2	90	0.336823	0.492765	AT2G27350;AT4G10570
GO:0006360	transcription by RNA polymerase I	1	31	0.33984	0.494363	AT3G61420
GO:0006662	glycerol ether metabolic process	1	31	0.33984	0.494363	AT1G19730
GO:0008360	regulation of cell shape	1	31	0.33984	0.494363	AT1G05520
GO:0009559	embryo sac central cell differentiation	1	31	0.33984	0.494363	AT2G35940
GO:0031109	microtubule polymerization or depolymerization	1	31	0.33984	0.494363	AT2G20190
GO:0032881	regulation of polysaccharide metabolic process	1	31	0.33984	0.494363	AT2G32700
GO:0051983	regulation of chromosome segregation	1	31	0.33984	0.494363	AT1G06590
GO:0051783	regulation of nuclear division	2	91	0.341669	0.496621	AT1G06590;AT4G37490
GO:0050794	regulation of cellular process	73	5236	0.342885	0.497986	AT1G01060;AT1G01790;AT1G02080;AT1G03780;AT1G05520;AT1G06590;AT1G07910;AT1G08465;AT1G08620;AT1G19730;AT1G49340;AT1G53750;AT1G53780;AT1G55350;AT1G67890;AT1G68310;AT1G69310;AT1G70410;AT1G75340;AT1G78630;AT2G13800;AT2G20190;AT2G22540;AT2G25880;AT2G26330;AT2G26980;AT2G27350;AT2G31380;AT2G32700;AT2G35940;AT2G36400;AT2G39810;AT2G39840;AT2G41100;AT2G42880;AT2G43410;AT3G01090;AT3G05630;AT3G11540;AT3G17410…
GO:0044265	cellular macromolecule catabolic process	11	709	0.34419	0.499479	AT1G06590;AT1G13060;AT1G47128;AT1G78870;AT2G41790;AT3G53120;AT4G05420;AT4G10570;AT5G05080;AT5G45390;AT5G47040
GO:0034637	cellular carbohydrate biosynthetic process	4	223	0.344912	0.500123	AT1G78240;AT5G09870;AT5G20280;AT5G64740
GO:0044264	cellular polysaccharide metabolic process	5	291	0.345365	0.50027	AT1G14720;AT1G78240;AT3G01090;AT5G09870;AT5G64740
GO:0006753	nucleoside phosphate metabolic process	7	429	0.345604	0.50027	AT2G36530;AT2G38280;AT3G52930;AT4G04040;AT4G08920;AT4G32470;AT5G40270
GO:0000041	transition metal ion transport	2	92	0.346503	0.50027	AT1G10130;AT4G27860
GO:0032535	regulation of cellular component size	2	92	0.346503	0.50027	AT3G18060;AT5G54650
GO:0090066	regulation of anatomical structure size	2	92	0.346503	0.50027	AT3G18060;AT5G54650
GO:0042445	hormone metabolic process	5	292	0.347991	0.50027	AT1G76690;AT4G13040;AT4G16760;AT5G48880;AT5G60410
GO:0006406	mRNA export from nucleus	1	32	0.348631	0.50027	AT2G02160
GO:0006835	dicarboxylic acid transport	1	32	0.348631	0.50027	AT2G32040
GO:0043467	regulation of generation of precursor metabolites and energy	1	32	0.348631	0.50027	AT5G01920
GO:0046653	tetrahydrofolate metabolic process	1	32	0.348631	0.50027	AT5G13050
GO:0071427	mRNA-containing ribonucleoprotein complex export from nucleus	1	32	0.348631	0.50027	AT2G02160
GO:0080022	primary root development	1	32	0.348631	0.50027	AT3G01090
GO:1900618	regulation of shoot system morphogenesis	1	32	0.348631	0.50027	AT4G08920
GO:1902680	positive regulation of RNA biosynthetic process	9	571	0.349725	0.501041	AT1G53750;AT1G53780;AT2G22540;AT2G32700;AT3G57230;AT4G38130;AT5G12230;AT5G19990;AT5G20000
GO:1903508	positive regulation of nucleic acid-templated transcription	9	571	0.349725	0.501041	AT1G53750;AT1G53780;AT2G22540;AT2G32700;AT3G57230;AT4G38130;AT5G12230;AT5G19990;AT5G20000
GO:0009751	response to salicylic acid	4	225	0.35094	0.501735	AT1G01060;AT1G76680;AT3G51440;AT4G23270
GO:0022604	regulation of cell morphogenesis	2	93	0.351326	0.501735	AT1G05520;AT4G08920
GO:0045165	cell fate commitment	2	93	0.351326	0.501735	AT1G08465;AT1G55350
GO:0048284	organelle fusion	2	93	0.351326	0.501735	AT2G35940;AT3G52140
GO:0031328	positive regulation of cellular biosynthetic process	10	643	0.352326	0.502763	AT1G53750;AT1G53780;AT1G55350;AT2G22540;AT2G32700;AT3G57230;AT4G38130;AT5G12230;AT5G19990;AT5G20000
GO:0009739	response to gibberellin	3	159	0.354543	0.505455	AT1G01060;AT3G11540;AT3G19100
GO:0009259	ribonucleotide metabolic process	5	295	0.355876	0.505455	AT2G36530;AT2G38280;AT3G52930;AT4G04040;AT4G32470
GO:0009060	aerobic respiration	2	94	0.356136	0.505455	AT2G42600;AT4G32470
GO:0009958	positive gravitropism	1	33	0.357304	0.505455	AT5G67440
GO:0010193	response to ozone	1	33	0.357304	0.505455	AT4G23100
GO:0015780	nucleotide-sugar transmembrane transport	1	33	0.357304	0.505455	AT3G59360
GO:0016226	iron-sulfur cluster assembly	1	33	0.357304	0.505455	AT1G68310
GO:0030838	positive regulation of actin filament polymerization	1	33	0.357304	0.505455	AT5G54650
GO:0031163	metallo-sulfur cluster assembly	1	33	0.357304	0.505455	AT1G68310
GO:0032386	regulation of intracellular transport	1	33	0.357304	0.505455	AT1G05520
GO:0051054	positive regulation of DNA metabolic process	1	33	0.357304	0.505455	AT1G55350
GO:0071103	DNA conformation change	3	160	0.358167	0.505888	AT1G16970;AT3G10690;AT5G04590
GO:0046483	heterocycle metabolic process	73	5259	0.35853	0.505888	AT1G01060;AT1G04080;AT1G07910;AT1G08465;AT1G08520;AT1G08550;AT1G08620;AT1G16970;AT1G31660;AT1G50410;AT1G52930;AT1G53750;AT1G53780;AT1G55350;AT1G66270;AT1G67890;AT1G68310;AT1G69310;AT1G78670;AT1G78870;AT1G80070;AT1G80850;AT2G22540;AT2G27350;AT2G31380;AT2G32700;AT2G35940;AT2G36400;AT2G36530;AT2G38280;AT2G39810;AT2G43410;AT3G10690;AT3G22760;AT3G25840;AT3G48470;AT3G49410;AT3G52050;AT3G52930;AT3G55170…
GO:0098662	inorganic cation transmembrane transport	7	435	0.358547	0.505888	AT1G01790;AT1G07670;AT1G10130;AT1G53760;AT1G54370;AT4G27860;AT5G53010
GO:0009893	positive regulation of metabolic process	14	932	0.358736	0.505888	AT1G03780;AT1G53750;AT1G53780;AT1G55350;AT2G22540;AT2G32700;AT3G01090;AT3G54360;AT3G57230;AT4G33260;AT4G38130;AT5G12230;AT5G19990;AT5G20000
GO:0006511	ubiquitin-dependent protein catabolic process	7	437	0.362872	0.511093	AT1G06590;AT1G13060;AT1G78870;AT3G53120;AT4G05420;AT4G10570;AT5G05080
GO:0006073	cellular glucan metabolic process	4	229	0.362996	0.511093	AT1G14720;AT3G01090;AT5G09870;AT5G64740
GO:0009057	macromolecule catabolic process	15	1007	0.363368	0.511218	AT1G06590;AT1G13060;AT1G47128;AT1G53750;AT1G53780;AT1G78870;AT2G41790;AT3G53120;AT4G05420;AT4G10570;AT5G05080;AT5G19990;AT5G20000;AT5G45390;AT5G47040
GO:1901137	carbohydrate derivative biosynthetic process	9	579	0.364729	0.511729	AT1G53770;AT2G36530;AT2G38280;AT3G05630;AT3G11540;AT3G52930;AT4G04040;AT4G23100;AT4G32120
GO:0009743	response to carbohydrate	3	162	0.365406	0.511729	AT1G67890;AT3G01090;AT4G04040
GO:0048443	stamen development	2	96	0.365718	0.511729	AT1G14720;AT1G17420
GO:0048466	androecium development	2	96	0.365718	0.511729	AT1G14720;AT1G17420
GO:0051273	beta-glucan metabolic process	2	96	0.365718	0.511729	AT5G09870;AT5G64740
GO:0018904	ether metabolic process	1	34	0.365863	0.511729	AT1G19730
GO:0048194	Golgi vesicle budding	1	34	0.365863	0.511729	AT1G05520
GO:0006605	protein targeting	4	230	0.366009	0.511729	AT1G48090;AT2G39960;AT3G53120;AT5G47040
GO:0016054	organic acid catabolic process	3	163	0.369021	0.515139	AT3G48990;AT4G16760;AT5G48880
GO:0046395	carboxylic acid catabolic process	3	163	0.369021	0.515139	AT3G48990;AT4G16760;AT5G48880
GO:0007015	actin filament organization	2	97	0.370489	0.516787	AT3G18060;AT5G54650
GO:0042254	ribosome biogenesis	6	371	0.372174	0.518736	AT1G31660;AT1G52930;AT3G55170;AT5G12220;AT5G13650;AT5G15550
GO:0006284	base-excision repair	1	35	0.374308	0.518895	AT1G80850
GO:0006555	methionine metabolic process	1	35	0.374308	0.518895	AT5G17920
GO:0006826	iron ion transport	1	35	0.374308	0.518895	AT4G27860
GO:0042147	retrograde transport, endosome to Golgi	1	35	0.374308	0.518895	AT1G71270
GO:0045047	protein targeting to ER	1	35	0.374308	0.518895	AT2G39960
GO:0046351	disaccharide biosynthetic process	1	35	0.374308	0.518895	AT5G20280
GO:0072599	establishment of protein localization to endoplasmic reticulum	1	35	0.374308	0.518895	AT2G39960
GO:0050657	nucleic acid transport	2	98	0.375245	0.518993	AT1G75340;AT2G02160
GO:0050658	RNA transport	2	98	0.375245	0.518993	AT1G75340;AT2G02160
GO:0051236	establishment of RNA localization	2	98	0.375245	0.518993	AT1G75340;AT2G02160
GO:0042430	indole-containing compound metabolic process	2	99	0.379986	0.523983	AT4G23100;AT4G30530
GO:0009891	positive regulation of biosynthetic process	10	659	0.380732	0.523983	AT1G53750;AT1G53780;AT1G55350;AT2G22540;AT2G32700;AT3G57230;AT4G38130;AT5G12230;AT5G19990;AT5G20000
GO:0009108	coenzyme biosynthetic process	4	235	0.381062	0.523983	AT2G36530;AT3G52930;AT4G04040;AT5G13050
GO:0044042	glucan metabolic process	4	235	0.381062	0.523983	AT1G14720;AT3G01090;AT5G09870;AT5G64740
GO:0019222	regulation of metabolic process	50	3588	0.382174	0.523983	AT1G01060;AT1G01790;AT1G02080;AT1G03780;AT1G04970;AT1G08465;AT1G08620;AT1G50410;AT1G53750;AT1G53780;AT1G55350;AT1G67890;AT1G69310;AT1G78630;AT2G22540;AT2G27350;AT2G31380;AT2G32700;AT2G35940;AT2G36400;AT2G39810;AT2G42880;AT2G43410;AT3G01090;AT3G11540;AT3G22760;AT3G54360;AT3G57230;AT3G61420;AT4G08920;AT4G13040;AT4G16845;AT4G20330;AT4G20910;AT4G24020;AT4G32010;AT4G33260;AT4G34000;AT4G37490;AT4G38130…
GO:0006892	post-Golgi vesicle-mediated transport	1	36	0.382642	0.523983	AT1G71270
GO:0030641	regulation of cellular pH	1	36	0.382642	0.523983	AT1G54370
GO:0031124	mRNA 3'-end processing	1	36	0.382642	0.523983	AT2G43410
GO:0032273	positive regulation of protein polymerization	1	36	0.382642	0.523983	AT5G54650
GO:0032543	mitochondrial translation	1	36	0.382642	0.523983	AT5G49030
GO:0045927	positive regulation of growth	1	36	0.382642	0.523983	AT1G08620
GO:0051453	regulation of intracellular pH	1	36	0.382642	0.523983	AT1G54370
GO:2000070	regulation of response to water deprivation	1	36	0.382642	0.523983	AT5G60410
GO:0015711	organic anion transport	4	236	0.384069	0.525537	AT2G32040;AT3G30390;AT3G59360;AT5G51050
GO:0055076	transition metal ion homeostasis	2	100	0.384713	0.526018	AT1G10130;AT4G27860
GO:0009664	plant-type cell wall organization	3	168	0.387034	0.528789	AT1G78240;AT2G26330;AT2G32700
GO:0008380	RNA splicing	5	307	0.38746	0.52897	AT1G04080;AT1G07910;AT1G80070;AT3G25840;AT5G04430
GO:0051254	positive regulation of RNA metabolic process	9	592	0.389249	0.530844	AT1G53750;AT1G53780;AT2G22540;AT2G32700;AT3G57230;AT4G38130;AT5G12230;AT5G19990;AT5G20000
GO:0034599	cellular response to oxidative stress	2	101	0.389424	0.530844	AT3G26060;AT4G08920
GO:0031325	positive regulation of cellular metabolic process	13	881	0.390616	0.531197	AT1G03780;AT1G53750;AT1G53780;AT1G55350;AT2G22540;AT2G32700;AT3G01090;AT3G57230;AT4G33260;AT4G38130;AT5G12230;AT5G19990;AT5G20000
GO:0009845	seed germination	3	169	0.390623	0.531197	AT2G32700;AT3G48990;AT5G56030
GO:0010449	root meristem growth	1	37	0.390864	0.531197	AT4G07410
GO:0045292	mRNA cis splicing, via spliceosome	1	37	0.390864	0.531197	AT1G04080
GO:0019941	modification-dependent protein catabolic process	7	452	0.395406	0.536963	AT1G06590;AT1G13060;AT1G78870;AT3G53120;AT4G05420;AT4G10570;AT5G05080
GO:0071555	cell wall organization	9	596	0.396816	0.538098	AT1G14720;AT1G60590;AT1G78240;AT2G26330;AT2G32700;AT4G23100;AT4G34480;AT5G09870;AT5G64740
GO:0006396	RNA processing	13	885	0.39684	0.538098	AT1G04080;AT1G07910;AT1G31660;AT1G52930;AT1G80070;AT2G43410;AT3G25840;AT3G55170;AT4G20910;AT5G04430;AT5G12220;AT5G13650;AT5G15550
GO:0007031	peroxisome organization	1	38	0.398977	0.538559	AT5G47040
GO:0016482	cytosolic transport	1	38	0.398977	0.538559	AT1G71270
GO:0046854	phosphatidylinositol phosphorylation	1	38	0.398977	0.538559	AT1G49340
GO:0047484	regulation of response to osmotic stress	1	38	0.398977	0.538559	AT2G32700
GO:0051304	chromosome separation	1	38	0.398977	0.538559	AT1G06590
GO:2001252	positive regulation of chromosome organization	1	38	0.398977	0.538559	AT1G06590
GO:0071229	cellular response to acid chemical	9	598	0.400601	0.540346	AT1G67890;AT2G26980;AT3G01090;AT3G11540;AT3G17410;AT3G19100;AT4G34000;AT5G60410;AT5G66070
GO:0006417	regulation of translation	3	172	0.401357	0.540554	AT1G02080;AT1G78630;AT2G22540
GO:0009932	cell tip growth	3	172	0.401357	0.540554	AT1G71270;AT2G34480;AT3G51460
GO:0006817	phosphate ion transport	1	39	0.406983	0.543652	AT5G51050
GO:0006833	water transport	1	39	0.406983	0.543652	AT2G26330
GO:0006891	intra-Golgi vesicle-mediated transport	1	39	0.406983	0.543652	AT1G52360
GO:0010048	vernalization response	1	39	0.406983	0.543652	AT4G16845
GO:0030422	production of siRNA involved in RNA interference	1	39	0.406983	0.543652	AT4G20910
GO:0032875	regulation of DNA endoreduplication	1	39	0.406983	0.543652	AT1G55350
GO:0042044	fluid transport	1	39	0.406983	0.543652	AT2G26330
GO:0042775	mitochondrial ATP synthesis coupled electron transport	1	39	0.406983	0.543652	AT4G32470
GO:0048574	long-day photoperiodism, flowering	1	39	0.406983	0.543652	AT1G01060
GO:0051225	spindle assembly	1	39	0.406983	0.543652	AT1G03780
GO:1900055	regulation of leaf senescence	1	39	0.406983	0.543652	AT3G01090
GO:0030036	actin cytoskeleton organization	2	105	0.408103	0.544743	AT3G18060;AT5G54650
GO:0034248	regulation of cellular amide metabolic process	3	175	0.412038	0.549287	AT1G02080;AT1G78630;AT2G22540
GO:0006820	anion transport	6	388	0.412418	0.549287	AT1G30400;AT2G32040;AT3G30390;AT3G59360;AT4G08920;AT5G51050
GO:0006403	RNA localization	2	106	0.412729	0.549287	AT1G75340;AT2G02160
GO:0009965	leaf morphogenesis	2	106	0.412729	0.549287	AT2G26330;AT4G08920
GO:0098754	detoxification	4	246	0.414018	0.550595	AT1G24350;AT3G26060;AT3G54660;AT5G48880
GO:0090407	organophosphate biosynthetic process	7	461	0.414945	0.55142	AT1G71697;AT2G36530;AT2G38280;AT3G05630;AT3G14205;AT3G52930;AT4G04040
GO:0006812	cation transport	9	606	0.41575	0.552081	AT1G01790;AT1G07670;AT1G10130;AT1G30400;AT1G53760;AT1G54370;AT4G27860;AT5G51050;AT5G53010
GO:0043632	modification-dependent macromolecule catabolic process	7	464	0.421451	0.557521	AT1G06590;AT1G13060;AT1G78870;AT3G53120;AT4G05420;AT4G10570;AT5G05080
GO:0010043	response to zinc ion	1	41	0.422677	0.557521	AT5G17920
GO:0010162	seed dormancy process	1	41	0.422677	0.557521	AT1G67890
GO:0015850	organic hydroxy compound transport	1	41	0.422677	0.557521	AT5G59420
GO:0018108	peptidyl-tyrosine phosphorylation	1	41	0.422677	0.557521	AT3G19100
GO:0018212	peptidyl-tyrosine modification	1	41	0.422677	0.557521	AT3G19100
GO:0022611	dormancy process	1	41	0.422677	0.557521	AT1G67890
GO:0035195	gene silencing by miRNA	1	41	0.422677	0.557521	AT4G20910
GO:0090332	stomatal closure	1	41	0.422677	0.557521	AT5G56030
GO:0034655	nucleobase-containing compound catabolic process	4	249	0.422947	0.557521	AT2G36530;AT3G52930;AT4G04040;AT5G40270
GO:0046777	protein autophosphorylation	4	250	0.425916	0.560148	AT2G26330;AT3G14840;AT3G19100;AT4G08920
GO:0007167	enzyme linked receptor protein signaling pathway	3	179	0.426186	0.560148	AT2G13800;AT3G17410;AT3G58690
GO:0007178	transmembrane receptor protein serine/threonine kinase signaling pathway	3	179	0.426186	0.560148	AT2G13800;AT3G17410;AT3G58690
GO:0044036	cell wall macromolecule metabolic process	3	179	0.426186	0.560148	AT1G14720;AT1G78240;AT4G32120
GO:0044272	sulfur compound biosynthetic process	3	180	0.429705	0.563174	AT4G23100;AT4G30530;AT5G17920
GO:0098869	cellular oxidant detoxification	3	180	0.429705	0.563174	AT1G24350;AT3G26060;AT3G54660
GO:0010167	response to nitrate	1	42	0.430368	0.563174	AT4G24020
GO:0016108	tetraterpenoid metabolic process	1	42	0.430368	0.563174	AT1G08550
GO:0016116	carotenoid metabolic process	1	42	0.430368	0.563174	AT1G08550
GO:0080050	regulation of seed development	1	42	0.430368	0.563174	AT1G55350
GO:0022411	cellular component disassembly	2	110	0.431054	0.563252	AT2G20190;AT3G18060
GO:0060918	auxin transport	2	110	0.431054	0.563252	AT4G07410;AT4G08920
GO:0006721	terpenoid metabolic process	3	181	0.433216	0.565256	AT1G08550;AT4G15340;AT5G11380
GO:0033692	cellular polysaccharide biosynthetic process	3	181	0.433216	0.565256	AT1G78240;AT5G09870;AT5G64740
GO:0010628	positive regulation of gene expression	9	616	0.434673	0.566746	AT1G53750;AT1G53780;AT2G22540;AT2G32700;AT3G57230;AT4G38130;AT5G12230;AT5G19990;AT5G20000
GO:0051173	positive regulation of nitrogen compound metabolic process	12	836	0.435012	0.566777	AT1G03780;AT1G53750;AT1G53780;AT1G55350;AT2G22540;AT2G32700;AT3G57230;AT4G33260;AT4G38130;AT5G12230;AT5G19990;AT5G20000
GO:0051347	positive regulation of transferase activity	2	111	0.435587	0.566915	AT1G03780;AT4G33260
GO:0048609	multicellular organismal reproductive process	3	182	0.436719	0.566915	AT1G17420;AT1G67890;AT2G32700
GO:0005985	sucrose metabolic process	1	43	0.437956	0.566915	AT5G20280
GO:0006661	phosphatidylinositol biosynthetic process	1	43	0.437956	0.566915	AT3G14205
GO:0009756	carbohydrate mediated signaling	1	43	0.437956	0.566915	AT3G01090
GO:0010182	sugar mediated signaling pathway	1	43	0.437956	0.566915	AT3G01090
GO:0017004	cytochrome complex assembly	1	43	0.437956	0.566915	AT4G32470
GO:0048571	long-day photoperiodism	1	43	0.437956	0.566915	AT1G01060
GO:1901568	fatty acid derivative metabolic process	1	43	0.437956	0.566915	AT1G68530
GO:0071554	cell wall organization or biogenesis	11	765	0.439053	0.567926	AT1G14720;AT1G60590;AT1G78240;AT2G26330;AT2G32700;AT4G08920;AT4G23100;AT4G32120;AT4G34480;AT5G09870;AT5G64740
GO:0007005	mitochondrion organization	3	183	0.440214	0.569019	AT3G52140;AT4G18810;AT4G32470
GO:0098655	cation transmembrane transport	7	473	0.440923	0.569526	AT1G01790;AT1G07670;AT1G10130;AT1G53760;AT1G54370;AT4G27860;AT5G53010
GO:0016570	histone modification	4	256	0.443645	0.572487	AT1G08620;AT2G25880;AT2G27350;AT4G38130
GO:0031349	positive regulation of defense response	2	113	0.444596	0.572487	AT4G08920;AT4G13040
GO:0010951	negative regulation of endopeptidase activity	1	44	0.445444	0.572487	AT5G05110
GO:0030004	cellular monovalent inorganic cation homeostasis	1	44	0.445444	0.572487	AT1G54370
GO:0046835	carbohydrate phosphorylation	1	44	0.445444	0.572487	AT4G04040
GO:0048444	floral organ morphogenesis	1	44	0.445444	0.572487	AT4G20910
GO:0051181	cofactor transport	1	44	0.445444	0.572487	AT2G32040
GO:0019439	aromatic compound catabolic process	5	330	0.447593	0.574427	AT2G36530;AT3G52930;AT4G04040;AT5G40270;AT5G48880
GO:0019693	ribose phosphate metabolic process	5	330	0.447593	0.574427	AT2G36530;AT2G38280;AT3G52930;AT4G04040;AT4G32470
GO:0009914	hormone transport	2	114	0.44907	0.575912	AT4G07410;AT4G08920
GO:0044262	cellular carbohydrate metabolic process	7	477	0.449547	0.576112	AT1G14720;AT1G78240;AT3G01090;AT4G04040;AT5G09870;AT5G20280;AT5G64740
GO:0006004	fucose metabolic process	1	45	0.452833	0.577442	AT1G53770
GO:0006879	cellular iron ion homeostasis	1	45	0.452833	0.577442	AT4G27860
GO:0007030	Golgi organization	1	45	0.452833	0.577442	AT1G05520
GO:0010466	negative regulation of peptidase activity	1	45	0.452833	0.577442	AT5G05110
GO:0052548	regulation of endopeptidase activity	1	45	0.452833	0.577442	AT5G05110
GO:0070988	demethylation	1	45	0.452833	0.577442	AT1G08620
GO:2001020	regulation of response to DNA damage stimulus	1	45	0.452833	0.577442	AT1G68310
GO:0006260	DNA replication	3	188	0.457562	0.582646	AT1G55350;AT3G52050;AT5G04590
GO:0032504	multicellular organism reproduction	3	188	0.457562	0.582646	AT1G17420;AT1G67890;AT2G32700
GO:0016246	RNA interference	1	46	0.460123	0.585493	AT4G20910
GO:0010604	positive regulation of macromolecule metabolic process	12	852	0.46101	0.586045	AT1G03780;AT1G53750;AT1G53780;AT1G55350;AT2G22540;AT2G32700;AT3G57230;AT4G33260;AT4G38130;AT5G12230;AT5G19990;AT5G20000
GO:0016569	covalent chromatin modification	4	262	0.461209	0.586045	AT1G08620;AT2G25880;AT2G27350;AT4G38130
GO:1905393	plant organ formation	2	117	0.462371	0.586775	AT4G07410;AT4G20910
GO:0032259	methylation	7	483	0.462436	0.586775	AT1G50410;AT1G73320;AT1G78240;AT3G15530;AT4G20910;AT5G17920;AT5G49810
GO:0045229	external encapsulating structure organization	9	633	0.466701	0.589499	AT1G14720;AT1G60590;AT1G78240;AT2G26330;AT2G32700;AT4G23100;AT4G34480;AT5G09870;AT5G64740
GO:0030029	actin filament-based process	2	118	0.466762	0.589499	AT3G18060;AT5G54650
GO:0000027	ribosomal large subunit assembly	1	47	0.467317	0.589499	AT1G52930
GO:0006638	neutral lipid metabolic process	1	47	0.467317	0.589499	AT5G63770
GO:0006639	acylglycerol metabolic process	1	47	0.467317	0.589499	AT5G63770
GO:0010928	regulation of auxin mediated signaling pathway	1	47	0.467317	0.589499	AT1G07910
GO:0016575	histone deacetylation	1	47	0.467317	0.589499	AT4G38130
GO:0052547	regulation of peptidase activity	1	47	0.467317	0.589499	AT5G05110
GO:0006486	protein glycosylation	3	191	0.467862	0.589499	AT1G53770;AT3G11540;AT4G32120
GO:0043413	macromolecule glycosylation	3	191	0.467862	0.589499	AT1G53770;AT3G11540;AT4G32120
GO:0009101	glycoprotein biosynthetic process	3	192	0.471276	0.59297	AT1G53770;AT3G11540;AT4G32120
GO:1990748	cellular detoxification	3	192	0.471276	0.59297	AT1G24350;AT3G26060;AT3G54660
GO:0006476	protein deacetylation	1	48	0.474415	0.596086	AT4G38130
GO:0046283	anthocyanin-containing compound metabolic process	1	48	0.474415	0.596086	AT4G08920
GO:0006520	cellular amino acid metabolic process	7	489	0.475259	0.596729	AT3G58610;AT4G10320;AT4G30530;AT5G16715;AT5G17920;AT5G26830;AT5G49030
GO:1901361	organic cyclic compound catabolic process	5	341	0.475865	0.597073	AT2G36530;AT3G52930;AT4G04040;AT5G40270;AT5G48880
GO:0042440	pigment metabolic process	3	194	0.478074	0.597167	AT1G08520;AT4G08920;AT5G13630
GO:0090351	seedling development	3	194	0.478074	0.597167	AT2G32700;AT3G48990;AT5G56030
GO:0018193	peptidyl-amino acid modification	7	491	0.479517	0.597167	AT1G53780;AT2G25880;AT3G19100;AT3G25220;AT4G32120;AT4G38130;AT5G60410
GO:0006302	double-strand break repair	2	121	0.479809	0.597167	AT1G16970;AT5G16270
GO:0016050	vesicle organization	2	121	0.479809	0.597167	AT1G05520;AT1G65260
GO:0000165	MAPK cascade	1	49	0.481419	0.597167	AT2G42880
GO:0006006	glucose metabolic process	1	49	0.481419	0.597167	AT3G52930
GO:0006541	glutamine metabolic process	1	49	0.481419	0.597167	AT4G30530
GO:0007062	sister chromatid cohesion	1	49	0.481419	0.597167	AT5G16270
GO:0009407	toxin catabolic process	1	49	0.481419	0.597167	AT5G48880
GO:0010027	thylakoid membrane organization	1	49	0.481419	0.597167	AT1G65260
GO:0010311	lateral root formation	1	49	0.481419	0.597167	AT4G07410
GO:0034765	regulation of ion transmembrane transport	1	49	0.481419	0.597167	AT4G08920
GO:0045861	negative regulation of proteolysis	1	49	0.481419	0.597167	AT5G05110
GO:0051193	regulation of cofactor metabolic process	1	49	0.481419	0.597167	AT4G08920
GO:0090329	regulation of DNA-dependent DNA replication	1	49	0.481419	0.597167	AT1G55350
GO:0051716	cellular response to stimulus	43	3184	0.481586	0.597167	AT1G07910;AT1G16970;AT1G24350;AT1G29390;AT1G49340;AT1G66270;AT1G66280;AT1G67890;AT1G68310;AT1G75340;AT1G78870;AT1G80850;AT2G13800;AT2G26330;AT2G26980;AT2G32700;AT2G39840;AT2G41100;AT2G42880;AT2G45170;AT3G01090;AT3G05630;AT3G11540;AT3G17410;AT3G19100;AT3G26060;AT3G54660;AT3G58690;AT3G61420;AT4G05420;AT4G08920;AT4G13040;AT4G16990;AT4G23100;AT4G34000;AT5G13080;AT5G16270;AT5G48880;AT5G56010;AT5G56030…
GO:0009165	nucleotide biosynthetic process	4	270	0.484321	0.600144	AT2G36530;AT2G38280;AT3G52930;AT4G04040
GO:0009081	branched-chain amino acid metabolic process	1	50	0.48833	0.603117	AT3G58610
GO:0035601	protein deacylation	1	50	0.48833	0.603117	AT4G38130
GO:0042026	protein refolding	1	50	0.48833	0.603117	AT4G39960
GO:1901990	regulation of mitotic cell cycle phase transition	1	50	0.48833	0.603117	AT1G06590
GO:0062012	regulation of small molecule metabolic process	2	123	0.488397	0.603117	AT4G13040;AT5G60410
GO:0048868	pollen tube development	3	198	0.491547	0.60659	AT1G71270;AT2G34480;AT5G60410
GO:0098813	nuclear chromosome segregation	2	124	0.492658	0.60741	AT1G06590;AT5G16270
GO:0010608	posttranscriptional regulation of gene expression	4	273	0.492887	0.60741	AT1G02080;AT1G78630;AT2G22540;AT4G20910
GO:0009067	aspartate family amino acid biosynthetic process	1	51	0.495149	0.608529	AT5G17920
GO:0010075	regulation of meristem growth	1	51	0.495149	0.608529	AT4G08920
GO:0016236	macroautophagy	1	51	0.495149	0.608529	AT1G05520
GO:0030833	regulation of actin filament polymerization	1	51	0.495149	0.608529	AT5G54650
GO:0009250	glucan biosynthetic process	2	125	0.496896	0.610259	AT5G09870;AT5G64740
GO:1901293	nucleoside phosphate biosynthetic process	4	275	0.498565	0.611891	AT2G36530;AT2G38280;AT3G52930;AT4G04040
GO:0000398	mRNA splicing, via spliceosome	3	201	0.501539	0.61261	AT1G04080;AT1G80070;AT3G25840
GO:0006383	transcription by RNA polymerase III	1	52	0.501877	0.61261	AT3G49410
GO:0030041	actin filament polymerization	1	52	0.501877	0.61261	AT5G54650
GO:0034762	regulation of transmembrane transport	1	52	0.501877	0.61261	AT4G08920
GO:0042773	ATP synthesis coupled electron transport	1	52	0.501877	0.61261	AT4G32470
GO:0051607	defense response to virus	1	52	0.501877	0.61261	AT4G20910
GO:0071166	ribonucleoprotein complex localization	1	52	0.501877	0.61261	AT2G02160
GO:0071426	ribonucleoprotein complex export from nucleus	1	52	0.501877	0.61261	AT2G02160
GO:0016458	gene silencing	3	202	0.504848	0.615424	AT1G50410;AT2G43410;AT4G20910
GO:1901701	cellular response to oxygen-containing compound	11	804	0.504867	0.615424	AT1G67890;AT1G75340;AT2G26980;AT3G01090;AT3G11540;AT3G17410;AT3G19100;AT4G08920;AT4G34000;AT5G60410;AT5G66070
GO:0010150	leaf senescence	2	127	0.505306	0.615542	AT2G39730;AT3G01090
GO:0009100	glycoprotein metabolic process	3	203	0.508145	0.617778	AT1G53770;AT3G11540;AT4G32120
GO:0006289	nucleotide-excision repair	1	53	0.508516	0.617778	AT3G61420
GO:0009631	cold acclimation	1	53	0.508516	0.617778	AT1G29390
GO:0071248	cellular response to metal ion	1	53	0.508516	0.617778	AT5G56010
GO:0097237	cellular response to toxic substance	3	204	0.511431	0.6209	AT1G24350;AT3G26060;AT3G54660
GO:0019318	hexose metabolic process	2	129	0.513623	0.621537	AT1G53770;AT3G52930
GO:0048588	developmental cell growth	3	205	0.514705	0.621537	AT1G71270;AT2G34480;AT3G51460
GO:0007602	phototransduction	1	54	0.515067	0.621537	AT4G05420
GO:0009585	red, far-red light phototransduction	1	54	0.515067	0.621537	AT4G05420
GO:0009788	negative regulation of abscisic acid-activated signaling pathway	1	54	0.515067	0.621537	AT5G66070
GO:0010039	response to iron ion	1	54	0.515067	0.621537	AT1G78870
GO:0055088	lipid homeostasis	1	54	0.515067	0.621537	AT4G16760
GO:1901420	negative regulation of response to alcohol	1	54	0.515067	0.621537	AT5G66070
GO:1905958	negative regulation of cellular response to alcohol	1	54	0.515067	0.621537	AT5G66070
GO:0051338	regulation of transferase activity	3	207	0.521219	0.626813	AT1G03780;AT4G33260;AT4G37490
GO:0000122	negative regulation of transcription by RNA polymerase II	1	55	0.521531	0.626813	AT5G13080
GO:0006119	oxidative phosphorylation	1	55	0.521531	0.626813	AT4G32470
GO:0034614	cellular response to reactive oxygen species	1	55	0.521531	0.626813	AT4G08920
GO:0042023	DNA endoreduplication	1	55	0.521531	0.626813	AT1G55350
GO:1901987	regulation of cell cycle phase transition	1	55	0.521531	0.626813	AT1G06590
GO:0043412	macromolecule modification	47	3532	0.522659	0.627749	AT1G03780;AT1G06590;AT1G08620;AT1G45474;AT1G49340;AT1G50410;AT1G53770;AT1G53780;AT1G67890;AT1G78870;AT2G13800;AT2G20050;AT2G25880;AT2G26330;AT2G26980;AT2G27350;AT2G30600;AT2G39810;AT2G39840;AT2G42880;AT3G01090;AT3G11540;AT3G14840;AT3G17410;AT3G19100;AT3G25220;AT3G25840;AT3G58690;AT3G61420;AT4G05420;AT4G08920;AT4G10340;AT4G10570;AT4G11240;AT4G20910;AT4G23270;AT4G32120;AT4G33260;AT4G37040;AT4G37490…
GO:0009657	plastid organization	4	284	0.523769	0.628663	AT1G01790;AT1G65260;AT5G40270;AT5G45390
GO:0006643	membrane lipid metabolic process	2	132	0.525926	0.63041	AT1G33700;AT3G05630
GO:0031401	positive regulation of protein modification process	2	132	0.525926	0.63041	AT1G03780;AT4G33260
GO:0009668	plastid membrane organization	1	56	0.527909	0.630684	AT1G65260
GO:0032271	regulation of protein polymerization	1	56	0.527909	0.630684	AT5G54650
GO:0040011	locomotion	1	56	0.527909	0.630684	AT5G60410
GO:0044743	protein transmembrane import into intracellular organelle	1	56	0.527909	0.630684	AT5G47040
GO:0044772	mitotic cell cycle phase transition	1	56	0.527909	0.630684	AT1G06590
GO:0010468	regulation of gene expression	38	2861	0.529464	0.6319	AT1G01060;AT1G02080;AT1G04970;AT1G08465;AT1G08620;AT1G50410;AT1G53750;AT1G53780;AT1G67890;AT1G69310;AT1G78630;AT2G22540;AT2G27350;AT2G31380;AT2G32700;AT2G35940;AT2G36400;AT2G39810;AT2G42880;AT2G43410;AT3G22760;AT3G57230;AT3G61420;AT4G13040;AT4G16845;AT4G20330;AT4G20910;AT4G24020;AT4G32010;AT4G34000;AT4G38130;AT4G38550;AT5G04590;AT5G12230;AT5G13080;AT5G13650;AT5G19990;AT5G20000
GO:0080167	response to karrikin	2	133	0.52998	0.6319	AT1G80530;AT3G52930
GO:0090693	plant organ senescence	2	133	0.52998	0.6319	AT2G39730;AT3G01090
GO:0000097	sulfur amino acid biosynthetic process	1	57	0.534202	0.634409	AT5G17920
GO:0006099	tricarboxylic acid cycle	1	57	0.534202	0.634409	AT2G42600
GO:0006101	citrate metabolic process	1	57	0.534202	0.634409	AT2G42600
GO:0006338	chromatin remodeling	1	57	0.534202	0.634409	AT1G08620
GO:0006900	vesicle budding from membrane	1	57	0.534202	0.634409	AT1G05520
GO:0098732	macromolecule deacylation	1	57	0.534202	0.634409	AT4G38130
GO:0042545	cell wall modification	2	135	0.538018	0.638519	AT2G32700;AT4G23100
GO:0006405	RNA export from nucleus	1	58	0.540411	0.639671	AT2G02160
GO:0009312	oligosaccharide biosynthetic process	1	58	0.540411	0.639671	AT5G20280
GO:0010411	xyloglucan metabolic process	1	58	0.540411	0.639671	AT1G14720
GO:0046364	monosaccharide biosynthetic process	1	58	0.540411	0.639671	AT3G52930
GO:0009698	phenylpropanoid metabolic process	2	136	0.542001	0.64113	AT1G66270;AT3G50740
GO:0070647	protein modification by small protein conjugation or removal	12	904	0.543951	0.643014	AT1G06590;AT1G78870;AT2G27350;AT2G30600;AT2G39810;AT4G05420;AT4G10570;AT4G33260;AT5G05080;AT5G60410;AT5G66070;AT5G67440
GO:0006611	protein export from nucleus	1	59	0.546538	0.645519	AT2G02160
GO:0070085	glycosylation	3	215	0.546788	0.645519	AT1G53770;AT3G11540;AT4G32120
GO:0006139	nucleobase-containing compound metabolic process	65	4925	0.550303	0.649242	AT1G01060;AT1G04080;AT1G07910;AT1G08465;AT1G08620;AT1G16970;AT1G31660;AT1G50410;AT1G52930;AT1G53750;AT1G53780;AT1G55350;AT1G67890;AT1G68310;AT1G69310;AT1G78870;AT1G80070;AT1G80850;AT2G22540;AT2G27350;AT2G31380;AT2G32700;AT2G35940;AT2G36400;AT2G36530;AT2G38280;AT2G39810;AT2G43410;AT3G10690;AT3G22760;AT3G25840;AT3G48470;AT3G49410;AT3G52050;AT3G52930;AT3G55170;AT3G57230;AT3G61420;AT4G04040;AT4G05420…
GO:0000070	mitotic sister chromatid segregation	1	60	0.552584	0.649801	AT1G06590
GO:0009247	glycolipid biosynthetic process	1	60	0.552584	0.649801	AT3G05630
GO:0016144	S-glycoside biosynthetic process	1	60	0.552584	0.649801	AT4G23100
GO:0019758	glycosinolate biosynthetic process	1	60	0.552584	0.649801	AT4G23100
GO:0019761	glucosinolate biosynthetic process	1	60	0.552584	0.649801	AT4G23100
GO:0009658	chloroplast organization	3	217	0.553055	0.64993	AT1G01790;AT5G40270;AT5G45390
GO:0010383	cell wall polysaccharide metabolic process	2	139	0.553807	0.650389	AT1G14720;AT1G78240
GO:0051510	regulation of unidimensional cell growth	1	61	0.558549	0.653823	AT4G08920
GO:0070592	cell wall polysaccharide biosynthetic process	1	61	0.558549	0.653823	AT1G78240
GO:0071322	cellular response to carbohydrate stimulus	1	61	0.558549	0.653823	AT3G01090
GO:0097164	ammonium ion metabolic process	1	61	0.558549	0.653823	AT1G71697
GO:0140053	mitochondrial gene expression	1	61	0.558549	0.653823	AT5G49030
GO:0055086	nucleobase-containing small molecule metabolic process	7	532	0.564236	0.659425	AT2G36530;AT2G38280;AT3G52930;AT4G04040;AT4G08920;AT4G32470;AT5G40270
GO:0008284	positive regulation of cell proliferation	1	62	0.564435	0.659425	AT4G37490
GO:0032508	DNA duplex unwinding	1	62	0.564435	0.659425	AT1G16970
GO:0042180	cellular ketone metabolic process	2	142	0.565397	0.66012	AT4G13040;AT5G60410
GO:0006811	ion transport	13	995	0.565925	0.660307	AT1G01790;AT1G07670;AT1G10130;AT1G30400;AT1G53760;AT1G54370;AT2G32040;AT3G30390;AT3G59360;AT4G08920;AT4G27860;AT5G51050;AT5G53010
GO:0046700	heterocycle catabolic process	4	301	0.569645	0.662765	AT2G36530;AT3G52930;AT4G04040;AT5G40270
GO:0006612	protein targeting to membrane	1	63	0.570243	0.662765	AT3G53120
GO:0031050	dsRNA processing	1	63	0.570243	0.662765	AT4G20910
GO:0044770	cell cycle phase transition	1	63	0.570243	0.662765	AT1G06590
GO:0070918	production of small RNA involved in gene silencing by RNA	1	63	0.570243	0.662765	AT4G20910
GO:0072350	tricarboxylic acid metabolic process	1	63	0.570243	0.662765	AT2G42600
GO:0090304	nucleic acid metabolic process	58	4423	0.570718	0.662889	AT1G01060;AT1G04080;AT1G07910;AT1G08465;AT1G08620;AT1G16970;AT1G31660;AT1G50410;AT1G52930;AT1G53750;AT1G53780;AT1G55350;AT1G67890;AT1G68310;AT1G69310;AT1G78870;AT1G80070;AT1G80850;AT2G22540;AT2G27350;AT2G31380;AT2G32700;AT2G35940;AT2G36400;AT2G39810;AT2G43410;AT3G10690;AT3G22760;AT3G25840;AT3G48470;AT3G49410;AT3G52050;AT3G55170;AT3G57230;AT3G61420;AT4G05420;AT4G10320;AT4G13040;AT4G16845;AT4G20330…
GO:0006720	isoprenoid metabolic process	3	223	0.571546	0.663165	AT1G08550;AT4G15340;AT5G11380
GO:0009755	hormone-mediated signaling pathway	12	922	0.571694	0.663165	AT1G07910;AT1G67890;AT1G75340;AT2G26980;AT3G01090;AT3G11540;AT3G17410;AT3G19100;AT4G13040;AT4G34000;AT5G60410;AT5G66070
GO:0015893	drug transport	2	144	0.573003	0.663827	AT2G32040;AT5G51050
GO:0045333	cellular respiration	2	144	0.573003	0.663827	AT2G42600;AT4G32470
GO:0000375	RNA splicing, via transesterification reactions	3	224	0.574581	0.664273	AT1G04080;AT1G80070;AT3G25840
GO:0000377	RNA splicing, via transesterification reactions with bulged adenosine as nucleophile	3	224	0.574581	0.664273	AT1G04080;AT1G80070;AT3G25840
GO:0006885	regulation of pH	1	64	0.575974	0.664273	AT1G54370
GO:0019827	stem cell population maintenance	1	64	0.575974	0.664273	AT4G38130
GO:0043269	regulation of ion transport	1	64	0.575974	0.664273	AT4G08920
GO:0051168	nuclear export	1	64	0.575974	0.664273	AT2G02160
GO:0098727	maintenance of cell number	1	64	0.575974	0.664273	AT4G38130
GO:0044270	cellular nitrogen compound catabolic process	4	305	0.58008	0.666944	AT2G36530;AT3G52930;AT4G04040;AT5G40270
GO:0009860	pollen tube growth	2	146	0.580513	0.666944	AT1G71270;AT2G34480
GO:0015698	inorganic anion transport	2	146	0.580513	0.666944	AT1G30400;AT5G51050
GO:0006470	protein dephosphorylation	3	226	0.580612	0.666944	AT2G20050;AT2G39840;AT4G11240
GO:0006665	sphingolipid metabolic process	1	65	0.581628	0.666944	AT1G33700
GO:0032392	DNA geometric change	1	65	0.581628	0.666944	AT1G16970
GO:0044038	cell wall macromolecule biosynthetic process	1	65	0.581628	0.666944	AT1G78240
GO:0070589	cellular component macromolecule biosynthetic process	1	65	0.581628	0.666944	AT1G78240
GO:0098661	inorganic anion transmembrane transport	1	65	0.581628	0.666944	AT5G51050
GO:0031323	regulation of cellular metabolic process	43	3303	0.585305	0.670732	AT1G01060;AT1G01790;AT1G02080;AT1G03780;AT1G08465;AT1G08620;AT1G53750;AT1G53780;AT1G55350;AT1G67890;AT1G69310;AT1G78630;AT2G22540;AT2G27350;AT2G31380;AT2G32700;AT2G35940;AT2G36400;AT2G39810;AT2G43410;AT3G01090;AT3G11540;AT3G22760;AT3G57230;AT3G61420;AT4G08920;AT4G13040;AT4G16845;AT4G20330;AT4G24020;AT4G32010;AT4G33260;AT4G34000;AT4G37490;AT4G38130;AT5G01920;AT5G04590;AT5G05110;AT5G12230;AT5G13080…
GO:0022904	respiratory electron transport chain	1	66	0.587207	0.670741	AT4G32470
GO:0031503	protein-containing complex localization	1	66	0.587207	0.670741	AT2G02160
GO:0046916	cellular transition metal ion homeostasis	1	66	0.587207	0.670741	AT4G27860
GO:0048767	root hair elongation	1	66	0.587207	0.670741	AT3G51460
GO:0055072	iron ion homeostasis	1	66	0.587207	0.670741	AT4G27860
GO:0006261	DNA-dependent DNA replication	2	148	0.587924	0.670741	AT1G55350;AT3G52050
GO:0051052	regulation of DNA metabolic process	2	148	0.587924	0.670741	AT1G55350;AT5G04590
GO:0006305	DNA alkylation	1	67	0.592713	0.675347	AT1G50410
GO:0006306	DNA methylation	1	67	0.592713	0.675347	AT1G50410
GO:0048638	regulation of developmental growth	2	150	0.595239	0.677796	AT1G55350;AT4G08920
GO:0018130	heterocycle biosynthetic process	42	3241	0.597307	0.678526	AT1G01060;AT1G08465;AT1G08520;AT1G08620;AT1G53750;AT1G53780;AT1G67890;AT1G69310;AT2G22540;AT2G27350;AT2G31380;AT2G32700;AT2G35940;AT2G36400;AT2G36530;AT2G38280;AT2G39810;AT2G43410;AT3G22760;AT3G49410;AT3G52050;AT3G52930;AT3G57230;AT3G61420;AT4G04040;AT4G13040;AT4G16845;AT4G20330;AT4G23100;AT4G24020;AT4G30530;AT4G32010;AT4G34000;AT4G38130;AT5G04590;AT5G12230;AT5G13050;AT5G13080;AT5G13630;AT5G19990…
GO:0000079	regulation of cyclin-dependent protein serine/threonine kinase activity	1	68	0.598144	0.678526	AT4G37490
GO:0005982	starch metabolic process	1	68	0.598144	0.678526	AT3G01090
GO:0016032	viral process	1	68	0.598144	0.678526	AT5G04430
GO:0044786	cell cycle DNA replication	1	68	0.598144	0.678526	AT1G55350
GO:1904029	regulation of cyclin-dependent protein kinase activity	1	68	0.598144	0.678526	AT4G37490
GO:0006325	chromatin organization	6	473	0.603047	0.683313	AT1G08620;AT1G50410;AT2G25880;AT2G27350;AT2G43410;AT4G38130
GO:0002252	immune effector process	1	69	0.603504	0.683313	AT4G20910
GO:0006997	nucleus organization	1	69	0.603504	0.683313	AT2G35940
GO:0048653	anther development	1	70	0.608793	0.688867	AT1G17420
GO:0007568	aging	2	154	0.609576	0.68932	AT2G39730;AT3G01090
GO:0016114	terpenoid biosynthetic process	2	155	0.6131	0.692592	AT4G15340;AT5G11380
GO:0003333	amino acid transmembrane transport	1	71	0.614011	0.692592	AT3G30390
GO:0009933	meristem structural organization	1	71	0.614011	0.692592	AT1G55350
GO:0015748	organophosphate ester transport	1	71	0.614011	0.692592	AT5G51050
GO:0005984	disaccharide metabolic process	1	72	0.61916	0.695346	AT5G20280
GO:0009066	aspartate family amino acid metabolic process	1	72	0.61916	0.695346	AT5G17920
GO:0009561	megagametogenesis	1	72	0.61916	0.695346	AT2G35940
GO:0009808	lignin metabolic process	1	72	0.61916	0.695346	AT3G50740
GO:0009850	auxin metabolic process	1	72	0.61916	0.695346	AT5G48880
GO:0010431	seed maturation	1	72	0.61916	0.695346	AT1G67890
GO:0051346	negative regulation of hydrolase activity	1	72	0.61916	0.695346	AT5G05110
GO:0000280	nuclear division	3	240	0.621293	0.697307	AT1G03780;AT1G06590;AT4G37490
GO:0060255	regulation of macromolecule metabolic process	43	3348	0.622881	0.698653	AT1G01060;AT1G02080;AT1G03780;AT1G04970;AT1G08465;AT1G08620;AT1G50410;AT1G53750;AT1G53780;AT1G55350;AT1G67890;AT1G69310;AT1G78630;AT2G22540;AT2G27350;AT2G31380;AT2G32700;AT2G35940;AT2G36400;AT2G39810;AT2G42880;AT2G43410;AT3G22760;AT3G57230;AT3G61420;AT4G13040;AT4G16845;AT4G20330;AT4G20910;AT4G24020;AT4G32010;AT4G33260;AT4G34000;AT4G37490;AT4G38130;AT4G38550;AT5G04590;AT5G05110;AT5G12230;AT5G13080…
GO:0000904	cell morphogenesis involved in differentiation	3	241	0.624094	0.698869	AT1G71270;AT2G34480;AT3G51460
GO:0043161	proteasome-mediated ubiquitin-dependent protein catabolic process	3	241	0.624094	0.698869	AT1G06590;AT1G13060;AT4G05420
GO:0031331	positive regulation of cellular catabolic process	1	73	0.62424	0.698869	AT3G01090
GO:0006109	regulation of carbohydrate metabolic process	1	74	0.629253	0.703167	AT2G32700
GO:0009736	cytokinin-activated signaling pathway	1	74	0.629253	0.703167	AT3G11540
GO:0051258	protein polymerization	1	74	0.629253	0.703167	AT5G54650
GO:0046148	pigment biosynthetic process	2	160	0.630354	0.70396	AT1G08520;AT5G13630
GO:0051640	organelle localization	2	161	0.633732	0.706937	AT1G05520;AT3G52140
GO:0001510	RNA methylation	1	75	0.634199	0.706937	AT4G20910
GO:0007033	vacuole organization	1	75	0.634199	0.706937	AT3G14205
GO:0032268	regulation of cellular protein metabolic process	7	569	0.634942	0.707327	AT1G02080;AT1G03780;AT1G78630;AT2G22540;AT4G33260;AT4G37490;AT5G05110
GO:0006342	chromatin silencing	1	76	0.639079	0.709737	AT2G43410
GO:0031123	RNA 3'-end processing	1	76	0.639079	0.709737	AT2G43410
GO:0032147	activation of protein kinase activity	1	76	0.639079	0.709737	AT1G03780
GO:0045089	positive regulation of innate immune response	1	76	0.639079	0.709737	AT4G08920
GO:0071368	cellular response to cytokinin stimulus	1	76	0.639079	0.709737	AT3G11540
GO:0000096	sulfur amino acid metabolic process	1	77	0.643895	0.714643	AT5G17920
GO:0032446	protein modification by small protein conjugation	10	815	0.64672	0.717336	AT1G06590;AT1G78870;AT2G30600;AT2G39810;AT4G05420;AT4G33260;AT5G05080;AT5G60410;AT5G66070;AT5G67440
GO:2000112	regulation of cellular macromolecule biosynthetic process	33	2609	0.647615	0.717886	AT1G01060;AT1G02080;AT1G08465;AT1G08620;AT1G53750;AT1G53780;AT1G55350;AT1G67890;AT1G69310;AT1G78630;AT2G22540;AT2G27350;AT2G31380;AT2G32700;AT2G35940;AT2G36400;AT2G39810;AT2G43410;AT3G22760;AT3G57230;AT3G61420;AT4G13040;AT4G16845;AT4G20330;AT4G24020;AT4G32010;AT4G34000;AT4G38130;AT5G04590;AT5G12230;AT5G13080;AT5G19990;AT5G20000
GO:0009896	positive regulation of catabolic process	1	78	0.648646	0.718165	AT3G01090
GO:0044282	small molecule catabolic process	3	250	0.648665	0.718165	AT3G48990;AT4G16760;AT5G48880
GO:0019438	aromatic compound biosynthetic process	42	3305	0.650222	0.719446	AT1G01060;AT1G08465;AT1G08520;AT1G08620;AT1G53750;AT1G53780;AT1G67890;AT1G69310;AT2G22540;AT2G27350;AT2G31380;AT2G32700;AT2G35940;AT2G36400;AT2G36530;AT2G38280;AT2G39810;AT2G43410;AT3G22760;AT3G49410;AT3G52050;AT3G52930;AT3G57230;AT3G61420;AT4G04040;AT4G13040;AT4G16845;AT4G20330;AT4G23100;AT4G24020;AT4G30530;AT4G32010;AT4G34000;AT4G38130;AT5G04590;AT5G12230;AT5G13050;AT5G13080;AT5G13630;AT5G19990…
GO:0006355	regulation of transcription, DNA-templated	30	2381	0.651009	0.719873	AT1G01060;AT1G08465;AT1G08620;AT1G53750;AT1G53780;AT1G67890;AT1G69310;AT2G22540;AT2G27350;AT2G31380;AT2G32700;AT2G35940;AT2G36400;AT2G39810;AT2G43410;AT3G22760;AT3G57230;AT3G61420;AT4G13040;AT4G16845;AT4G20330;AT4G24020;AT4G32010;AT4G34000;AT4G38130;AT5G04590;AT5G12230;AT5G13080;AT5G19990;AT5G20000
GO:0002684	positive regulation of immune system process	1	79	0.653334	0.721293	AT4G08920
GO:0050778	positive regulation of immune response	1	79	0.653334	0.721293	AT4G08920
GO:0015980	energy derivation by oxidation of organic compounds	2	167	0.653496	0.721293	AT2G42600;AT4G32470
GO:0006323	DNA packaging	1	80	0.65796	0.725774	AT5G04590
GO:0005976	polysaccharide metabolic process	6	503	0.66197	0.729466	AT1G14720;AT1G78240;AT2G32700;AT3G01090;AT5G09870;AT5G64740
GO:0035194	posttranscriptional gene silencing by RNA	1	81	0.662524	0.729466	AT4G20910
GO:0048532	anatomical structure arrangement	1	81	0.662524	0.729466	AT1G55350
GO:1903506	regulation of nucleic acid-templated transcription	30	2397	0.665614	0.731737	AT1G01060;AT1G08465;AT1G08620;AT1G53750;AT1G53780;AT1G67890;AT1G69310;AT2G22540;AT2G27350;AT2G31380;AT2G32700;AT2G35940;AT2G36400;AT2G39810;AT2G43410;AT3G22760;AT3G57230;AT3G61420;AT4G13040;AT4G16845;AT4G20330;AT4G24020;AT4G32010;AT4G34000;AT4G38130;AT5G04590;AT5G12230;AT5G13080;AT5G19990;AT5G20000
GO:2001141	regulation of RNA biosynthetic process	30	2397	0.665614	0.731737	AT1G01060;AT1G08465;AT1G08620;AT1G53750;AT1G53780;AT1G67890;AT1G69310;AT2G22540;AT2G27350;AT2G31380;AT2G32700;AT2G35940;AT2G36400;AT2G39810;AT2G43410;AT3G22760;AT3G57230;AT3G61420;AT4G13040;AT4G16845;AT4G20330;AT4G24020;AT4G32010;AT4G34000;AT4G38130;AT5G04590;AT5G12230;AT5G13080;AT5G19990;AT5G20000
GO:0007166	cell surface receptor signaling pathway	3	257	0.666974	0.731737	AT2G13800;AT3G17410;AT3G58690
GO:0006865	amino acid transport	1	82	0.667028	0.731737	AT3G30390
GO:0009834	plant-type secondary cell wall biogenesis	1	82	0.667028	0.731737	AT4G08920
GO:0055067	monovalent inorganic cation homeostasis	1	82	0.667028	0.731737	AT1G54370
GO:0051246	regulation of protein metabolic process	7	588	0.668609	0.733024	AT1G02080;AT1G03780;AT1G78630;AT2G22540;AT4G33260;AT4G37490;AT5G05110
GO:0010556	regulation of macromolecule biosynthetic process	33	2634	0.669529	0.733585	AT1G01060;AT1G02080;AT1G08465;AT1G08620;AT1G53750;AT1G53780;AT1G55350;AT1G67890;AT1G69310;AT1G78630;AT2G22540;AT2G27350;AT2G31380;AT2G32700;AT2G35940;AT2G36400;AT2G39810;AT2G43410;AT3G22760;AT3G57230;AT3G61420;AT4G13040;AT4G16845;AT4G20330;AT4G24020;AT4G32010;AT4G34000;AT4G38130;AT5G04590;AT5G12230;AT5G13080;AT5G19990;AT5G20000
GO:0005996	monosaccharide metabolic process	2	174	0.675472	0.738268	AT1G53770;AT3G52930
GO:0006475	internal protein amino acid acetylation	1	84	0.675856	0.738268	AT4G38130
GO:0016573	histone acetylation	1	84	0.675856	0.738268	AT4G38130
GO:0018393	internal peptidyl-lysine acetylation	1	84	0.675856	0.738268	AT4G38130
GO:0018394	peptidyl-lysine acetylation	1	84	0.675856	0.738268	AT4G38130
GO:0048229	gametophyte development	5	430	0.679498	0.741193	AT1G17420;AT1G31660;AT2G35940;AT2G43410;AT5G60410
GO:0010498	proteasomal protein catabolic process	3	262	0.679622	0.741193	AT1G06590;AT1G13060;AT4G05420
GO:0080135	regulation of cellular response to stress	1	85	0.680183	0.741193	AT1G68310
GO:2000280	regulation of root development	1	85	0.680183	0.741193	AT4G08920
GO:0044728	DNA methylation or demethylation	1	86	0.684451	0.744586	AT1G50410
GO:0044550	secondary metabolite biosynthetic process	2	177	0.684539	0.744586	AT4G23100;AT4G30530
GO:0045859	regulation of protein kinase activity	2	177	0.684539	0.744586	AT1G03780;AT4G37490
GO:0009733	response to auxin	5	433	0.685364	0.745033	AT1G01060;AT1G07910;AT2G26740;AT2G32700;AT3G05630
GO:1901362	organic cyclic compound biosynthetic process	43	3428	0.686071	0.745351	AT1G01060;AT1G08465;AT1G08520;AT1G08620;AT1G53750;AT1G53780;AT1G67890;AT1G69310;AT2G22540;AT2G27350;AT2G31380;AT2G32700;AT2G35940;AT2G36400;AT2G36530;AT2G38280;AT2G39810;AT2G43410;AT3G22760;AT3G49410;AT3G52050;AT3G52930;AT3G57230;AT3G61420;AT4G04040;AT4G13040;AT4G15340;AT4G16845;AT4G20330;AT4G23100;AT4G24020;AT4G30530;AT4G32010;AT4G34000;AT4G38130;AT5G04590;AT5G12230;AT5G13050;AT5G13080;AT5G13630…
GO:0071241	cellular response to inorganic substance	1	87	0.688663	0.747715	AT5G56010
GO:0043549	regulation of kinase activity	2	181	0.696305	0.755311	AT1G03780;AT4G37490
GO:0010639	negative regulation of organelle organization	1	89	0.69692	0.755311	AT2G20190
GO:0019722	calcium-mediated signaling	1	89	0.69692	0.755311	AT2G41100
GO:0006304	DNA modification	1	90	0.700966	0.759239	AT1G50410
GO:0045860	positive regulation of protein kinase activity	1	91	0.704958	0.762644	AT1G03780
GO:0080147	root hair cell development	1	91	0.704958	0.762644	AT3G51460
GO:0033674	positive regulation of kinase activity	1	92	0.708897	0.766444	AT1G03780
GO:0006351	transcription, DNA-templated	31	2528	0.711532	0.767876	AT1G01060;AT1G08465;AT1G08620;AT1G53750;AT1G53780;AT1G67890;AT1G69310;AT2G22540;AT2G27350;AT2G31380;AT2G32700;AT2G35940;AT2G36400;AT2G39810;AT2G43410;AT3G22760;AT3G49410;AT3G57230;AT3G61420;AT4G13040;AT4G16845;AT4G20330;AT4G24020;AT4G32010;AT4G34000;AT4G38130;AT5G04590;AT5G12230;AT5G13080;AT5G19990;AT5G20000
GO:0006473	protein acetylation	1	93	0.712784	0.767876	AT4G38130
GO:0016441	posttranscriptional gene silencing	1	93	0.712784	0.767876	AT4G20910
GO:0019932	second-messenger-mediated signaling	1	93	0.712784	0.767876	AT2G41100
GO:0051656	establishment of organelle localization	1	93	0.712784	0.767876	AT1G05520
GO:0090150	establishment of protein localization to membrane	1	93	0.712784	0.767876	AT3G53120
GO:0016567	protein ubiquitination	9	780	0.71343	0.768112	AT1G06590;AT1G78870;AT2G30600;AT2G39810;AT4G05420;AT4G33260;AT5G05080;AT5G66070;AT5G67440
GO:0016070	RNA metabolic process	48	3854	0.714611	0.768361	AT1G01060;AT1G04080;AT1G07910;AT1G08465;AT1G08620;AT1G31660;AT1G50410;AT1G52930;AT1G53750;AT1G53780;AT1G67890;AT1G69310;AT1G80070;AT2G22540;AT2G27350;AT2G31380;AT2G32700;AT2G35940;AT2G36400;AT2G39810;AT2G43410;AT3G22760;AT3G25840;AT3G49410;AT3G55170;AT3G57230;AT3G61420;AT4G10320;AT4G13040;AT4G16845;AT4G20330;AT4G20910;AT4G24020;AT4G32010;AT4G34000;AT4G38130;AT5G04430;AT5G04590;AT5G12220;AT5G12230…
GO:0009742	brassinosteroid mediated signaling pathway	1	94	0.716618	0.768361	AT1G75340
GO:0009926	auxin polar transport	1	94	0.716618	0.768361	AT4G07410
GO:0043401	steroid hormone mediated signaling pathway	1	94	0.716618	0.768361	AT1G75340
GO:0048545	response to steroid hormone	1	94	0.716618	0.768361	AT1G75340
GO:0071383	cellular response to steroid hormone stimulus	1	94	0.716618	0.768361	AT1G75340
GO:0050832	defense response to fungus	6	534	0.716821	0.768361	AT1G47128;AT2G26330;AT3G48990;AT4G16260;AT4G16990;AT4G23100
GO:0006310	DNA recombination	2	189	0.718749	0.768361	AT1G16970;AT1G68310
GO:0001934	positive regulation of protein phosphorylation	1	95	0.720402	0.768361	AT1G03780
GO:0006414	translational elongation	1	95	0.720402	0.768361	AT5G13650
GO:0009630	gravitropism	1	95	0.720402	0.768361	AT5G67440
GO:0010119	regulation of stomatal movement	1	95	0.720402	0.768361	AT1G70410
GO:0042255	ribosome assembly	1	95	0.720402	0.768361	AT1G52930
GO:0051129	negative regulation of cellular component organization	1	95	0.720402	0.768361	AT2G20190
GO:0090626	plant epidermis morphogenesis	1	95	0.720402	0.768361	AT2G26330
GO:0070887	cellular response to chemical stimulus	18	1512	0.720498	0.768361	AT1G07910;AT1G24350;AT1G67890;AT1G75340;AT2G26980;AT3G01090;AT3G11540;AT3G17410;AT3G19100;AT3G26060;AT3G54660;AT4G08920;AT4G13040;AT4G34000;AT5G48880;AT5G56010;AT5G60410;AT5G66070
GO:0045488	pectin metabolic process	2	190	0.721455	0.768924	AT1G78240;AT2G32700
GO:0034654	nucleobase-containing compound biosynthetic process	37	3012	0.723513	0.769049	AT1G01060;AT1G08465;AT1G08620;AT1G53750;AT1G53780;AT1G67890;AT1G69310;AT2G22540;AT2G27350;AT2G31380;AT2G32700;AT2G35940;AT2G36400;AT2G36530;AT2G38280;AT2G39810;AT2G43410;AT3G22760;AT3G49410;AT3G52050;AT3G52930;AT3G57230;AT3G61420;AT4G04040;AT4G13040;AT4G16845;AT4G20330;AT4G24020;AT4G32010;AT4G34000;AT4G38130;AT5G04590;AT5G12230;AT5G13080;AT5G19990;AT5G20000;AT5G40270
GO:0097659	nucleic acid-templated transcription	31	2543	0.723766	0.769049	AT1G01060;AT1G08465;AT1G08620;AT1G53750;AT1G53780;AT1G67890;AT1G69310;AT2G22540;AT2G27350;AT2G31380;AT2G32700;AT2G35940;AT2G36400;AT2G39810;AT2G43410;AT3G22760;AT3G49410;AT3G57230;AT3G61420;AT4G13040;AT4G16845;AT4G20330;AT4G24020;AT4G32010;AT4G34000;AT4G38130;AT5G04590;AT5G12230;AT5G13080;AT5G19990;AT5G20000
GO:0009812	flavonoid metabolic process	1	96	0.724136	0.769049	AT4G08920
GO:0071367	cellular response to brassinosteroid stimulus	1	96	0.724136	0.769049	AT1G75340
GO:0010016	shoot system morphogenesis	2	191	0.724138	0.769049	AT2G26330;AT4G08920
GO:0010393	galacturonan metabolic process	2	191	0.724138	0.769049	AT1G78240;AT2G32700
GO:0070925	organelle assembly	2	192	0.7268	0.77142	AT1G03780;AT1G52930
GO:0048285	organelle fission	3	283	0.728854	0.773144	AT1G03780;AT1G06590;AT4G37490
GO:0071695	anatomical structure maturation	2	193	0.72944	0.773309	AT1G67890;AT3G51460
GO:0046467	membrane lipid biosynthetic process	1	98	0.731454	0.774532	AT3G05630
GO:0065002	intracellular protein transmembrane transport	1	98	0.731454	0.774532	AT5G47040
GO:0051252	regulation of RNA metabolic process	30	2475	0.732242	0.77491	AT1G01060;AT1G08465;AT1G08620;AT1G53750;AT1G53780;AT1G67890;AT1G69310;AT2G22540;AT2G27350;AT2G31380;AT2G32700;AT2G35940;AT2G36400;AT2G39810;AT2G43410;AT3G22760;AT3G57230;AT3G61420;AT4G13040;AT4G16845;AT4G20330;AT4G24020;AT4G32010;AT4G34000;AT4G38130;AT5G04590;AT5G12230;AT5G13080;AT5G19990;AT5G20000
GO:0008299	isoprenoid biosynthetic process	2	195	0.734655	0.776044	AT4G15340;AT5G11380
GO:0009311	oligosaccharide metabolic process	1	99	0.735041	0.776044	AT5G20280
GO:0042327	positive regulation of phosphorylation	1	99	0.735041	0.776044	AT1G03780
GO:0071900	regulation of protein serine/threonine kinase activity	1	99	0.735041	0.776044	AT4G37490
GO:0010256	endomembrane system organization	1	100	0.73858	0.778963	AT1G05520
GO:0031326	regulation of cellular biosynthetic process	33	2719	0.738672	0.778963	AT1G01060;AT1G02080;AT1G08465;AT1G08620;AT1G53750;AT1G53780;AT1G55350;AT1G67890;AT1G69310;AT1G78630;AT2G22540;AT2G27350;AT2G31380;AT2G32700;AT2G35940;AT2G36400;AT2G39810;AT2G43410;AT3G22760;AT3G57230;AT3G61420;AT4G13040;AT4G16845;AT4G20330;AT4G24020;AT4G32010;AT4G34000;AT4G38130;AT5G04590;AT5G12230;AT5G13080;AT5G19990;AT5G20000
GO:0009629	response to gravity	1	101	0.742071	0.781658	AT5G67440
GO:0032870	cellular response to hormone stimulus	12	1048	0.742096	0.781658	AT1G07910;AT1G67890;AT1G75340;AT2G26980;AT3G01090;AT3G11540;AT3G17410;AT3G19100;AT4G13040;AT4G34000;AT5G60410;AT5G66070
GO:0032774	RNA biosynthetic process	31	2568	0.743485	0.782662	AT1G01060;AT1G08465;AT1G08620;AT1G53750;AT1G53780;AT1G67890;AT1G69310;AT2G22540;AT2G27350;AT2G31380;AT2G32700;AT2G35940;AT2G36400;AT2G39810;AT2G43410;AT3G22760;AT3G49410;AT3G57230;AT3G61420;AT4G13040;AT4G16845;AT4G20330;AT4G24020;AT4G32010;AT4G34000;AT4G38130;AT5G04590;AT5G12230;AT5G13080;AT5G19990;AT5G20000
GO:0010562	positive regulation of phosphorus metabolic process	1	102	0.745516	0.783882	AT1G03780
GO:0045937	positive regulation of phosphate metabolic process	1	102	0.745516	0.783882	AT1G03780
GO:0009064	glutamine family amino acid metabolic process	1	103	0.748915	0.786536	AT4G30530
GO:0010087	phloem or xylem histogenesis	1	103	0.748915	0.786536	AT2G26330
GO:0001932	regulation of protein phosphorylation	2	201	0.749791	0.786537	AT1G03780;AT4G37490
GO:0018205	peptidyl-lysine modification	2	201	0.749791	0.786537	AT4G38130;AT5G60410
GO:0043648	dicarboxylic acid metabolic process	1	104	0.752269	0.787758	AT3G48990
GO:1903825	organic acid transmembrane transport	1	104	0.752269	0.787758	AT3G30390
GO:1905039	carboxylic acid transmembrane transport	1	104	0.752269	0.787758	AT3G30390
GO:0044419	interspecies interaction between organisms	4	384	0.753867	0.788011	AT1G09270;AT4G20910;AT4G38130;AT5G04430
GO:0019219	regulation of nucleobase-containing compound metabolic process	31	2582	0.754152	0.788011	AT1G01060;AT1G08465;AT1G08620;AT1G53750;AT1G53780;AT1G55350;AT1G67890;AT1G69310;AT2G22540;AT2G27350;AT2G31380;AT2G32700;AT2G35940;AT2G36400;AT2G39810;AT2G43410;AT3G22760;AT3G57230;AT3G61420;AT4G13040;AT4G16845;AT4G20330;AT4G24020;AT4G32010;AT4G34000;AT4G38130;AT5G04590;AT5G12230;AT5G13080;AT5G19990;AT5G20000
GO:0048646	anatomical structure formation involved in morphogenesis	2	203	0.754669	0.788011	AT4G07410;AT4G20910
GO:0009889	regulation of biosynthetic process	33	2741	0.75509	0.788011	AT1G01060;AT1G02080;AT1G08465;AT1G08620;AT1G53750;AT1G53780;AT1G55350;AT1G67890;AT1G69310;AT1G78630;AT2G22540;AT2G27350;AT2G31380;AT2G32700;AT2G35940;AT2G36400;AT2G39810;AT2G43410;AT3G22760;AT3G57230;AT3G61420;AT4G13040;AT4G16845;AT4G20330;AT4G24020;AT4G32010;AT4G34000;AT4G38130;AT5G04590;AT5G12230;AT5G13080;AT5G19990;AT5G20000
GO:0051171	regulation of nitrogen compound metabolic process	38	3134	0.755093	0.788011	AT1G01060;AT1G02080;AT1G03780;AT1G08465;AT1G08620;AT1G53750;AT1G53780;AT1G55350;AT1G67890;AT1G69310;AT1G78630;AT2G22540;AT2G27350;AT2G31380;AT2G32700;AT2G35940;AT2G36400;AT2G39810;AT2G43410;AT3G22760;AT3G57230;AT3G61420;AT4G13040;AT4G16845;AT4G20330;AT4G24020;AT4G32010;AT4G33260;AT4G34000;AT4G37490;AT4G38130;AT5G04590;AT5G05110;AT5G12230;AT5G13080;AT5G19990;AT5G20000;AT5G60410
GO:0030162	regulation of proteolysis	1	105	0.755579	0.788011	AT5G05110
GO:1901659	glycosyl compound biosynthetic process	1	105	0.755579	0.788011	AT4G23100
GO:0031399	regulation of protein modification process	3	298	0.760256	0.79243	AT1G03780;AT4G33260;AT4G37490
GO:0016311	dephosphorylation	4	388	0.760976	0.792478	AT2G20050;AT2G39840;AT3G51460;AT4G11240
GO:0010410	hemicellulose metabolic process	1	107	0.762066	0.792478	AT1G14720
GO:0023014	signal transduction by protein phosphorylation	1	107	0.762066	0.792478	AT2G42880
GO:0060341	regulation of cellular localization	1	107	0.762066	0.792478	AT1G05520
GO:0035556	intracellular signal transduction	8	736	0.766136	0.79625	AT1G49340;AT2G41100;AT2G42880;AT3G01090;AT3G05630;AT3G19100;AT4G13040;AT5G63770
GO:1901607	alpha-amino acid biosynthetic process	2	210	0.771103	0.800874	AT3G58610;AT5G17920
GO:0046903	secretion	1	110	0.771476	0.800874	AT5G20280
GO:0042446	hormone biosynthetic process	2	211	0.773371	0.802378	AT1G76690;AT4G16760
GO:0048764	trichoblast maturation	1	111	0.774529	0.802653	AT3G51460
GO:0048765	root hair cell differentiation	1	111	0.774529	0.802653	AT3G51460
GO:0021700	developmental maturation	2	212	0.775619	0.802858	AT1G67890;AT3G51460
GO:0042325	regulation of phosphorylation	2	212	0.775619	0.802858	AT1G03780;AT4G37490
GO:0048469	cell maturation	1	112	0.777542	0.804385	AT3G51460
GO:0032270	positive regulation of cellular protein metabolic process	2	214	0.780058	0.80569	AT1G03780;AT4G33260
GO:0031329	regulation of cellular catabolic process	1	113	0.780515	0.80569	AT3G01090
GO:0071806	protein transmembrane transport	1	113	0.780515	0.80569	AT5G47040
GO:0009723	response to ethylene	3	309	0.781371	0.80569	AT1G01060;AT3G51440;AT4G13040
GO:0016052	carbohydrate catabolic process	3	309	0.781371	0.80569	AT2G36530;AT3G52930;AT4G04040
GO:0071495	cellular response to endogenous stimulus	12	1084	0.781493	0.80569	AT1G07910;AT1G67890;AT1G75340;AT2G26980;AT3G01090;AT3G11540;AT3G17410;AT3G19100;AT4G13040;AT4G34000;AT5G60410;AT5G66070
GO:0033044	regulation of chromosome organization	1	115	0.786342	0.809828	AT1G06590
GO:0009856	pollination	3	312	0.786857	0.809828	AT1G71270;AT2G34480;AT5G60410
GO:0044706	multi-multicellular organism process	3	312	0.786857	0.809828	AT1G71270;AT2G34480;AT5G60410
GO:0010054	trichoblast differentiation	1	117	0.792015	0.81467	AT3G51460
GO:0072657	protein localization to membrane	1	118	0.794795	0.817062	AT3G53120
GO:0051247	positive regulation of protein metabolic process	2	222	0.797052	0.818914	AT1G03780;AT4G33260
GO:0043543	protein acylation	1	120	0.800244	0.821724	AT4G38130
GO:0009741	response to brassinosteroid	1	122	0.805549	0.8267	AT1G75340
GO:0035690	cellular response to drug	1	124	0.810714	0.831525	AT4G08920
GO:0008652	cellular amino acid biosynthetic process	2	231	0.814776	0.835215	AT3G58610;AT5G17920
GO:0048468	cell development	3	329	0.815832	0.835821	AT1G71270;AT2G34480;AT3G51460
GO:0008033	tRNA processing	1	127	0.818205	0.837775	AT1G07910
GO:0007165	signal transduction	23	2033	0.820207	0.839308	AT1G07910;AT1G49340;AT1G67890;AT1G75340;AT2G13800;AT2G26980;AT2G39840;AT2G41100;AT2G42880;AT3G01090;AT3G05630;AT3G11540;AT3G17410;AT3G19100;AT3G58690;AT4G05420;AT4G08920;AT4G13040;AT4G16990;AT4G34000;AT5G60410;AT5G63770;AT5G66070
GO:0071897	DNA biosynthetic process	1	128	0.820636	0.839308	AT3G52050
GO:0009894	regulation of catabolic process	1	130	0.825402	0.843702	AT3G01090
GO:0006397	mRNA processing	4	432	0.828992	0.846891	AT1G04080;AT1G80070;AT2G43410;AT3G25840
GO:1901698	response to nitrogen compound	3	340	0.832751	0.850247	AT2G32700;AT4G24020;AT5G66070
GO:0010200	response to chitin	1	137	0.841107	0.857859	AT5G66070
GO:0080090	regulation of primary metabolic process	37	3196	0.84116	0.857859	AT1G01060;AT1G02080;AT1G03780;AT1G08465;AT1G08620;AT1G53750;AT1G53780;AT1G55350;AT1G67890;AT1G69310;AT1G78630;AT2G22540;AT2G27350;AT2G31380;AT2G32700;AT2G35940;AT2G36400;AT2G39810;AT2G43410;AT3G22760;AT3G57230;AT3G61420;AT4G13040;AT4G16845;AT4G20330;AT4G24020;AT4G32010;AT4G33260;AT4G34000;AT4G37490;AT4G38130;AT5G04590;AT5G05110;AT5G12230;AT5G13080;AT5G19990;AT5G20000
GO:0061024	membrane organization	2	247	0.8429	0.858999	AT1G05520;AT1G65260
GO:0009308	amine metabolic process	1	138	0.843233	0.858999	AT3G43670
GO:1901605	alpha-amino acid metabolic process	3	350	0.846959	0.862306	AT3G58610;AT4G30530;AT5G17920
GO:0023052	signaling	23	2077	0.848764	0.863654	AT1G07910;AT1G49340;AT1G67890;AT1G75340;AT2G13800;AT2G26980;AT2G39840;AT2G41100;AT2G42880;AT3G01090;AT3G05630;AT3G11540;AT3G17410;AT3G19100;AT3G58690;AT4G05420;AT4G08920;AT4G13040;AT4G16990;AT4G34000;AT5G60410;AT5G63770;AT5G66070
GO:0043414	macromolecule methylation	2	252	0.850863	0.864822	AT1G50410;AT4G20910
GO:0055085	transmembrane transport	14	1331	0.850873	0.864822	AT1G01790;AT1G07670;AT1G10130;AT1G30400;AT1G53760;AT1G54370;AT2G01320;AT3G30390;AT3G59360;AT4G08920;AT4G27860;AT5G47040;AT5G51050;AT5G53010
GO:0019220	regulation of phosphate metabolic process	2	257	0.858458	0.871546	AT1G03780;AT4G37490
GO:0051174	regulation of phosphorus metabolic process	2	257	0.858458	0.871546	AT1G03780;AT4G37490
GO:0010243	response to organonitrogen compound	2	260	0.862844	0.875504	AT2G32700;AT5G66070
GO:0016071	mRNA metabolic process	5	559	0.867891	0.880129	AT1G04080;AT1G80070;AT2G43410;AT3G25840;AT4G20910
GO:0071310	cellular response to organic substance	12	1186	0.869603	0.881368	AT1G07910;AT1G67890;AT1G75340;AT2G26980;AT3G01090;AT3G11540;AT3G17410;AT3G19100;AT4G13040;AT4G34000;AT5G60410;AT5G66070
GO:0022900	electron transport chain	2	266	0.871245	0.882038	AT3G54660;AT4G32470
GO:0044092	negative regulation of molecular function	2	266	0.871245	0.882038	AT1G01060;AT5G05110
GO:0008643	carbohydrate transport	1	153	0.871918	0.882222	AT3G59360
GO:0012501	programmed cell death	1	163	0.888071	0.89806	AT4G08920
GO:0007154	cell communication	25	2324	0.892157	0.901534	AT1G07910;AT1G49340;AT1G66270;AT1G67890;AT1G75340;AT2G13800;AT2G26980;AT2G39840;AT2G41100;AT2G42880;AT2G45170;AT3G01090;AT3G05630;AT3G11540;AT3G17410;AT3G19100;AT3G58690;AT4G05420;AT4G08920;AT4G13040;AT4G16990;AT4G34000;AT5G60410;AT5G63770;AT5G66070
GO:0006869	lipid transport	1	166	0.892508	0.901534	AT5G59420
GO:0090305	nucleic acid phosphodiester bond hydrolysis	3	395	0.898657	0.907235	AT1G07910;AT3G52050;AT4G20910
GO:0071407	cellular response to organic cyclic compound	1	180	0.911006	0.919186	AT1G75340
GO:0010876	lipid localization	1	194	0.92633	0.934123	AT5G59420
GO:0008219	cell death	1	197	0.929254	0.936547	AT4G08920
GO:0009873	ethylene-activated signaling pathway	1	198	0.930203	0.936978	AT4G13040
GO:0009555	pollen development	2	324	0.9312	0.937457	AT1G17420;AT1G31660
GO:0090501	RNA phosphodiester bond hydrolysis	1	217	0.946005	0.951828	AT4G20910
GO:0071369	cellular response to ethylene stimulus	1	218	0.946729	0.952024	AT4G13040
GO:0009734	auxin-activated signaling pathway	1	219	0.947445	0.952119	AT1G07910
GO:1901615	organic hydroxy compound metabolic process	2	349	0.947883	0.952119	AT4G13040;AT5G60410
GO:0019953	sexual reproduction	1	231	0.955316	0.959049	AT1G71270
GO:0044703	multi-organism reproductive process	1	238	0.959352	0.962028	AT1G71270
GO:0071365	cellular response to auxin stimulus	1	238	0.959352	0.962028	AT1G07910
GO:0043086	negative regulation of catalytic activity	1	253	0.96682	0.968883	AT5G05110
GO:0000160	phosphorelay signal transduction system	1	254	0.967266	0.968883	AT4G13040
GO:0035821	modification of morphology or physiology of other organism	1	310	0.984677	0.985773	AT4G20910
GO:0009451	RNA modification	1	379	0.994002	0.994555	AT4G20910
GO:0008150	biological_process	305	22936	1	1	AT1G01060;AT1G01790;AT1G02080;AT1G03780;AT1G04080;AT1G04970;AT1G05520;AT1G05860;AT1G06590;AT1G07670;AT1G07910;AT1G08465;AT1G08520;AT1G08550;AT1G08620;AT1G09270;AT1G10130;AT1G10870;AT1G11180;AT1G13060;AT1G14720;AT1G15030;AT1G16970;AT1G17420;AT1G19730;AT1G21730;AT1G22860;AT1G23440;AT1G24350;AT1G27760;AT1G28670;AT1G29390;AT1G29965;AT1G29970;AT1G30400;AT1G31660;AT1G33640;AT1G33700;AT1G45201;AT1G45474…

## Sheet: Cellular Component
Table S6. GO enrichment of circRNAs host gene (Cellular Component)
GO ID	Description	out (287)	All (20233)	pvalue	p.adjust	Genes
GO:0044424	intracellular part	255	13730	4.88671e-17	1.9498e-14	AT1G01060;AT1G01790;AT1G02080;AT1G03780;AT1G04080;AT1G04970;AT1G05520;AT1G05860;AT1G06590;AT1G07670;AT1G07910;AT1G08465;AT1G08520;AT1G08550;AT1G08620;AT1G09270;AT1G10130;AT1G10870;AT1G11180;AT1G13060;AT1G16970;AT1G17420;AT1G19730;AT1G21080;AT1G21730;AT1G22860;AT1G23440;AT1G27760;AT1G29390;AT1G29965;AT1G29970;AT1G30400;AT1G31660;AT1G33700;AT1G45201;AT1G45474;AT1G47128;AT1G48090;AT1G49040;AT1G49340…
GO:0005622	intracellular	256	13918	1.72079e-16	3.43297e-14	AT1G01060;AT1G01790;AT1G02080;AT1G03780;AT1G04080;AT1G04970;AT1G05520;AT1G05860;AT1G06590;AT1G07670;AT1G07910;AT1G08465;AT1G08520;AT1G08550;AT1G08620;AT1G09270;AT1G10130;AT1G10870;AT1G11180;AT1G13060;AT1G16970;AT1G17420;AT1G19730;AT1G21080;AT1G21730;AT1G22860;AT1G23440;AT1G27760;AT1G29390;AT1G29965;AT1G29970;AT1G30400;AT1G31660;AT1G33700;AT1G45201;AT1G45474;AT1G47128;AT1G48090;AT1G49040;AT1G49340…
GO:0005737	cytoplasm	208	9972	7.2215e-16	9.6046e-14	AT1G01790;AT1G02080;AT1G03780;AT1G04080;AT1G04970;AT1G05520;AT1G07670;AT1G07910;AT1G08520;AT1G08550;AT1G09270;AT1G10130;AT1G10870;AT1G11180;AT1G13060;AT1G16970;AT1G17420;AT1G19730;AT1G21080;AT1G21730;AT1G22860;AT1G23440;AT1G27760;AT1G29390;AT1G29965;AT1G29970;AT1G30400;AT1G31660;AT1G33700;AT1G45201;AT1G45474;AT1G47128;AT1G48090;AT1G49040;AT1G49340;AT1G49670;AT1G52360;AT1G52930;AT1G53750;AT1G53760…
GO:0005623	cell	272	16003	4.51644e-14	4.50515e-12	AT1G01060;AT1G01790;AT1G02080;AT1G03780;AT1G04080;AT1G04970;AT1G05520;AT1G05860;AT1G06590;AT1G07670;AT1G07910;AT1G08465;AT1G08520;AT1G08550;AT1G08620;AT1G09270;AT1G10130;AT1G10870;AT1G11180;AT1G13060;AT1G14720;AT1G16970;AT1G17420;AT1G19730;AT1G21080;AT1G21730;AT1G22860;AT1G23440;AT1G27760;AT1G29390;AT1G29965;AT1G29970;AT1G30400;AT1G31660;AT1G33700;AT1G45201;AT1G45474;AT1G47128;AT1G48090;AT1G49040…
GO:0044464	cell part	271	15969	1.3278e-13	1.05959e-11	AT1G01060;AT1G01790;AT1G02080;AT1G03780;AT1G04080;AT1G04970;AT1G05520;AT1G05860;AT1G06590;AT1G07670;AT1G07910;AT1G08465;AT1G08520;AT1G08550;AT1G08620;AT1G09270;AT1G10130;AT1G10870;AT1G11180;AT1G13060;AT1G14720;AT1G16970;AT1G17420;AT1G19730;AT1G21080;AT1G21730;AT1G22860;AT1G23440;AT1G27760;AT1G29390;AT1G29965;AT1G29970;AT1G30400;AT1G31660;AT1G33700;AT1G45201;AT1G45474;AT1G47128;AT1G48090;AT1G49040…
GO:0044444	cytoplasmic part	182	8608	6.29295e-13	4.18481e-11	AT1G01790;AT1G02080;AT1G03780;AT1G04080;AT1G04970;AT1G05520;AT1G07670;AT1G08520;AT1G08550;AT1G09270;AT1G10130;AT1G11180;AT1G17420;AT1G19730;AT1G21080;AT1G21730;AT1G22860;AT1G23440;AT1G29390;AT1G29965;AT1G29970;AT1G30400;AT1G33700;AT1G45201;AT1G45474;AT1G47128;AT1G48090;AT1G49040;AT1G49340;AT1G49670;AT1G52360;AT1G52930;AT1G53750;AT1G53760;AT1G53770;AT1G54370;AT1G55350;AT1G60780;AT1G61250;AT1G63120…
GO:0044446	intracellular organelle part	137	5725	1.70054e-12	9.69306e-11	AT1G01790;AT1G03780;AT1G04080;AT1G04970;AT1G05520;AT1G05860;AT1G06590;AT1G08520;AT1G08550;AT1G08620;AT1G09270;AT1G10130;AT1G11180;AT1G16970;AT1G21730;AT1G22860;AT1G29390;AT1G29965;AT1G30400;AT1G31660;AT1G45474;AT1G52360;AT1G52930;AT1G53760;AT1G53770;AT1G54370;AT1G55350;AT1G59540;AT1G60780;AT1G61250;AT1G63120;AT1G65260;AT1G66270;AT1G66280;AT1G68530;AT1G70410;AT1G71270;AT1G75340;AT1G78240;AT1G78630…
GO:0044422	organelle part	137	5735	1.95565e-12	9.75381e-11	AT1G01790;AT1G03780;AT1G04080;AT1G04970;AT1G05520;AT1G05860;AT1G06590;AT1G08520;AT1G08550;AT1G08620;AT1G09270;AT1G10130;AT1G11180;AT1G16970;AT1G21730;AT1G22860;AT1G29390;AT1G29965;AT1G30400;AT1G31660;AT1G45474;AT1G52360;AT1G52930;AT1G53760;AT1G53770;AT1G54370;AT1G55350;AT1G59540;AT1G60780;AT1G61250;AT1G63120;AT1G65260;AT1G66270;AT1G66280;AT1G68530;AT1G70410;AT1G71270;AT1G75340;AT1G78240;AT1G78630…
GO:0005829	cytosol	71	2350	3.67545e-10	1.62945e-08	AT1G02080;AT1G04080;AT1G05520;AT1G09270;AT1G19730;AT1G22860;AT1G23440;AT1G29965;AT1G52360;AT1G52930;AT1G53750;AT1G60780;AT1G71270;AT1G76680;AT1G78630;AT2G19740;AT2G26740;AT2G29550;AT2G34480;AT2G36530;AT2G38280;AT2G38710;AT2G40590;AT2G42600;AT2G46280;AT3G01090;AT3G04400;AT3G10610;AT3G11540;AT3G14420;AT3G16420;AT3G18060;AT3G44110;AT3G48470;AT3G52140;AT3G52930;AT3G54360;AT3G55170;AT4G04040;AT4G05420…
GO:0032991	protein-containing complex	87	3254	1.02404e-09	3.91208e-08	AT1G02080;AT1G04080;AT1G05520;AT1G05860;AT1G06590;AT1G07910;AT1G08520;AT1G08620;AT1G09270;AT1G13060;AT1G16970;AT1G21730;AT1G22860;AT1G29965;AT1G29970;AT1G31660;AT1G45474;AT1G47128;AT1G49040;AT1G52360;AT1G53750;AT1G53780;AT1G55680;AT1G59540;AT1G60780;AT1G71270;AT1G75340;AT1G78630;AT1G78870;AT1G80070;AT2G02160;AT2G19740;AT2G24090;AT2G25880;AT2G29550;AT2G34480;AT2G36530;AT2G39840;AT2G39960;AT2G40590…
GO:0043229	intracellular organelle	221	12190	1.07852e-09	3.91208e-08	AT1G01060;AT1G01790;AT1G02080;AT1G03780;AT1G04080;AT1G04970;AT1G05520;AT1G05860;AT1G06590;AT1G07670;AT1G07910;AT1G08465;AT1G08520;AT1G08550;AT1G08620;AT1G09270;AT1G10130;AT1G11180;AT1G13060;AT1G16970;AT1G17420;AT1G21080;AT1G21730;AT1G22860;AT1G27760;AT1G29390;AT1G29965;AT1G29970;AT1G30400;AT1G31660;AT1G33700;AT1G45201;AT1G45474;AT1G47128;AT1G48090;AT1G49040;AT1G49480;AT1G49670;AT1G50410;AT1G52360…
GO:0043226	organelle	221	12258	2.14794e-09	7.14191e-08	AT1G01060;AT1G01790;AT1G02080;AT1G03780;AT1G04080;AT1G04970;AT1G05520;AT1G05860;AT1G06590;AT1G07670;AT1G07910;AT1G08465;AT1G08520;AT1G08550;AT1G08620;AT1G09270;AT1G10130;AT1G11180;AT1G13060;AT1G16970;AT1G17420;AT1G21080;AT1G21730;AT1G22860;AT1G27760;AT1G29390;AT1G29965;AT1G29970;AT1G30400;AT1G31660;AT1G33700;AT1G45201;AT1G45474;AT1G47128;AT1G48090;AT1G49040;AT1G49480;AT1G49670;AT1G50410;AT1G52360…
GO:0043227	membrane-bounded organelle	208	11751	2.44293e-07	7.49791e-06	AT1G01060;AT1G01790;AT1G03780;AT1G04080;AT1G04970;AT1G05520;AT1G05860;AT1G06590;AT1G07670;AT1G07910;AT1G08465;AT1G08520;AT1G08550;AT1G08620;AT1G09270;AT1G10130;AT1G11180;AT1G13060;AT1G16970;AT1G17420;AT1G21080;AT1G21730;AT1G22860;AT1G27760;AT1G29390;AT1G30400;AT1G31660;AT1G33700;AT1G45201;AT1G45474;AT1G47128;AT1G48090;AT1G49040;AT1G49480;AT1G49670;AT1G50410;AT1G52360;AT1G52930;AT1G53750;AT1G53760…
GO:0043231	intracellular membrane-bounded organelle	204	11566	6.7388e-07	1.92056e-05	AT1G01060;AT1G01790;AT1G03780;AT1G04080;AT1G04970;AT1G05520;AT1G05860;AT1G06590;AT1G07670;AT1G07910;AT1G08465;AT1G08520;AT1G08550;AT1G08620;AT1G09270;AT1G10130;AT1G11180;AT1G13060;AT1G16970;AT1G17420;AT1G21080;AT1G21730;AT1G27760;AT1G29390;AT1G30400;AT1G31660;AT1G33700;AT1G45201;AT1G45474;AT1G47128;AT1G48090;AT1G49480;AT1G49670;AT1G50410;AT1G52360;AT1G52930;AT1G53750;AT1G53760;AT1G53770;AT1G53780…
GO:0005911	cell-cell junction	35	1036	1.80456e-06	4.00012e-05	AT1G29965;AT1G30400;AT1G47128;AT1G48090;AT1G49340;AT1G63120;AT1G66270;AT1G66280;AT2G10940;AT2G20190;AT2G26330;AT2G29550;AT2G36530;AT2G41100;AT2G42600;AT2G46290;AT3G14420;AT3G14840;AT3G15950;AT3G16410;AT3G16420;AT3G44110;AT3G48990;AT3G51460;AT3G52930;AT4G09800;AT4G16760;AT4G34150;AT5G11700;AT5G15550;AT5G16120;AT5G17920;AT5G19440;AT5G20280;AT5G56030
GO:0009506	plasmodesma	35	1036	1.80456e-06	4.00012e-05	AT1G29965;AT1G30400;AT1G47128;AT1G48090;AT1G49340;AT1G63120;AT1G66270;AT1G66280;AT2G10940;AT2G20190;AT2G26330;AT2G29550;AT2G36530;AT2G41100;AT2G42600;AT2G46290;AT3G14420;AT3G14840;AT3G15950;AT3G16410;AT3G16420;AT3G44110;AT3G48990;AT3G51460;AT3G52930;AT4G09800;AT4G16760;AT4G34150;AT5G11700;AT5G15550;AT5G16120;AT5G17920;AT5G19440;AT5G20280;AT5G56030
GO:0030054	cell junction	35	1036	1.80456e-06	4.00012e-05	AT1G29965;AT1G30400;AT1G47128;AT1G48090;AT1G49340;AT1G63120;AT1G66270;AT1G66280;AT2G10940;AT2G20190;AT2G26330;AT2G29550;AT2G36530;AT2G41100;AT2G42600;AT2G46290;AT3G14420;AT3G14840;AT3G15950;AT3G16410;AT3G16420;AT3G44110;AT3G48990;AT3G51460;AT3G52930;AT4G09800;AT4G16760;AT4G34150;AT5G11700;AT5G15550;AT5G16120;AT5G17920;AT5G19440;AT5G20280;AT5G56030
GO:0055044	symplast	35	1036	1.80456e-06	4.00012e-05	AT1G29965;AT1G30400;AT1G47128;AT1G48090;AT1G49340;AT1G63120;AT1G66270;AT1G66280;AT2G10940;AT2G20190;AT2G26330;AT2G29550;AT2G36530;AT2G41100;AT2G42600;AT2G46290;AT3G14420;AT3G14840;AT3G15950;AT3G16410;AT3G16420;AT3G44110;AT3G48990;AT3G51460;AT3G52930;AT4G09800;AT4G16760;AT4G34150;AT5G11700;AT5G15550;AT5G16120;AT5G17920;AT5G19440;AT5G20280;AT5G56030
GO:0080008	Cul4-RING E3 ubiquitin ligase complex	9	97	9.84751e-06	0.000206798	AT1G49040;AT1G55680;AT2G46280;AT2G46290;AT2G47410;AT3G18060;AT4G01860;AT4G05420;AT5G15550
GO:0098805	whole membrane	33	1029	1.08002e-05	0.000215465	AT1G04970;AT1G05520;AT1G10130;AT1G11180;AT1G22860;AT1G30400;AT1G52360;AT1G53760;AT1G53770;AT1G54370;AT1G55350;AT1G60780;AT1G61250;AT1G71270;AT1G78240;AT2G34480;AT2G36530;AT2G38280;AT2G41100;AT2G43160;AT2G45170;AT3G14205;AT3G30390;AT3G52930;AT3G53120;AT4G09800;AT4G16260;AT4G32470;AT4G32640;AT5G17920;AT5G22020;AT5G22770;AT5G22780
GO:0044433	cytoplasmic vesicle part	15	280	1.21465e-05	0.000230783	AT1G05520;AT1G10130;AT1G11180;AT1G22860;AT1G52360;AT1G54370;AT1G55350;AT1G60780;AT1G61250;AT1G71270;AT3G51460;AT3G53120;AT4G32640;AT5G22770;AT5G22780
GO:0031090	organelle membrane	52	2014	1.5041e-05	0.000272789	AT1G01790;AT1G04970;AT1G05520;AT1G10130;AT1G11180;AT1G22860;AT1G29390;AT1G30400;AT1G52360;AT1G53760;AT1G53770;AT1G54370;AT1G55350;AT1G60780;AT1G61250;AT1G63120;AT1G65260;AT1G71270;AT1G78240;AT2G15240;AT2G21600;AT2G25880;AT2G29050;AT2G32040;AT2G34480;AT2G36530;AT2G38280;AT2G39960;AT2G41100;AT2G43160;AT2G45170;AT3G12260;AT3G14205;AT3G30390;AT3G46430;AT3G51460;AT3G52930;AT3G53120;AT3G59360;AT4G09800…
GO:0044445	cytosolic part	17	360	1.66927e-05	0.000289582	AT1G29965;AT1G78630;AT2G19740;AT2G34480;AT2G36530;AT2G40590;AT3G04400;AT3G10610;AT3G14420;AT3G55170;AT4G09800;AT5G19990;AT5G20000;AT5G23740;AT5G38410;AT5G38420;AT5G46430
GO:0009570	chloroplast stroma	27	784	2.10981e-05	0.000348529	AT1G08520;AT1G45474;AT1G65260;AT1G78630;AT2G39730;AT3G05350;AT3G10690;AT3G14415;AT3G14420;AT3G26060;AT3G44890;AT3G48990;AT3G54660;AT3G58610;AT4G10340;AT4G18810;AT4G23100;AT5G04590;AT5G13630;AT5G13650;AT5G16715;AT5G17920;AT5G38410;AT5G38420;AT5G38430;AT5G45390;AT5G49030
GO:0030659	cytoplasmic vesicle membrane	9	107	2.18376e-05	0.000348529	AT1G05520;AT1G11180;AT1G52360;AT1G60780;AT1G61250;AT3G51460;AT4G32640;AT5G22770;AT5G22780
GO:0009532	plastid stroma	27	791	2.46369e-05	0.000378082	AT1G08520;AT1G45474;AT1G65260;AT1G78630;AT2G39730;AT3G05350;AT3G10690;AT3G14415;AT3G14420;AT3G26060;AT3G44890;AT3G48990;AT3G54660;AT3G58610;AT4G10340;AT4G18810;AT4G23100;AT5G04590;AT5G13630;AT5G13650;AT5G16715;AT5G17920;AT5G38410;AT5G38420;AT5G38430;AT5G45390;AT5G49030
GO:0012506	vesicle membrane	9	110	2.72538e-05	0.000402751	AT1G05520;AT1G11180;AT1G52360;AT1G60780;AT1G61250;AT3G51460;AT4G32640;AT5G22770;AT5G22780
GO:0098588	bounding membrane of organelle	39	1400	4.08513e-05	0.000582131	AT1G04970;AT1G05520;AT1G10130;AT1G11180;AT1G22860;AT1G30400;AT1G52360;AT1G53760;AT1G53770;AT1G54370;AT1G55350;AT1G60780;AT1G61250;AT1G63120;AT1G71270;AT1G78240;AT2G15240;AT2G21600;AT2G29050;AT2G34480;AT2G36530;AT2G38280;AT2G41100;AT2G43160;AT2G45170;AT3G14205;AT3G30390;AT3G52930;AT3G53120;AT3G59360;AT4G09800;AT4G16260;AT4G32120;AT4G32470;AT4G32640;AT5G17920;AT5G22020;AT5G22770;AT5G22780
GO:1902494	catalytic complex	32	1060	4.8023e-05	0.00066073	AT1G05860;AT1G06590;AT1G08520;AT1G08620;AT1G13060;AT1G49040;AT1G53750;AT1G53780;AT1G55680;AT1G78870;AT1G80070;AT2G36530;AT2G39840;AT2G39960;AT2G46280;AT2G46290;AT2G47410;AT3G12260;AT3G18060;AT3G46430;AT3G61420;AT4G01860;AT4G05420;AT4G20330;AT4G32470;AT4G37490;AT4G38130;AT5G13630;AT5G15550;AT5G19990;AT5G20000;AT5G64740
GO:0008540	proteasome regulatory particle, base subcomplex	4	19	0.000129894	0.00172759	AT1G53750;AT1G53780;AT5G19990;AT5G20000
GO:0030122	AP-2 adaptor complex	2	2	0.000200516	0.00235311	AT5G22770;AT5G22780
GO:0030128	clathrin coat of endocytic vesicle	2	2	0.000200516	0.00235311	AT5G22770;AT5G22780
GO:0030666	endocytic vesicle membrane	2	2	0.000200516	0.00235311	AT5G22770;AT5G22780
GO:0030669	clathrin-coated endocytic vesicle membrane	2	2	0.000200516	0.00235311	AT5G22770;AT5G22780
GO:1990904	ribonucleoprotein complex	29	1002	0.000225876	0.00251377	AT1G02080;AT1G04080;AT1G07910;AT1G29965;AT1G29970;AT1G31660;AT1G47128;AT1G78630;AT1G80070;AT2G19740;AT2G24090;AT2G34480;AT2G40590;AT2G46280;AT2G46290;AT3G04400;AT3G10610;AT3G14420;AT3G44890;AT3G55170;AT4G09800;AT5G12220;AT5G13650;AT5G15550;AT5G23740;AT5G38410;AT5G38420;AT5G43960;AT5G46430
GO:0022626	cytosolic ribosome	14	323	0.000226806	0.00251377	AT1G29965;AT1G78630;AT2G19740;AT2G34480;AT2G40590;AT3G04400;AT3G10610;AT3G14420;AT3G55170;AT4G09800;AT5G23740;AT5G38410;AT5G38420;AT5G46430
GO:0044434	chloroplast part	38	1487	0.000301954	0.00325621	AT1G01790;AT1G03780;AT1G08520;AT1G08550;AT1G29390;AT1G45474;AT1G65260;AT1G70410;AT1G78630;AT2G01320;AT2G10940;AT2G32040;AT2G39730;AT3G05350;AT3G10690;AT3G14415;AT3G14420;AT3G26060;AT3G44890;AT3G48990;AT3G54660;AT3G58610;AT4G10340;AT4G18810;AT4G23100;AT4G38100;AT4G39960;AT5G01920;AT5G04590;AT5G13630;AT5G13650;AT5G16715;AT5G17920;AT5G38410;AT5G38420;AT5G38430;AT5G45390;AT5G49030
GO:0044435	plastid part	38	1499	0.000353252	0.00370915	AT1G01790;AT1G03780;AT1G08520;AT1G08550;AT1G29390;AT1G45474;AT1G65260;AT1G70410;AT1G78630;AT2G01320;AT2G10940;AT2G32040;AT2G39730;AT3G05350;AT3G10690;AT3G14415;AT3G14420;AT3G26060;AT3G44890;AT3G48990;AT3G54660;AT3G58610;AT4G10340;AT4G18810;AT4G23100;AT4G38100;AT4G39960;AT5G01920;AT5G04590;AT5G13630;AT5G13650;AT5G16715;AT5G17920;AT5G38410;AT5G38420;AT5G38430;AT5G45390;AT5G49030
GO:0031967	organelle envelope	33	1243	0.00039828	0.00375638	AT1G01790;AT1G03780;AT1G09270;AT1G29390;AT1G45474;AT1G53760;AT1G65260;AT1G70410;AT1G75340;AT1G78630;AT2G01320;AT2G25880;AT2G32040;AT2G36530;AT2G38280;AT2G39730;AT3G12260;AT3G22190;AT3G26060;AT3G44890;AT3G46430;AT3G52930;AT3G58610;AT4G27640;AT4G32470;AT4G39960;AT5G04590;AT5G13630;AT5G20520;AT5G38410;AT5G38420;AT5G38430;AT5G45390
GO:0031975	envelope	33	1243	0.00039828	0.00375638	AT1G01790;AT1G03780;AT1G09270;AT1G29390;AT1G45474;AT1G53760;AT1G65260;AT1G70410;AT1G75340;AT1G78630;AT2G01320;AT2G25880;AT2G32040;AT2G36530;AT2G38280;AT2G39730;AT3G12260;AT3G22190;AT3G26060;AT3G44890;AT3G46430;AT3G52930;AT3G58610;AT4G27640;AT4G32470;AT4G39960;AT5G04590;AT5G13630;AT5G20520;AT5G38410;AT5G38420;AT5G38430;AT5G45390
GO:0031461	cullin-RING ubiquitin ligase complex	10	190	0.000398495	0.00375638	AT1G06590;AT1G49040;AT1G55680;AT2G46280;AT2G46290;AT2G47410;AT3G18060;AT4G01860;AT4G05420;AT5G15550
GO:0030117	membrane coat	6	68	0.000404823	0.00375638	AT1G05520;AT1G52360;AT1G60780;AT4G32640;AT5G22770;AT5G22780
GO:0048475	coated membrane	6	68	0.000404823	0.00375638	AT1G05520;AT1G52360;AT1G60780;AT4G32640;AT5G22770;AT5G22780
GO:0030120	vesicle coat	5	48	0.000576602	0.00522873	AT1G05520;AT1G52360;AT4G32640;AT5G22770;AT5G22780
GO:0045334	clathrin-coated endocytic vesicle	2	3	0.000595898	0.00528363	AT5G22770;AT5G22780
GO:0030135	coated vesicle	8	134	0.00066292	0.00575011	AT1G05520;AT1G49040;AT1G52360;AT1G60780;AT2G43160;AT4G32640;AT5G22770;AT5G22780
GO:0030131	clathrin adaptor complex	3	13	0.000726965	0.00617147	AT1G60780;AT5G22770;AT5G22780
GO:0009536	plastid	57	2653	0.000814424	0.0067699	AT1G01790;AT1G03780;AT1G08520;AT1G08550;AT1G17420;AT1G29390;AT1G45474;AT1G47128;AT1G48090;AT1G53760;AT1G65230;AT1G65260;AT1G70410;AT1G78630;AT1G79230;AT1G80070;AT2G01320;AT2G10940;AT2G17840;AT2G19740;AT2G24090;AT2G32040;AT2G36530;AT2G39730;AT2G42600;AT3G01090;AT3G05350;AT3G10690;AT3G14415;AT3G14420;AT3G26060;AT3G44890;AT3G48990;AT3G52140;AT3G52930;AT3G54660;AT3G58610;AT4G10340;AT4G18810;AT4G23100…
GO:0043228	non-membrane-bounded organelle	43	1852	0.000884533	0.00705858	AT1G02080;AT1G03780;AT1G16970;AT1G21730;AT1G29965;AT1G29970;AT1G31660;AT1G47128;AT1G52930;AT1G59540;AT1G65260;AT1G78630;AT2G19740;AT2G20190;AT2G24090;AT2G25880;AT2G29550;AT2G34480;AT2G35880;AT2G40590;AT2G43410;AT2G45170;AT3G04400;AT3G10610;AT3G10690;AT3G14420;AT3G18060;AT3G19050;AT3G44110;AT3G44890;AT3G48470;AT3G52930;AT3G55170;AT4G09800;AT4G38130;AT5G04590;AT5G15550;AT5G16270;AT5G23740;AT5G38410…
GO:0043232	intracellular non-membrane-bounded organelle	43	1852	0.000884533	0.00705858	AT1G02080;AT1G03780;AT1G16970;AT1G21730;AT1G29965;AT1G29970;AT1G31660;AT1G47128;AT1G52930;AT1G59540;AT1G65260;AT1G78630;AT2G19740;AT2G20190;AT2G24090;AT2G25880;AT2G29550;AT2G34480;AT2G35880;AT2G40590;AT2G43410;AT2G45170;AT3G04400;AT3G10610;AT3G10690;AT3G14420;AT3G18060;AT3G19050;AT3G44110;AT3G44890;AT3G48470;AT3G52930;AT3G55170;AT4G09800;AT4G38130;AT5G04590;AT5G15550;AT5G16270;AT5G23740;AT5G38410…
GO:0030662	coated vesicle membrane	6	79	0.000902982	0.00706451	AT1G05520;AT1G52360;AT1G60780;AT4G32640;AT5G22770;AT5G22780
GO:0044428	nuclear part	36	1488	0.00118017	0.00864484	AT1G03780;AT1G04080;AT1G05860;AT1G06590;AT1G08620;AT1G09270;AT1G16970;AT1G31660;AT1G52930;AT1G75340;AT1G80070;AT2G02160;AT2G25880;AT2G35510;AT3G04400;AT3G10690;AT3G22190;AT3G44110;AT3G48470;AT3G49410;AT3G52930;AT3G61420;AT4G08920;AT4G09800;AT4G16845;AT4G20330;AT4G27640;AT4G33260;AT4G38130;AT5G12230;AT5G15550;AT5G16270;AT5G19990;AT5G20000;AT5G56010;AT5G60410
GO:0010007	magnesium chelatase complex	2	4	0.00118062	0.00864484	AT1G08520;AT5G13630
GO:0031595	nuclear proteasome complex	2	4	0.00118062	0.00864484	AT5G19990;AT5G20000
GO:0012505	endomembrane system	50	2283	0.00119164	0.00864484	AT1G05520;AT1G07670;AT1G09270;AT1G10130;AT1G11180;AT1G21080;AT1G22860;AT1G47128;AT1G52360;AT1G54370;AT1G55350;AT1G60780;AT1G61250;AT1G63120;AT1G66270;AT1G66280;AT1G68530;AT1G71270;AT1G75340;AT1G78240;AT2G15240;AT2G21600;AT2G25880;AT2G29050;AT2G29550;AT2G38280;AT2G39960;AT2G43160;AT3G01090;AT3G15950;AT3G22190;AT3G25220;AT3G51440;AT3G51460;AT3G53120;AT3G59360;AT4G27640;AT4G27860;AT4G32120;AT4G32640…
GO:0031974	membrane-enclosed lumen	33	1330	0.00126207	0.0086822	AT1G03780;AT1G05860;AT1G08620;AT1G09270;AT1G16970;AT1G31660;AT1G52930;AT1G66270;AT1G66280;AT2G25880;AT2G35510;AT3G04400;AT3G10690;AT3G15950;AT3G25220;AT3G44110;AT3G48470;AT3G52930;AT3G61420;AT4G08920;AT4G09800;AT4G16845;AT4G20330;AT4G27640;AT4G38130;AT5G12230;AT5G15550;AT5G16270;AT5G19990;AT5G20000;AT5G47040;AT5G56010;AT5G60410
GO:0043233	organelle lumen	33	1330	0.00126207	0.0086822	AT1G03780;AT1G05860;AT1G08620;AT1G09270;AT1G16970;AT1G31660;AT1G52930;AT1G66270;AT1G66280;AT2G25880;AT2G35510;AT3G04400;AT3G10690;AT3G15950;AT3G25220;AT3G44110;AT3G48470;AT3G52930;AT3G61420;AT4G08920;AT4G09800;AT4G16845;AT4G20330;AT4G27640;AT4G38130;AT5G12230;AT5G15550;AT5G16270;AT5G19990;AT5G20000;AT5G47040;AT5G56010;AT5G60410
GO:0070013	intracellular organelle lumen	33	1330	0.00126207	0.0086822	AT1G03780;AT1G05860;AT1G08620;AT1G09270;AT1G16970;AT1G31660;AT1G52930;AT1G66270;AT1G66280;AT2G25880;AT2G35510;AT3G04400;AT3G10690;AT3G15950;AT3G25220;AT3G44110;AT3G48470;AT3G52930;AT3G61420;AT4G08920;AT4G09800;AT4G16845;AT4G20330;AT4G27640;AT4G38130;AT5G12230;AT5G15550;AT5G16270;AT5G19990;AT5G20000;AT5G47040;AT5G56010;AT5G60410
GO:0005838	proteasome regulatory particle	4	34	0.00131492	0.0087442	AT1G53750;AT1G53780;AT5G19990;AT5G20000
GO:0022624	proteasome accessory complex	4	34	0.00131492	0.0087442	AT1G53750;AT1G53780;AT5G19990;AT5G20000
GO:0010008	endosome membrane	9	187	0.00144604	0.00945853	AT1G10130;AT1G11180;AT1G22860;AT1G54370;AT1G55350;AT1G60780;AT1G61250;AT1G71270;AT3G53120
GO:0005840	ribosome	17	534	0.00170904	0.0107862	AT1G29965;AT1G29970;AT1G78630;AT2G19740;AT2G24090;AT2G34480;AT2G40590;AT3G04400;AT3G10610;AT3G14420;AT3G44890;AT3G55170;AT4G09800;AT5G23740;AT5G38410;AT5G38420;AT5G46430
GO:0030136	clathrin-coated vesicle	5	61	0.00172504	0.0107862	AT1G49040;AT1G60780;AT2G43160;AT5G22770;AT5G22780
GO:0031981	nuclear lumen	28	1087	0.00173012	0.0107862	AT1G03780;AT1G05860;AT1G08620;AT1G09270;AT1G16970;AT1G31660;AT1G52930;AT2G25880;AT2G35510;AT3G04400;AT3G10690;AT3G44110;AT3G48470;AT3G52930;AT3G61420;AT4G08920;AT4G09800;AT4G16845;AT4G20330;AT4G27640;AT4G38130;AT5G12230;AT5G15550;AT5G16270;AT5G19990;AT5G20000;AT5G56010;AT5G60410
GO:0044440	endosomal part	9	194	0.00186139	0.0112718	AT1G10130;AT1G11180;AT1G22860;AT1G54370;AT1G55350;AT1G60780;AT1G61250;AT1G71270;AT3G53120
GO:0099081	supramolecular polymer	10	234	0.0019482	0.0112718	AT1G03780;AT1G21730;AT1G59540;AT2G20190;AT2G25880;AT2G29550;AT2G35880;AT2G45170;AT3G18060;AT3G19050
GO:0099512	supramolecular fiber	10	234	0.0019482	0.0112718	AT1G03780;AT1G21730;AT1G59540;AT2G20190;AT2G25880;AT2G29550;AT2G35880;AT2G45170;AT3G18060;AT3G19050
GO:0099513	polymeric cytoskeletal fiber	10	234	0.0019482	0.0112718	AT1G03780;AT1G21730;AT1G59540;AT2G20190;AT2G25880;AT2G29550;AT2G35880;AT2G45170;AT3G18060;AT3G19050
GO:0055038	recycling endosome membrane	2	5	0.00194926	0.0112718	AT1G11180;AT1G61250
GO:0031410	cytoplasmic vesicle	19	639	0.00203511	0.011596	AT1G05520;AT1G10130;AT1G11180;AT1G22860;AT1G49040;AT1G52360;AT1G54370;AT1G55350;AT1G60780;AT1G61250;AT1G71270;AT1G78240;AT2G43160;AT2G45170;AT3G51460;AT3G53120;AT4G32640;AT5G22770;AT5G22780
GO:0097708	intracellular vesicle	19	640	0.00207101	0.011596	AT1G05520;AT1G10130;AT1G11180;AT1G22860;AT1G49040;AT1G52360;AT1G54370;AT1G55350;AT1G60780;AT1G61250;AT1G71270;AT1G78240;AT2G43160;AT2G45170;AT3G51460;AT3G53120;AT4G32640;AT5G22770;AT5G22780
GO:0009507	chloroplast	54	2582	0.00209251	0.011596	AT1G01790;AT1G03780;AT1G08520;AT1G08550;AT1G17420;AT1G29390;AT1G45474;AT1G47128;AT1G48090;AT1G65230;AT1G65260;AT1G70410;AT1G78630;AT1G79230;AT1G80070;AT2G01320;AT2G10940;AT2G17840;AT2G19740;AT2G24090;AT2G32040;AT2G36530;AT2G39730;AT2G42600;AT3G01090;AT3G05350;AT3G10690;AT3G14415;AT3G14420;AT3G26060;AT3G44890;AT3G48990;AT3G52140;AT3G52930;AT3G54660;AT3G58610;AT4G10340;AT4G18810;AT4G23100;AT4G37040…
GO:0099080	supramolecular complex	10	237	0.00213817	0.0116867	AT1G03780;AT1G21730;AT1G59540;AT2G20190;AT2G25880;AT2G29550;AT2G35880;AT2G45170;AT3G18060;AT3G19050
GO:0044391	ribosomal subunit	12	323	0.00233511	0.0125907	AT1G29965;AT1G78630;AT2G19740;AT2G34480;AT2G40590;AT3G04400;AT3G10610;AT3G44890;AT3G55170;AT4G09800;AT5G23740;AT5G46430
GO:0005788	endoplasmic reticulum lumen	4	41	0.00265694	0.0139522	AT1G66270;AT1G66280;AT3G15950;AT3G25220
GO:0030118	clathrin coat	3	20	0.00269253	0.0139522	AT1G60780;AT5G22770;AT5G22780
GO:0030119	AP-type membrane coat adaptor complex	3	20	0.00269253	0.0139522	AT1G60780;AT5G22770;AT5G22780
GO:0000139	Golgi membrane	15	467	0.00289131	0.0147902	AT1G05520;AT1G10130;AT1G11180;AT1G52360;AT1G54370;AT1G61250;AT1G63120;AT1G71270;AT1G78240;AT2G15240;AT2G21600;AT2G29050;AT3G59360;AT4G32120;AT4G32640
GO:0009941	chloroplast envelope	20	711	0.00296197	0.0149598	AT1G01790;AT1G03780;AT1G29390;AT1G45474;AT1G65260;AT1G70410;AT1G78630;AT2G01320;AT2G32040;AT2G39730;AT3G26060;AT3G44890;AT3G58610;AT4G39960;AT5G04590;AT5G13630;AT5G38410;AT5G38420;AT5G38430;AT5G45390
GO:0000151	ubiquitin ligase complex	10	251	0.0032316	0.0159425	AT1G06590;AT1G49040;AT1G55680;AT2G46280;AT2G46290;AT2G47410;AT3G18060;AT4G01860;AT4G05420;AT5G15550
GO:0048046	apoplast	16	520	0.00323645	0.0159425	AT1G14720;AT1G47128;AT2G10940;AT2G36530;AT2G39730;AT2G42600;AT3G14415;AT3G14420;AT3G48990;AT3G52930;AT3G58610;AT5G04590;AT5G17920;AT5G38410;AT5G38420;AT5G38430
GO:0009526	plastid envelope	20	728	0.00385617	0.0187636	AT1G01790;AT1G03780;AT1G29390;AT1G45474;AT1G65260;AT1G70410;AT1G78630;AT2G01320;AT2G32040;AT2G39730;AT3G26060;AT3G44890;AT3G58610;AT4G39960;AT5G04590;AT5G13630;AT5G38410;AT5G38420;AT5G38430;AT5G45390
GO:0030132	clathrin coat of coated pit	2	7	0.00401722	0.0193063	AT5G22770;AT5G22780
GO:0005773	vacuole	28	1155	0.00406448	0.0193063	AT1G04970;AT1G30400;AT1G33700;AT1G45201;AT1G47128;AT1G53760;AT1G53770;AT1G66270;AT1G78240;AT1G78670;AT2G29550;AT2G34480;AT2G41100;AT2G43160;AT2G45170;AT3G05630;AT3G14205;AT3G14415;AT3G30390;AT3G51440;AT3G52930;AT4G09800;AT4G16260;AT4G18810;AT4G32470;AT5G11700;AT5G17920;AT5G22020
GO:0022625	cytosolic large ribosomal subunit	7	143	0.0043647	0.0204884	AT1G29965;AT1G78630;AT2G19740;AT2G34480;AT3G04400;AT3G55170;AT5G46430
GO:0005874	microtubule	9	221	0.00443159	0.0205605	AT1G03780;AT1G21730;AT1G59540;AT2G20190;AT2G25880;AT2G29550;AT2G35880;AT2G45170;AT3G19050
GO:0005777	peroxisome	10	265	0.00473032	0.0214477	AT1G49670;AT2G41790;AT3G14415;AT3G14420;AT3G15950;AT4G16760;AT5G17920;AT5G23050;AT5G47040;AT5G48880
GO:0042579	microbody	10	265	0.00473032	0.0214477	AT1G49670;AT2G41790;AT3G14415;AT3G14420;AT3G15950;AT4G16760;AT5G17920;AT5G23050;AT5G47040;AT5G48880
GO:0030658	transport vesicle membrane	4	49	0.00508868	0.0228133	AT1G05520;AT1G11180;AT1G61250;AT4G32640
GO:0015934	large ribosomal subunit	8	187	0.00534598	0.0237005	AT1G29965;AT1G78630;AT2G19740;AT2G34480;AT3G04400;AT3G44890;AT3G55170;AT5G46430
GO:1905368	peptidase complex	6	114	0.00574821	0.0250047	AT1G13060;AT1G53750;AT1G53780;AT2G39960;AT5G19990;AT5G20000
GO:0030665	clathrin-coated vesicle membrane	3	26	0.00576792	0.0250047	AT1G60780;AT5G22770;AT5G22780
GO:0009579	thylakoid	17	603	0.00582817	0.0250047	AT1G08520;AT1G08550;AT1G29390;AT1G45474;AT1G65260;AT1G78630;AT2G10940;AT2G39730;AT3G26060;AT4G10340;AT4G38100;AT4G39960;AT5G01920;AT5G38410;AT5G38420;AT5G38430;AT5G45390
GO:1990234	transferase complex	17	607	0.0062111	0.0263641	AT1G05860;AT1G06590;AT1G08620;AT1G49040;AT1G55680;AT1G78870;AT2G46280;AT2G46290;AT2G47410;AT3G18060;AT3G61420;AT4G01860;AT4G05420;AT4G20330;AT4G37490;AT5G15550;AT5G64740
GO:0048471	perinuclear region of cytoplasm	3	27	0.00642167	0.026971	AT1G49340;AT5G56010;AT5G56030
GO:0031982	vesicle	19	721	0.00738792	0.030706	AT1G05520;AT1G10130;AT1G11180;AT1G22860;AT1G49040;AT1G52360;AT1G54370;AT1G55350;AT1G60780;AT1G61250;AT1G71270;AT1G78240;AT2G43160;AT2G45170;AT3G51460;AT3G53120;AT4G32640;AT5G22770;AT5G22780
GO:0031301	integral component of organelle membrane	6	121	0.00763494	0.0314056	AT1G29390;AT1G53760;AT2G15240;AT2G21600;AT2G38280;AT3G59360
GO:0031300	intrinsic component of organelle membrane	6	123	0.00824744	0.0333284	AT1G29390;AT1G53760;AT2G15240;AT2G21600;AT2G38280;AT3G59360
GO:0031984	organelle subcompartment	35	1619	0.00826946	0.0333284	AT1G05520;AT1G08520;AT1G08550;AT1G10130;AT1G11180;AT1G29390;AT1G45474;AT1G52360;AT1G54370;AT1G55350;AT1G61250;AT1G63120;AT1G65260;AT1G68530;AT1G71270;AT1G78240;AT2G10940;AT2G15240;AT2G21600;AT2G29050;AT2G39730;AT2G39960;AT3G26060;AT3G51460;AT3G59360;AT4G10340;AT4G27860;AT4G32120;AT4G32640;AT4G38100;AT4G39960;AT5G01920;AT5G09870;AT5G45390;AT5G64740
GO:0010168	ER body	2	10	0.00836971	0.0333952	AT3G15950;AT4G27860
GO:0000502	proteasome complex	5	90	0.00915146	0.0357984	AT1G13060;AT1G53750;AT1G53780;AT5G19990;AT5G20000
GO:1905369	endopeptidase complex	5	90	0.00915146	0.0357984	AT1G13060;AT1G53750;AT1G53780;AT5G19990;AT5G20000
GO:0030125	clathrin vesicle coat	2	11	0.0101345	0.0381477	AT5G22770;AT5G22780
GO:0030139	endocytic vesicle	2	11	0.0101345	0.0381477	AT5G22770;AT5G22780
GO:0031597	cytosolic proteasome complex	2	11	0.0101345	0.0381477	AT5G19990;AT5G20000
GO:0055037	recycling endosome	2	11	0.0101345	0.0381477	AT1G11180;AT1G61250
GO:0030133	transport vesicle	4	60	0.0103776	0.0386979	AT1G05520;AT1G11180;AT1G61250;AT4G32640
GO:0030173	integral component of Golgi membrane	3	33	0.0112545	0.0411975	AT2G15240;AT2G21600;AT3G59360
GO:0031228	intrinsic component of Golgi membrane	3	33	0.0112545	0.0411975	AT2G15240;AT2G21600;AT3G59360
GO:0098791	Golgi subcompartment	17	649	0.0116025	0.0420856	AT1G05520;AT1G10130;AT1G11180;AT1G52360;AT1G54370;AT1G61250;AT1G63120;AT1G71270;AT1G78240;AT2G15240;AT2G21600;AT2G29050;AT3G59360;AT4G32120;AT4G32640;AT5G09870;AT5G64740
GO:0005794	Golgi apparatus	26	1155	0.0137004	0.0483736	AT1G05520;AT1G10130;AT1G11180;AT1G21080;AT1G47128;AT1G52360;AT1G54370;AT1G60780;AT1G61250;AT1G63120;AT1G71270;AT1G78240;AT2G15240;AT2G21600;AT2G29050;AT2G29550;AT2G43160;AT3G01090;AT3G59360;AT4G32120;AT4G32640;AT5G09870;AT5G19440;AT5G56010;AT5G56030;AT5G64740
GO:0009782	photosystem I antenna complex	1	1	0.0141847	0.0483736	AT1G45474
GO:0016528	sarcoplasm	1	1	0.0141847	0.0483736	AT1G10130
GO:0016529	sarcoplasmic reticulum	1	1	0.0141847	0.0483736	AT1G10130
GO:0031520	plasma membrane of cell tip	1	1	0.0141847	0.0483736	AT3G51460
GO:0033017	sarcoplasmic reticulum membrane	1	1	0.0141847	0.0483736	AT1G10130
GO:0070209	ASTRA complex	1	1	0.0141847	0.0483736	AT3G48470
GO:0044431	Golgi apparatus part	17	673	0.0160458	0.0537671	AT1G05520;AT1G10130;AT1G11180;AT1G52360;AT1G54370;AT1G61250;AT1G63120;AT1G71270;AT1G78240;AT2G15240;AT2G21600;AT2G29050;AT3G59360;AT4G32120;AT4G32640;AT5G09870;AT5G64740
GO:0005774	vacuolar membrane	17	674	0.0162562	0.0537671	AT1G04970;AT1G30400;AT1G53760;AT1G53770;AT1G78240;AT2G34480;AT2G41100;AT2G43160;AT2G45170;AT3G14205;AT3G30390;AT3G52930;AT4G09800;AT4G16260;AT4G32470;AT5G17920;AT5G22020
GO:0009986	cell surface	2	14	0.0163053	0.0537671	AT5G56010;AT5G56030
GO:0032588	trans-Golgi network membrane	2	14	0.0163053	0.0537671	AT1G11180;AT1G61250
GO:0044437	vacuolar part	17	676	0.0166835	0.0545632	AT1G04970;AT1G30400;AT1G53760;AT1G53770;AT1G78240;AT2G34480;AT2G41100;AT2G43160;AT2G45170;AT3G14205;AT3G30390;AT3G52930;AT4G09800;AT4G16260;AT4G32470;AT5G17920;AT5G22020
GO:0005876	spindle microtubule	2	16	0.0211053	0.0684637	AT2G20190;AT2G25880
GO:0044430	cytoskeletal part	10	337	0.0226047	0.0727359	AT1G03780;AT1G21730;AT1G59540;AT2G20190;AT2G25880;AT2G29550;AT2G35880;AT2G45170;AT3G18060;AT3G19050
GO:0005750	mitochondrial respiratory chain complex III	2	18	0.0264147	0.0836834	AT3G46430;AT4G32470
GO:0015630	microtubule cytoskeleton	9	297	0.0264263	0.0836834	AT1G03780;AT1G21730;AT1G59540;AT2G20190;AT2G25880;AT2G29550;AT2G35880;AT2G45170;AT3G19050
GO:0010287	plastoglobule	4	80	0.0270629	0.0838763	AT1G45474;AT2G39730;AT3G26060;AT4G10340
GO:0005654	nucleoplasm	13	501	0.027243	0.0838763	AT1G03780;AT1G05860;AT1G08620;AT1G09270;AT3G10690;AT3G61420;AT4G08920;AT4G16845;AT4G20330;AT4G38130;AT5G12230;AT5G15550;AT5G60410
GO:0009783	photosystem II antenna complex	1	2	0.028169	0.0838763	AT4G10340
GO:0031616	spindle pole centrosome	1	2	0.028169	0.0838763	AT2G25880
GO:0032133	chromosome passenger complex	1	2	0.028169	0.0838763	AT2G25880
GO:0042641	actomyosin	1	2	0.028169	0.0838763	AT3G18060
GO:0042643	actomyosin, actin portion	1	2	0.028169	0.0838763	AT3G18060
GO:0043564	Ku70:Ku80 complex	1	2	0.028169	0.0838763	AT1G16970
GO:0030127	COPII vesicle coat	2	19	0.0292502	0.0864507	AT1G05520;AT4G32640
GO:0045275	respiratory chain complex III	2	20	0.0322011	0.0944723	AT3G46430;AT4G32470
GO:0042644	chloroplast nucleoid	3	50	0.033936	0.0988355	AT1G65260;AT3G10690;AT5G04590
GO:0009534	chloroplast thylakoid	13	520	0.0351967	0.100501	AT1G08520;AT1G08550;AT1G29390;AT1G45474;AT1G65260;AT2G10940;AT2G39730;AT3G26060;AT4G10340;AT4G38100;AT4G39960;AT5G01920;AT5G45390
GO:0016282	eukaryotic 43S preinitiation complex	2	21	0.0352634	0.100501	AT2G46280;AT2G46290
GO:0030687	preribosome, large subunit precursor	2	21	0.0352634	0.100501	AT5G12220;AT5G15550
GO:0031976	plastid thylakoid	13	521	0.035657	0.100902	AT1G08520;AT1G08550;AT1G29390;AT1G45474;AT1G65260;AT2G10940;AT2G39730;AT3G26060;AT4G10340;AT4G38100;AT4G39960;AT5G01920;AT5G45390
GO:0005852	eukaryotic translation initiation factor 3 complex	2	22	0.0384336	0.107993	AT2G46280;AT2G46290
GO:0005634	nucleus	92	5510	0.0389881	0.108785	AT1G01060;AT1G03780;AT1G04080;AT1G05860;AT1G06590;AT1G07910;AT1G08465;AT1G08620;AT1G09270;AT1G13060;AT1G16970;AT1G27760;AT1G31660;AT1G49480;AT1G50410;AT1G52930;AT1G53750;AT1G53780;AT1G68310;AT1G69310;AT1G75340;AT1G78870;AT1G80070;AT1G80530;AT2G02160;AT2G22540;AT2G25880;AT2G26980;AT2G31380;AT2G32700;AT2G34480;AT2G35510;AT2G35940;AT2G36400;AT2G36530;AT2G38280;AT2G39730;AT2G39810;AT2G39840;AT2G41100…
GO:0005741	mitochondrial outer membrane	3	54	0.0412266	0.113393	AT2G36530;AT2G38280;AT3G52930
GO:0033290	eukaryotic 48S preinitiation complex	2	23	0.0417079	0.113393	AT2G46280;AT2G46290
GO:0070993	translation preinitiation complex	2	23	0.0417079	0.113393	AT2G46280;AT2G46290
GO:0000015	phosphopyruvate hydratase complex	1	3	0.0419555	0.113393	AT2G36530
GO:0005886	plasma membrane	56	3155	0.0420604	0.113393	AT1G07670;AT1G11180;AT1G21730;AT1G49040;AT1G49340;AT1G49480;AT1G53750;AT1G54370;AT1G55350;AT1G61250;AT1G70410;AT1G72500;AT1G76660;AT2G01320;AT2G13800;AT2G14890;AT2G17840;AT2G19740;AT2G20050;AT2G20190;AT2G26330;AT2G29550;AT2G34480;AT2G36530;AT2G42600;AT2G43160;AT3G14840;AT3G17410;AT3G19100;AT3G22190;AT3G44110;AT3G51460;AT3G52140;AT3G52930;AT3G58690;AT4G09800;AT4G16260;AT4G23270;AT4G32760;AT4G33700…
GO:0042646	plastid nucleoid	3	55	0.0431627	0.114984	AT1G65260;AT3G10690;AT5G04590
GO:0009535	chloroplast thylakoid membrane	11	429	0.043227	0.114984	AT1G08550;AT1G29390;AT1G45474;AT1G65260;AT2G10940;AT2G39730;AT3G26060;AT4G10340;AT4G38100;AT4G39960;AT5G45390
GO:0055035	plastid thylakoid membrane	11	430	0.0438278	0.11581	AT1G08550;AT1G29390;AT1G45474;AT1G65260;AT2G10940;AT2G39730;AT3G26060;AT4G10340;AT4G38100;AT4G39960;AT5G45390
GO:0009524	phragmoplast	4	94	0.0448562	0.117748	AT1G03780;AT2G20190;AT3G19050;AT5G54650
GO:0034399	nuclear periphery	2	25	0.0485546	0.126623	AT2G35510;AT4G27640
GO:0005875	microtubule associated complex	4	97	0.0493479	0.127856	AT1G21730;AT1G59540;AT2G25880;AT3G19050
GO:0044451	nucleoplasm part	10	388	0.050937	0.130372	AT1G05860;AT1G08620;AT3G10690;AT3G61420;AT4G08920;AT4G16845;AT4G20330;AT4G38130;AT5G12230;AT5G60410
GO:0005635	nuclear envelope	5	143	0.053302	0.130372	AT1G09270;AT1G75340;AT2G25880;AT3G22190;AT4G27640
GO:0009330	DNA topoisomerase complex (ATP-hydrolyzing)	1	4	0.0555472	0.130372	AT3G10690
GO:0010330	cellulose synthase complex	1	4	0.0555472	0.130372	AT5G64740
GO:0018995	host	1	4	0.0555472	0.130372	AT1G09270
GO:0030864	cortical actin cytoskeleton	1	4	0.0555472	0.130372	AT3G18060
GO:0031352	intrinsic component of plastid inner membrane	1	4	0.0555472	0.130372	AT1G29390
GO:0031353	integral component of plastid inner membrane	1	4	0.0555472	0.130372	AT1G29390
GO:0031356	intrinsic component of chloroplast inner membrane	1	4	0.0555472	0.130372	AT1G29390
GO:0031357	integral component of chloroplast inner membrane	1	4	0.0555472	0.130372	AT1G29390
GO:0043657	host cell	1	4	0.0555472	0.130372	AT1G09270
GO:0044215	other organism	1	4	0.0555472	0.130372	AT1G09270
GO:0044216	other organism cell	1	4	0.0555472	0.130372	AT1G09270
GO:0044217	other organism part	1	4	0.0555472	0.130372	AT1G09270
GO:0070545	PeBoW complex	1	4	0.0555472	0.130372	AT5G15550
GO:0070822	Sin3-type complex	1	4	0.0555472	0.130372	AT4G38130
GO:0042651	thylakoid membrane	11	449	0.056355	0.131495	AT1G08550;AT1G29390;AT1G45474;AT1G65260;AT2G10940;AT2G39730;AT3G26060;AT4G10340;AT4G38100;AT4G39960;AT5G45390
GO:0034357	photosynthetic membrane	11	450	0.057074	0.132398	AT1G08550;AT1G29390;AT1G45474;AT1G65260;AT2G10940;AT2G39730;AT3G26060;AT4G10340;AT4G38100;AT4G39960;AT5G45390
GO:0009295	nucleoid	3	62	0.0579496	0.133652	AT1G65260;AT3G10690;AT5G04590
GO:0000784	nuclear chromosome, telomeric region	2	28	0.059519	0.136483	AT1G16970;AT3G48470
GO:0005871	kinesin complex	3	64	0.0625595	0.142636	AT1G21730;AT1G59540;AT3G19050
GO:0098687	chromosomal region	4	107	0.0660343	0.148701	AT1G16970;AT2G25880;AT3G48470;AT5G16270
GO:0005905	clathrin-coated pit	2	30	0.0672534	0.148701	AT5G22770;AT5G22780
GO:0005673	transcription factor TFIIE complex	1	5	0.0689466	0.148701	AT4G20330
GO:0005782	peroxisomal matrix	1	5	0.0689466	0.148701	AT5G47040
GO:0009503	thylakoid light-harvesting complex	1	5	0.0689466	0.148701	AT4G10340
GO:0009517	PSII associated light-harvesting complex II	1	5	0.0689466	0.148701	AT4G10340
GO:0016605	PML body	1	5	0.0689466	0.148701	AT4G08920
GO:0030076	light-harvesting complex	1	5	0.0689466	0.148701	AT4G10340
GO:0031907	microbody lumen	1	5	0.0689466	0.148701	AT5G47040
GO:0033597	mitotic checkpoint complex	1	5	0.0689466	0.148701	AT4G33260
GO:0022627	cytosolic small ribosomal subunit	4	109	0.069683	0.148894	AT2G40590;AT3G10610;AT4G09800;AT5G23740
GO:0030660	Golgi-associated vesicle membrane	3	67	0.0697824	0.148894	AT1G05520;AT1G52360;AT4G32640
GO:0070069	cytochrome complex	2	32	0.0752987	0.158999	AT3G46430;AT4G32470
GO:0044436	thylakoid part	11	473	0.0753152	0.158999	AT1G08550;AT1G29390;AT1G45474;AT1G65260;AT2G10940;AT2G39730;AT3G26060;AT4G10340;AT4G38100;AT4G39960;AT5G45390
GO:0005856	cytoskeleton	10	424	0.0812493	0.165558	AT1G03780;AT1G21730;AT1G59540;AT2G20190;AT2G25880;AT2G29550;AT2G35880;AT2G45170;AT3G18060;AT3G19050
GO:0000164	protein phosphatase type 1 complex	1	6	0.0821567	0.165558	AT2G39840
GO:0000311	plastid large ribosomal subunit	1	6	0.0821567	0.165558	AT3G44890
GO:0000938	GARP complex	1	6	0.0821567	0.165558	AT1G71270
GO:0031371	ubiquitin conjugating enzyme complex	1	6	0.0821567	0.165558	AT1G78870
GO:0031372	UBC13-MMS2 complex	1	6	0.0821567	0.165558	AT1G78870
GO:0033263	CORVET complex	1	6	0.0821567	0.165558	AT1G22860
GO:0045298	tubulin complex	1	6	0.0821567	0.165558	AT2G29550
GO:0051233	spindle midzone	1	6	0.0821567	0.165558	AT2G25880
GO:0071944	cell periphery	64	3832	0.0845962	0.169618	AT1G07670;AT1G11180;AT1G14720;AT1G21730;AT1G49040;AT1G49340;AT1G49480;AT1G53750;AT1G54370;AT1G55350;AT1G61250;AT1G70410;AT1G72500;AT1G76660;AT1G78670;AT2G01320;AT2G13800;AT2G14890;AT2G17840;AT2G19740;AT2G20050;AT2G20190;AT2G26330;AT2G29550;AT2G34480;AT2G36530;AT2G39730;AT2G42600;AT2G43160;AT3G14840;AT3G17410;AT3G18060;AT3G19100;AT3G22190;AT3G44110;AT3G51460;AT3G52140;AT3G52930;AT3G58610;AT3G58690…
GO:0012507	ER to Golgi transport vesicle membrane	2	35	0.0878986	0.175358	AT1G05520;AT4G32640
GO:0000781	chromosome, telomeric region	2	36	0.0922292	0.182176	AT1G16970;AT3G48470
GO:0010319	stromule	2	36	0.0922292	0.182176	AT2G39730;AT5G04590
GO:0035619	root hair tip	1	7	0.0951799	0.187078	AT3G51460
GO:0019867	outer membrane	4	122	0.0958246	0.187116	AT2G36530;AT2G38280;AT3G52930;AT5G05520
GO:0005783	endoplasmic reticulum	21	1090	0.0961374	0.187116	AT1G05520;AT1G07670;AT1G10130;AT1G55350;AT1G66270;AT1G66280;AT1G68530;AT2G21600;AT2G38280;AT2G39960;AT3G01090;AT3G15950;AT3G25220;AT3G51440;AT3G51460;AT4G27860;AT4G32120;AT4G32640;AT5G20520;AT5G22020;AT5G59960
GO:0000346	transcription export complex	1	8	0.108019	0.205236	AT2G02160
GO:0000813	ESCRT I complex	1	8	0.108019	0.205236	AT3G53120
GO:0008278	cohesin complex	1	8	0.108019	0.205236	AT5G16270
GO:0009547	plastid ribosome	1	8	0.108019	0.205236	AT3G44890
GO:0009840	chloroplastic endopeptidase Clp complex	1	8	0.108019	0.205236	AT5G45390
GO:0098796	membrane protein complex	13	626	0.110653	0.209244	AT1G05520;AT1G45474;AT1G52360;AT1G60780;AT2G39960;AT3G12260;AT3G46430;AT3G53120;AT4G10340;AT4G32470;AT4G32640;AT5G22770;AT5G22780
GO:0098797	plasma membrane protein complex	2	41	0.114745	0.215958	AT5G22770;AT5G22780
GO:0030684	preribosome	3	84	0.117055	0.219273	AT1G31660;AT5G12220;AT5G15550
GO:0009706	chloroplast inner membrane	3	85	0.120137	0.219863	AT1G29390;AT1G65260;AT5G13630
GO:0000439	transcription factor TFIIH core complex	1	9	0.120677	0.219863	AT3G61420
GO:0005677	chromatin silencing complex	1	9	0.120677	0.219863	AT4G16845
GO:0005787	signal peptidase complex	1	9	0.120677	0.219863	AT2G39960
GO:0009533	chloroplast stromal thylakoid	1	9	0.120677	0.219863	AT3G26060
GO:0016363	nuclear matrix	1	9	0.120677	0.219863	AT2G35510
GO:0005768	endosome	10	461	0.121982	0.221231	AT1G10130;AT1G11180;AT1G22860;AT1G54370;AT1G55350;AT1G60780;AT1G61250;AT1G71270;AT1G78240;AT3G53120
GO:0015935	small ribosomal subunit	4	136	0.128345	0.231593	AT2G40590;AT3G10610;AT4G09800;AT5G23740
GO:0009522	photosystem I	2	44	0.128856	0.231593	AT1G45474;AT4G10340
GO:0009528	plastid inner membrane	3	88	0.129559	0.231811	AT1G29390;AT1G65260;AT5G13630
GO:0000118	histone deacetylase complex	1	10	0.133155	0.233021	AT4G38130
GO:0000780	condensed nuclear chromosome, centromeric region	1	10	0.133155	0.233021	AT2G25880
GO:0009368	endopeptidase Clp complex	1	10	0.133155	0.233021	AT5G45390
GO:0030688	preribosome, small subunit precursor	1	10	0.133155	0.233021	AT1G31660
GO:0033116	endoplasmic reticulum-Golgi intermediate compartment membrane	1	10	0.133155	0.233021	AT4G32640
GO:0000228	nuclear chromosome	5	192	0.138298	0.240964	AT1G16970;AT2G25880;AT3G48470;AT4G38130;AT5G16270
GO:0005680	anaphase-promoting complex	1	11	0.145457	0.251244	AT1G06590
GO:0019774	proteasome core complex, beta-subunit complex	1	11	0.145457	0.251244	AT1G13060
GO:0044432	endoplasmic reticulum part	12	599	0.146287	0.251589	AT1G05520;AT1G10130;AT1G55350;AT1G66270;AT1G66280;AT1G68530;AT2G39960;AT3G15950;AT3G25220;AT3G51460;AT4G27860;AT4G32640
GO:0005819	spindle	3	94	0.149141	0.255396	AT1G03780;AT2G20190;AT2G25880
GO:0005798	Golgi-associated vesicle	3	96	0.15587	0.265779	AT1G05520;AT1G52360;AT4G32640
GO:0035618	root hair	1	12	0.157585	0.266259	AT3G51460
GO:0090568	nuclear transcriptional repressor complex	1	12	0.157585	0.266259	AT4G16845
GO:0016592	mediator complex	2	50	0.158154	0.266259	AT3G10690;AT5G12230
GO:0032592	integral component of mitochondrial membrane	2	51	0.163153	0.273521	AT1G53760;AT2G38280
GO:0000127	transcription factor TFIIIC complex	1	13	0.169542	0.280694	AT3G49410
GO:0000421	autophagosome membrane	1	13	0.169542	0.280694	AT2G45170
GO:0005884	actin filament	1	13	0.169542	0.280694	AT3G18060
GO:0098573	intrinsic component of mitochondrial membrane	2	53	0.173232	0.285618	AT1G53760;AT2G38280
GO:0005746	mitochondrial respiratory chain	3	102	0.176596	0.289966	AT3G12260;AT3G46430;AT4G32470
GO:0030134	COPII-coated ER to Golgi transport vesicle	2	55	0.183409	0.299918	AT1G05520;AT4G32640
GO:0005844	polysome	3	105	0.187232	0.303681	AT1G07910;AT2G19740;AT2G34480
GO:0098803	respiratory chain complex	3	105	0.187232	0.303681	AT3G12260;AT3G46430;AT4G32470
GO:0000243	commitment complex	1	15	0.19295	0.309185	AT1G04080
GO:0005675	transcription factor TFIIH holo complex	1	15	0.19295	0.309185	AT3G61420
GO:0005801	cis-Golgi network	1	15	0.19295	0.309185	AT2G21600
GO:0005739	mitochondrion	28	1661	0.19443	0.31031	AT1G21730;AT1G49670;AT1G53760;AT1G79230;AT2G26330;AT2G36530;AT2G38280;AT2G41790;AT3G10690;AT3G12260;AT3G44890;AT3G46430;AT3G52930;AT3G54660;AT3G58610;AT3G59040;AT4G32470;AT4G37040;AT5G03560;AT5G05520;AT5G13050;AT5G13630;AT5G16715;AT5G26830;AT5G49030;AT5G51050;AT5G54780;AT5G56030
GO:0044798	nuclear transcription factor complex	3	108	0.19803	0.314796	AT3G49410;AT3G61420;AT4G20330
GO:0019866	organelle inner membrane	8	395	0.20035	0.317221	AT1G29390;AT1G53760;AT1G65260;AT3G12260;AT3G46430;AT4G32470;AT5G13630;AT5G20520
GO:0000775	chromosome, centromeric region	2	59	0.204003	0.318586	AT2G25880;AT5G16270
GO:0031965	nuclear membrane	2	59	0.204003	0.318586	AT2G25880;AT4G27640
GO:0031901	early endosome membrane	1	16	0.204406	0.318586	AT1G60780
GO:0098807	chloroplast thylakoid membrane protein complex	1	16	0.204406	0.318586	AT4G10340
GO:0031969	chloroplast membrane	6	282	0.212639	0.330129	AT1G01790;AT1G29390;AT1G65260;AT2G32040;AT5G13630;AT5G38430
GO:0017053	transcriptional repressor complex	1	17	0.2157	0.331174	AT4G16845
GO:0070971	endoplasmic reticulum exit site	1	17	0.2157	0.331174	AT1G05520
GO:0016020	membrane	141	9440	0.215802	0.331174	AT1G01790;AT1G02080;AT1G04970;AT1G05520;AT1G07670;AT1G08550;AT1G10130;AT1G11180;AT1G21730;AT1G22860;AT1G24350;AT1G29390;AT1G29970;AT1G30400;AT1G33700;AT1G45201;AT1G45474;AT1G48090;AT1G49040;AT1G49340;AT1G49480;AT1G52360;AT1G53750;AT1G53760;AT1G53770;AT1G53780;AT1G54370;AT1G55350;AT1G60780;AT1G61250;AT1G63120;AT1G65230;AT1G65260;AT1G66270;AT1G66280;AT1G68530;AT1G70410;AT1G71270;AT1G72500;AT1G76660…
GO:0000932	P-body	2	62	0.21961	0.335211	AT1G02080;AT1G47128
GO:0044455	mitochondrial membrane part	5	227	0.221133	0.335211	AT1G53760;AT2G38280;AT3G12260;AT3G46430;AT4G32470
GO:0042170	plastid membrane	6	288	0.226203	0.335211	AT1G01790;AT1G29390;AT1G65260;AT2G32040;AT5G13630;AT5G38430
GO:0009508	plastid chromosome	1	18	0.226835	0.335211	AT1G65260
GO:0030015	CCR4-NOT core complex	1	18	0.226835	0.335211	AT1G02080
GO:0030126	COPI vesicle coat	1	18	0.226835	0.335211	AT1G52360
GO:0030663	COPI-coated vesicle membrane	1	18	0.226835	0.335211	AT1G52360
GO:0035838	growing cell tip	1	18	0.226835	0.335211	AT3G51460
GO:0051286	cell tip	1	18	0.226835	0.335211	AT3G51460
GO:0090404	pollen tube tip	1	18	0.226835	0.335211	AT3G51460
GO:0005643	nuclear pore	2	65	0.235313	0.34132	AT1G09270;AT1G75340
GO:0000229	cytoplasmic chromosome	1	19	0.237812	0.34132	AT1G65260
GO:0000922	spindle pole	1	19	0.237812	0.34132	AT2G25880
GO:0030137	COPI-coated vesicle	1	19	0.237812	0.34132	AT1G52360
GO:0030427	site of polarized growth	1	19	0.237812	0.34132	AT3G51460
GO:0031306	intrinsic component of mitochondrial outer membrane	1	19	0.237812	0.34132	AT2G38280
GO:0031307	integral component of mitochondrial outer membrane	1	19	0.237812	0.34132	AT2G38280
GO:0090576	RNA polymerase III transcription factor complex	1	19	0.237812	0.34132	AT3G49410
GO:0005618	cell wall	14	795	0.240335	0.343705	AT1G14720;AT1G78670;AT2G29550;AT2G39730;AT3G44110;AT3G52930;AT3G58610;AT4G09800;AT4G16260;AT4G34480;AT5G26830;AT5G38410;AT5G54650;AT5G56030
GO:0031968	organelle outer membrane	3	120	0.242533	0.34524	AT2G36530;AT2G38280;AT3G52930
GO:0030312	external encapsulating structure	14	797	0.243139	0.34524	AT1G14720;AT1G78670;AT2G29550;AT2G39730;AT3G44110;AT3G52930;AT3G58610;AT4G09800;AT4G16260;AT4G34480;AT5G26830;AT5G38410;AT5G54650;AT5G56030
GO:0000793	condensed chromosome	2	67	0.245817	0.347611	AT2G25880;AT5G16270
GO:0044454	nuclear chromosome part	4	178	0.246551	0.347611	AT1G16970;AT2G25880;AT3G48470;AT4G38130
GO:0032806	carboxy-terminal domain protein kinase complex	1	20	0.248633	0.349312	AT3G61420
GO:0005667	transcription factor complex	3	122	0.250111	0.350156	AT3G49410;AT3G61420;AT4G20330
GO:1902554	serine/threonine protein kinase complex	2	68	0.251076	0.350278	AT3G61420;AT4G37490
GO:0005694	chromosome	8	424	0.255538	0.355259	AT1G16970;AT1G65260;AT2G25880;AT2G43410;AT3G10690;AT3G48470;AT4G38130;AT5G16270
GO:0000152	nuclear ubiquitin ligase complex	1	21	0.259302	0.357998	AT1G06590
GO:0005682	U5 snRNP	1	21	0.259302	0.357998	AT1G80070
GO:1902911	protein kinase complex	2	70	0.261602	0.359928	AT3G61420;AT4G37490
GO:0044459	plasma membrane part	8	429	0.265513	0.364054	AT1G55350;AT3G51460;AT4G16260;AT4G34480;AT5G22770;AT5G22780;AT5G42720;AT5G64740
GO:0010494	cytoplasmic stress granule	1	22	0.269819	0.367433	AT1G47128
GO:0036452	ESCRT complex	1	22	0.269819	0.367433	AT3G53120
GO:0031977	thylakoid lumen	2	72	0.272131	0.369321	AT1G08550;AT3G26060
GO:0000779	condensed chromosome, centromeric region	1	23	0.280188	0.376414	AT2G25880
GO:0031350	intrinsic component of plastid membrane	1	23	0.280188	0.376414	AT1G29390
GO:0031351	integral component of plastid membrane	1	23	0.280188	0.376414	AT1G29390
GO:0070469	respiratory chain	3	131	0.284592	0.381048	AT3G12260;AT3G46430;AT4G32470
GO:0009523	photosystem II	2	75	0.287913	0.382924	AT1G45474;AT4G10340
GO:0099023	tethering complex	2	75	0.287913	0.382924	AT1G22860;AT1G71270
GO:0005685	U1 snRNP	1	24	0.29041	0.384962	AT1G04080
GO:0005839	proteasome core complex	1	25	0.300487	0.395691	AT1G13060
GO:0035097	histone methyltransferase complex	1	25	0.300487	0.395691	AT1G08620
GO:0005802	trans-Golgi network	6	320	0.302536	0.397079	AT1G10130;AT1G11180;AT1G61250;AT1G78240;AT5G09870;AT5G64740
GO:0016591	RNA polymerase II, holoenzyme	2	79	0.308891	0.398258	AT3G61420;AT4G20330
GO:0035770	ribonucleoprotein granule	2	79	0.308891	0.398258	AT1G02080;AT1G47128
GO:0036464	cytoplasmic ribonucleoprotein granule	2	79	0.308891	0.398258	AT1G02080;AT1G47128
GO:0005753	mitochondrial proton-transporting ATP synthase complex	1	26	0.310422	0.398258	AT3G46430
GO:0005776	autophagosome	1	26	0.310422	0.398258	AT2G45170
GO:0030014	CCR4-NOT complex	1	26	0.310422	0.398258	AT1G02080
GO:0030686	90S preribosome	1	26	0.310422	0.398258	AT5G15550
GO:0044463	cell projection part	1	27	0.320216	0.408199	AT3G51460
GO:0120038	plasma membrane bounded cell projection part	1	27	0.320216	0.408199	AT3G51460
GO:0030532	small nuclear ribonucleoprotein complex	2	82	0.324545	0.41109	AT1G04080;AT1G80070
GO:0097525	spliceosomal snRNP complex	2	82	0.324545	0.41109	AT1G04080;AT1G80070
GO:0031966	mitochondrial membrane	7	395	0.329105	0.411309	AT1G53760;AT2G36530;AT2G38280;AT3G12260;AT3G46430;AT3G52930;AT4G32470
GO:0005793	endoplasmic reticulum-Golgi intermediate compartment	1	28	0.329872	0.411309	AT4G32640
GO:0071004	U2-type prespliceosome	1	28	0.329872	0.411309	AT1G04080
GO:0071010	prespliceosome	1	28	0.329872	0.411309	AT1G04080
GO:0098590	plasma membrane region	1	28	0.329872	0.411309	AT3G51460
GO:0090575	RNA polymerase II transcription factor complex	2	85	0.340107	0.421437	AT3G61420;AT4G20330
GO:0120114	Sm-like protein family complex	2	85	0.340107	0.421437	AT1G04080;AT1G80070
GO:0031305	integral component of mitochondrial inner membrane	1	30	0.348774	0.430839	AT1G53760
GO:1990204	oxidoreductase complex	3	148	0.350463	0.431589	AT3G12260;AT3G46430;AT4G32470
GO:0005740	mitochondrial envelope	7	410	0.363581	0.446365	AT1G53760;AT2G36530;AT2G38280;AT3G12260;AT3G46430;AT3G52930;AT4G32470
GO:0031304	intrinsic component of mitochondrial inner membrane	1	32	0.367146	0.449359	AT1G53760
GO:0008287	protein serine/threonine phosphatase complex	1	33	0.376137	0.456166	AT2G39840
GO:0034708	methyltransferase complex	1	33	0.376137	0.456166	AT1G08620
GO:1903293	phosphatase complex	1	33	0.376137	0.456166	AT2G39840
GO:0032580	Golgi cisterna membrane	1	34	0.385001	0.465501	AT1G54370
GO:0000790	nuclear chromatin	2	95	0.391072	0.468961	AT3G48470;AT4G38130
GO:0009521	photosystem	2	95	0.391072	0.468961	AT1G45474;AT4G10340
GO:0000315	organellar large ribosomal subunit	1	35	0.393739	0.468961	AT3G44890
GO:0000794	condensed nuclear chromosome	1	35	0.393739	0.468961	AT2G25880
GO:0030863	cortical cytoskeleton	1	35	0.393739	0.468961	AT3G18060
GO:0042788	polysomal ribosome	2	96	0.396077	0.470341	AT2G19740;AT2G34480
GO:0005938	cell cortex	2	98	0.406028	0.479305	AT2G20190;AT3G18060
GO:0099568	cytoplasmic region	2	98	0.406028	0.479305	AT2G20190;AT3G18060
GO:0098800	inner mitochondrial membrane protein complex	3	163	0.40808	0.479761	AT3G12260;AT3G46430;AT4G32470
GO:0005730	nucleolus	8	497	0.408819	0.479761	AT1G31660;AT1G52930;AT3G04400;AT3G44110;AT3G52930;AT4G09800;AT5G15550;AT5G56010
GO:0044427	chromosomal part	6	367	0.420662	0.492211	AT1G16970;AT2G25880;AT2G43410;AT3G48470;AT4G38130;AT5G16270
GO:0045259	proton-transporting ATP synthase complex	1	40	0.435609	0.50821	AT3G46430
GO:0046658	anchored component of plasma membrane	3	172	0.441937	0.51409	AT4G16260;AT4G34480;AT5G42720
GO:0005769	early endosome	1	42	0.451539	0.523732	AT1G60780
GO:0031985	Golgi cisterna	1	45	0.474597	0.548881	AT1G54370
GO:0005615	extracellular space	3	182	0.478646	0.551964	AT1G04970;AT1G47128;AT1G78670
GO:0055029	nuclear DNA-directed RNA polymerase complex	2	114	0.482528	0.554838	AT3G61420;AT4G20330
GO:0005813	centrosome	1	47	0.48943	0.55795	AT2G25880
GO:0044438	microbody part	1	47	0.48943	0.55795	AT5G47040
GO:0044439	peroxisomal part	1	47	0.48943	0.55795	AT5G47040
GO:0009543	chloroplast thylakoid lumen	1	48	0.496689	0.563008	AT3G26060
GO:0031978	plastid thylakoid lumen	1	48	0.496689	0.563008	AT3G26060
GO:0000123	histone acetyltransferase complex	1	49	0.503845	0.569502	AT1G05860
GO:0005789	endoplasmic reticulum membrane	8	545	0.511027	0.575988	AT1G05520;AT1G10130;AT1G55350;AT1G68530;AT2G39960;AT3G51460;AT4G27860;AT4G32640
GO:0000307	cyclin-dependent protein kinase holoenzyme complex	1	51	0.517855	0.58204	AT4G37490
GO:0042175	nuclear outer membrane-endoplasmic reticulum membrane network	8	549	0.519332	0.582061	AT1G05520;AT1G10130;AT1G55350;AT1G68530;AT2G39960;AT3G51460;AT4G27860;AT4G32640
GO:0098827	endoplasmic reticulum subcompartment	8	550	0.521401	0.582742	AT1G05520;AT1G10130;AT1G55350;AT1G68530;AT2G39960;AT3G51460;AT4G27860;AT4G32640
GO:0016604	nuclear body	2	124	0.527167	0.585809	AT4G08920;AT5G60410
GO:0031226	intrinsic component of plasma membrane	5	339	0.527591	0.585809	AT1G55350;AT4G16260;AT4G34480;AT5G42720;AT5G64740
GO:0000313	organellar ribosome	1	53	0.531471	0.585809	AT3G44890
GO:0005764	lysosome	1	53	0.531471	0.585809	AT1G47128
GO:0000428	DNA-directed RNA polymerase complex	2	125	0.531486	0.585809	AT3G61420;AT4G20330
GO:0044421	extracellular region part	3	201	0.545063	0.599118	AT1G04970;AT1G47128;AT1G78670
GO:0000323	lytic vacuole	1	56	0.551179	0.602521	AT1G47128
GO:0015629	actin cytoskeleton	1	56	0.551179	0.602521	AT3G18060
GO:0030880	RNA polymerase complex	2	131	0.556833	0.607039	AT3G61420;AT4G20330
GO:0005684	U2-type spliceosomal complex	1	58	0.563856	0.60764	AT1G04080
GO:0005795	Golgi stack	1	58	0.563856	0.60764	AT1G54370
GO:0031248	protein acetyltransferase complex	1	58	0.563856	0.60764	AT1G05860
GO:1902493	acetyltransferase complex	1	58	0.563856	0.60764	AT1G05860
GO:0000785	chromatin	3	207	0.564998	0.60764	AT2G43410;AT3G48470;AT4G38130
GO:0005815	microtubule organizing center	1	59	0.570061	0.609797	AT2G25880
GO:0071013	catalytic step 2 spliceosome	1	59	0.570061	0.609797	AT1G80070
GO:0061695	transferase complex, transferring phosphorus-containing groups	3	211	0.57799	0.616626	AT3G61420;AT4G20330;AT4G37490
GO:0005747	mitochondrial respiratory chain complex I	1	63	0.594011	0.630347	AT3G12260
GO:0044452	nucleolar part	1	63	0.594011	0.630347	AT5G15550
GO:0045271	respiratory chain complex I	1	66	0.611097	0.646758	AT3G12260
GO:0016469	proton-transporting two-sector ATPase complex	1	67	0.616632	0.649171	AT3G46430
GO:0030964	NADH dehydrogenase complex	1	67	0.616632	0.649171	AT3G12260
GO:0005743	mitochondrial inner membrane	4	304	0.628481	0.659905	AT1G53760;AT3G12260;AT3G46430;AT4G32470
GO:0031902	late endosome membrane	1	70	0.632769	0.662663	AT1G10130
GO:0098798	mitochondrial protein complex	3	231	0.639195	0.667641	AT3G12260;AT3G46430;AT4G32470
GO:0044448	cell cortex part	1	77	0.667838	0.695737	AT3G18060
GO:0031225	anchored component of membrane	4	321	0.670508	0.6967	AT2G14890;AT4G16260;AT4G34480;AT5G42720
GO:0090406	pollen tube	1	78	0.672568	0.697025	AT3G51460
GO:0005576	extracellular region	23	1749	0.679567	0.702454	AT1G04970;AT1G14720;AT1G28670;AT1G47128;AT1G60590;AT1G78670;AT2G10940;AT2G36530;AT2G39730;AT2G42600;AT3G14415;AT3G14420;AT3G48990;AT3G52930;AT3G58610;AT4G16260;AT4G34480;AT5G04590;AT5G05110;AT5G17920;AT5G38410;AT5G38420;AT5G38430
GO:0005681	spliceosomal complex	2	165	0.681761	0.702901	AT1G04080;AT1G80070
GO:0005887	integral component of plasma membrane	2	166	0.68496	0.704379	AT1G55350;AT5G64740
GO:0044429	mitochondrial part	7	564	0.691847	0.709632	AT1G53760;AT2G36530;AT2G38280;AT3G12260;AT3G46430;AT3G52930;AT4G32470
GO:0019898	extrinsic component of membrane	1	85	0.703848	0.720091	AT1G48090
GO:0016607	nuclear speck	1	91	0.728278	0.743179	AT5G60410
GO:0120025	plasma membrane bounded cell projection	1	99	0.757755	0.771286	AT3G51460
GO:0005770	late endosome	1	105	0.777752	0.789626	AT1G10130
GO:0042995	cell projection	1	106	0.780921	0.790831	AT3G51460
GO:0000325	plant-type vacuole	1	178	0.922248	0.931587	AT1G30400
GO:0044425	membrane part	79	7298	0.999202	1	AT1G01790;AT1G05520;AT1G07670;AT1G10130;AT1G11180;AT1G24350;AT1G29390;AT1G29970;AT1G30400;AT1G33700;AT1G45201;AT1G45474;AT1G48090;AT1G49340;AT1G52360;AT1G53760;AT1G53770;AT1G54370;AT1G55350;AT1G60780;AT1G61250;AT1G63120;AT1G65230;AT1G65260;AT1G68530;AT1G76690;AT1G78240;AT1G80530;AT2G01320;AT2G13800;AT2G14890;AT2G15240;AT2G20920;AT2G21600;AT2G26330;AT2G29050;AT2G32040;AT2G38280;AT2G39960;AT2G45540…
GO:0031224	intrinsic component of membrane	69	6876	0.99991	1	AT1G01790;AT1G07670;AT1G10130;AT1G11180;AT1G24350;AT1G29390;AT1G29970;AT1G30400;AT1G33700;AT1G45201;AT1G45474;AT1G49340;AT1G53760;AT1G53770;AT1G54370;AT1G55350;AT1G60780;AT1G61250;AT1G63120;AT1G65230;AT1G65260;AT1G68530;AT1G76690;AT1G78240;AT1G80530;AT2G01320;AT2G13800;AT2G14890;AT2G15240;AT2G20920;AT2G21600;AT2G26330;AT2G29050;AT2G32040;AT2G38280;AT2G39960;AT2G45540;AT3G14205;AT3G14840;AT3G15530…
GO:0016021	integral component of membrane	66	6688	0.999934	1	AT1G01790;AT1G07670;AT1G10130;AT1G11180;AT1G24350;AT1G29390;AT1G29970;AT1G30400;AT1G33700;AT1G45201;AT1G45474;AT1G49340;AT1G53760;AT1G53770;AT1G54370;AT1G55350;AT1G60780;AT1G61250;AT1G63120;AT1G65230;AT1G65260;AT1G68530;AT1G76690;AT1G78240;AT1G80530;AT2G01320;AT2G13800;AT2G15240;AT2G20920;AT2G21600;AT2G26330;AT2G29050;AT2G32040;AT2G38280;AT2G39960;AT2G45540;AT3G14205;AT3G14840;AT3G15530;AT3G30390…
GO:0005575	cellular_component	287	20233	1	1	AT1G01060;AT1G01790;AT1G02080;AT1G03780;AT1G04080;AT1G04970;AT1G05520;AT1G05860;AT1G06590;AT1G07670;AT1G07910;AT1G08465;AT1G08520;AT1G08550;AT1G08620;AT1G09270;AT1G10130;AT1G10870;AT1G11180;AT1G13060;AT1G14720;AT1G16970;AT1G17420;AT1G19730;AT1G21080;AT1G21730;AT1G22860;AT1G23440;AT1G24350;AT1G27760;AT1G28670;AT1G29390;AT1G29965;AT1G29970;AT1G30400;AT1G31660;AT1G33700;AT1G45201;AT1G45474;AT1G47128…

## Sheet: Molecular Function
Table S6. GO enrichment of circRNAs host gene (Molecular Function)
GO ID	Description	out (284)	All (20775)	pvalue	p.adjust	Genes
GO:0005524	ATP binding	58	2433	1.5603e-05	0.00490749	AT1G02670;AT1G07670;AT1G07910;AT1G08520;AT1G10130;AT1G16970;AT1G21730;AT1G30400;AT1G50410;AT1G53750;AT1G53780;AT1G59540;AT1G67890;AT1G71697;AT1G78870;AT2G01320;AT2G13800;AT2G20050;AT2G25880;AT2G26330;AT2G26980;AT2G36400;AT2G38280;AT2G39730;AT2G42880;AT3G01090;AT3G10690;AT3G14840;AT3G17410;AT3G19050;AT3G19100;AT3G25840;AT3G44110;AT3G48990;AT3G54660;AT3G58690;AT4G04040;AT4G08920;AT4G10320;AT4G16990…
GO:0016984	ribulose-bisphosphate carboxylase activity	3	5	2.47707e-05	0.00490749	AT5G38410;AT5G38420;AT5G38430
GO:0097367	carbohydrate derivative binding	65	2894	2.83368e-05	0.00490749	AT1G02670;AT1G04970;AT1G07670;AT1G07910;AT1G08520;AT1G10130;AT1G16970;AT1G21730;AT1G30400;AT1G50410;AT1G53750;AT1G53780;AT1G59540;AT1G67890;AT1G71697;AT1G76680;AT1G76690;AT1G78870;AT2G01320;AT2G13800;AT2G20050;AT2G25880;AT2G26330;AT2G26980;AT2G29550;AT2G36400;AT2G38280;AT2G39730;AT2G42880;AT3G01090;AT3G10690;AT3G14415;AT3G14420;AT3G14840;AT3G17410;AT3G19050;AT3G19100;AT3G25840;AT3G44110;AT3G48990…
GO:0032553	ribonucleotide binding	64	2852	3.41985e-05	0.00490749	AT1G02670;AT1G07670;AT1G07910;AT1G08520;AT1G10130;AT1G16970;AT1G21730;AT1G30400;AT1G50410;AT1G53750;AT1G53780;AT1G59540;AT1G67890;AT1G71697;AT1G76680;AT1G76690;AT1G78870;AT2G01320;AT2G13800;AT2G20050;AT2G25880;AT2G26330;AT2G26980;AT2G29550;AT2G36400;AT2G38280;AT2G39730;AT2G42880;AT3G01090;AT3G10690;AT3G14415;AT3G14420;AT3G14840;AT3G17410;AT3G19050;AT3G19100;AT3G25840;AT3G44110;AT3G48990;AT3G54660…
GO:0008144	drug binding	59	2592	5.02794e-05	0.00529408	AT1G02670;AT1G07670;AT1G07910;AT1G08520;AT1G10130;AT1G16970;AT1G21730;AT1G30400;AT1G50410;AT1G53750;AT1G53780;AT1G59540;AT1G67890;AT1G71697;AT1G78870;AT2G01320;AT2G13800;AT2G20050;AT2G25880;AT2G26330;AT2G26980;AT2G36400;AT2G38280;AT2G39730;AT2G42880;AT3G01090;AT3G10690;AT3G14840;AT3G17410;AT3G19050;AT3G19100;AT3G25840;AT3G44110;AT3G48990;AT3G54660;AT3G58690;AT4G04040;AT4G08920;AT4G10320;AT4G16990…
GO:0032559	adenyl ribonucleotide binding	58	2550	6.04494e-05	0.00529408	AT1G02670;AT1G07670;AT1G07910;AT1G08520;AT1G10130;AT1G16970;AT1G21730;AT1G30400;AT1G50410;AT1G53750;AT1G53780;AT1G59540;AT1G67890;AT1G71697;AT1G78870;AT2G01320;AT2G13800;AT2G20050;AT2G25880;AT2G26330;AT2G26980;AT2G36400;AT2G38280;AT2G39730;AT2G42880;AT3G01090;AT3G10690;AT3G14840;AT3G17410;AT3G19050;AT3G19100;AT3G25840;AT3G44110;AT3G48990;AT3G54660;AT3G58690;AT4G04040;AT4G08920;AT4G10320;AT4G16990…
GO:0030554	adenyl nucleotide binding	58	2556	6.4562e-05	0.00529408	AT1G02670;AT1G07670;AT1G07910;AT1G08520;AT1G10130;AT1G16970;AT1G21730;AT1G30400;AT1G50410;AT1G53750;AT1G53780;AT1G59540;AT1G67890;AT1G71697;AT1G78870;AT2G01320;AT2G13800;AT2G20050;AT2G25880;AT2G26330;AT2G26980;AT2G36400;AT2G38280;AT2G39730;AT2G42880;AT3G01090;AT3G10690;AT3G14840;AT3G17410;AT3G19050;AT3G19100;AT3G25840;AT3G44110;AT3G48990;AT3G54660;AT3G58690;AT4G04040;AT4G08920;AT4G10320;AT4G16990…
GO:0035639	purine ribonucleoside triphosphate binding	60	2704	8.86734e-05	0.00636231	AT1G02670;AT1G07670;AT1G07910;AT1G08520;AT1G10130;AT1G16970;AT1G21730;AT1G30400;AT1G50410;AT1G53750;AT1G53780;AT1G59540;AT1G67890;AT1G71697;AT1G78870;AT2G01320;AT2G13800;AT2G20050;AT2G25880;AT2G26330;AT2G26980;AT2G29550;AT2G36400;AT2G38280;AT2G39730;AT2G42880;AT3G01090;AT3G10690;AT3G14840;AT3G17410;AT3G19050;AT3G19100;AT3G25840;AT3G44110;AT3G48990;AT3G54660;AT3G58690;AT4G04040;AT4G08920;AT4G10320…
GO:0043168	anion binding	70	3370	0.000156454	0.00890788	AT1G02670;AT1G07670;AT1G07910;AT1G08520;AT1G10130;AT1G16970;AT1G21730;AT1G30400;AT1G45474;AT1G49340;AT1G50410;AT1G53750;AT1G53780;AT1G59540;AT1G67890;AT1G71697;AT1G76680;AT1G76690;AT1G78870;AT2G01320;AT2G13800;AT2G20050;AT2G25880;AT2G26330;AT2G26980;AT2G29550;AT2G36400;AT2G38280;AT2G39730;AT2G42880;AT2G43160;AT3G01090;AT3G10690;AT3G14415;AT3G14420;AT3G14840;AT3G17410;AT3G19050;AT3G19100;AT3G25840…
GO:0035615	clathrin adaptor activity	2	2	0.000186227	0.00890788	AT5G22770;AT5G22780
GO:0038024	cargo receptor activity	2	2	0.000186227	0.00890788	AT5G22770;AT5G22780
GO:0098748	endocytic adaptor activity	2	2	0.000186227	0.00890788	AT5G22770;AT5G22780
GO:0016874	ligase activity	13	298	0.000249933	0.0110355	AT1G07910;AT1G08520;AT2G39810;AT3G48990;AT4G10320;AT4G23100;AT5G04090;AT5G13050;AT5G13630;AT5G16715;AT5G23050;AT5G26830;AT5G49030
GO:0032555	purine ribonucleotide binding	60	2823	0.000288848	0.0118049	AT1G02670;AT1G07670;AT1G07910;AT1G08520;AT1G10130;AT1G16970;AT1G21730;AT1G30400;AT1G50410;AT1G53750;AT1G53780;AT1G59540;AT1G67890;AT1G71697;AT1G78870;AT2G01320;AT2G13800;AT2G20050;AT2G25880;AT2G26330;AT2G26980;AT2G29550;AT2G36400;AT2G38280;AT2G39730;AT2G42880;AT3G01090;AT3G10690;AT3G14840;AT3G17410;AT3G19050;AT3G19100;AT3G25840;AT3G44110;AT3G48990;AT3G54660;AT3G58690;AT4G04040;AT4G08920;AT4G10320…
GO:0017076	purine nucleotide binding	60	2830	0.00030849	0.0118049	AT1G02670;AT1G07670;AT1G07910;AT1G08520;AT1G10130;AT1G16970;AT1G21730;AT1G30400;AT1G50410;AT1G53750;AT1G53780;AT1G59540;AT1G67890;AT1G71697;AT1G78870;AT2G01320;AT2G13800;AT2G20050;AT2G25880;AT2G26330;AT2G26980;AT2G29550;AT2G36400;AT2G38280;AT2G39730;AT2G42880;AT3G01090;AT3G10690;AT3G14840;AT3G17410;AT3G19050;AT3G19100;AT3G25840;AT3G44110;AT3G48990;AT3G54660;AT3G58690;AT4G04040;AT4G08920;AT4G10320…
GO:0000166	nucleotide binding	65	3169	0.000411158	0.0138826	AT1G02670;AT1G07670;AT1G07910;AT1G08520;AT1G10130;AT1G16970;AT1G21730;AT1G30400;AT1G50410;AT1G53750;AT1G53780;AT1G59540;AT1G67890;AT1G71697;AT1G76680;AT1G76690;AT1G78870;AT2G01320;AT2G13800;AT2G20050;AT2G25880;AT2G26330;AT2G26980;AT2G29550;AT2G36400;AT2G38280;AT2G39730;AT2G42880;AT3G01090;AT3G10690;AT3G14415;AT3G14420;AT3G14840;AT3G17410;AT3G19050;AT3G19100;AT3G25840;AT3G44110;AT3G48990;AT3G54660…
GO:1901265	nucleoside phosphate binding	65	3169	0.000411158	0.0138826	AT1G02670;AT1G07670;AT1G07910;AT1G08520;AT1G10130;AT1G16970;AT1G21730;AT1G30400;AT1G50410;AT1G53750;AT1G53780;AT1G59540;AT1G67890;AT1G71697;AT1G76680;AT1G76690;AT1G78870;AT2G01320;AT2G13800;AT2G20050;AT2G25880;AT2G26330;AT2G26980;AT2G29550;AT2G36400;AT2G38280;AT2G39730;AT2G42880;AT3G01090;AT3G10690;AT3G14415;AT3G14420;AT3G14840;AT3G17410;AT3G19050;AT3G19100;AT3G25840;AT3G44110;AT3G48990;AT3G54660…
GO:0017025	TBP-class protein binding	4	27	0.000468272	0.0149327	AT1G53750;AT1G53780;AT5G19990;AT5G20000
GO:0004822	isoleucine-tRNA ligase activity	2	3	0.000553626	0.0151324	AT4G10320;AT5G49030
GO:0008891	glycolate oxidase activity	2	3	0.000553626	0.0151324	AT3G14415;AT3G14420
GO:0016629	12-oxophytodienoate reductase activity	2	3	0.000553626	0.0151324	AT1G76680;AT1G76690
GO:0008242	omega peptidase activity	3	13	0.000653133	0.0170408	AT1G23440;AT1G78670;AT4G30530
GO:0010181	FMN binding	4	31	0.000804287	0.0196806	AT1G76680;AT1G76690;AT3G14415;AT3G14420
GO:0002161	aminoacyl-tRNA editing activity	3	14	0.000822881	0.0196806	AT4G10320;AT5G16715;AT5G49030
GO:0005515	protein binding	127	7422	0.00103172	0.0236882	AT1G02080;AT1G03780;AT1G04080;AT1G06590;AT1G08550;AT1G08620;AT1G09270;AT1G10870;AT1G16970;AT1G17420;AT1G21730;AT1G22860;AT1G29350;AT1G29370;AT1G30400;AT1G45474;AT1G47128;AT1G49040;AT1G49340;AT1G49480;AT1G50410;AT1G52360;AT1G53750;AT1G53780;AT1G55680;AT1G58025;AT1G59540;AT1G61150;AT1G65260;AT1G67890;AT1G70410;AT1G71270;AT1G75340;AT1G78870;AT1G80070;AT2G13800;AT2G20190;AT2G22540;AT2G25570;AT2G26330…
GO:0034722	gamma-glutamyl-peptidase activity	2	4	0.00109724	0.0242237	AT1G78670;AT4G30530
GO:0005388	calcium-transporting ATPase activity	3	16	0.0012406	0.0263743	AT1G07670;AT1G10130;AT5G53010
GO:0036094	small molecule binding	66	3379	0.00136714	0.0280265	AT1G02670;AT1G07670;AT1G07910;AT1G08520;AT1G10130;AT1G16970;AT1G21730;AT1G30400;AT1G50410;AT1G53750;AT1G53780;AT1G59540;AT1G67890;AT1G71697;AT1G76680;AT1G76690;AT1G78870;AT2G01320;AT2G13800;AT2G20050;AT2G25880;AT2G26330;AT2G26980;AT2G29550;AT2G36400;AT2G38280;AT2G39730;AT2G42880;AT3G01090;AT3G10690;AT3G14415;AT3G14420;AT3G14840;AT3G17410;AT3G19050;AT3G19100;AT3G25840;AT3G44110;AT3G48990;AT3G54660…
GO:0008134	transcription factor binding	9	196	0.00155459	0.0294585	AT1G53750;AT1G53780;AT2G22540;AT3G49410;AT3G57230;AT4G20330;AT5G12230;AT5G19990;AT5G20000
GO:0016851	magnesium chelatase activity	2	5	0.00181222	0.0294585	AT1G08520;AT5G13630
GO:0051002	ligase activity, forming nitrogen-metal bonds	2	5	0.00181222	0.0294585	AT1G08520;AT5G13630
GO:0051003	ligase activity, forming nitrogen-metal bonds, forming coordination complexes	2	5	0.00181222	0.0294585	AT1G08520;AT5G13630
GO:0052852	very-long-chain-(S)-2-hydroxy-acid oxidase activity	2	5	0.00181222	0.0294585	AT3G14415;AT3G14420
GO:0052853	long-chain-(S)-2-hydroxy-long-chain-acid oxidase activity	2	5	0.00181222	0.0294585	AT3G14415;AT3G14420
GO:0052854	medium-chain-(S)-2-hydroxy-acid oxidase activity	2	5	0.00181222	0.0294585	AT3G14415;AT3G14420
GO:0005507	copper ion binding	9	201	0.00184757	0.0294585	AT2G36530;AT3G16420;AT3G16430;AT3G43670;AT3G52930;AT3G54660;AT3G58610;AT5G04590;AT5G17920
GO:0003735	structural constituent of ribosome	14	427	0.00236498	0.0366891	AT1G29965;AT1G29970;AT1G78630;AT2G19740;AT2G24090;AT2G34480;AT2G40590;AT3G04400;AT3G10610;AT3G44890;AT3G55170;AT4G09800;AT5G23740;AT5G46430
GO:0005198	structural molecule activity	17	577	0.00260581	0.0393615	AT1G02080;AT1G29965;AT1G29970;AT1G52360;AT1G78630;AT2G19740;AT2G24090;AT2G29550;AT2G34480;AT2G40590;AT3G04400;AT3G10610;AT3G44890;AT3G55170;AT4G09800;AT5G23740;AT5G46430
GO:0008553	proton-exporting ATPase activity, phosphorylative mechanism	3	23	0.00365586	0.0523231	AT1G07670;AT1G10130;AT5G53010
GO:0043167	ion binding	110	6469	0.00373604	0.0523231	AT1G02670;AT1G05520;AT1G07670;AT1G07910;AT1G08465;AT1G08520;AT1G08620;AT1G10130;AT1G10870;AT1G16970;AT1G17420;AT1G21730;AT1G30400;AT1G45474;AT1G49340;AT1G49670;AT1G50410;AT1G53750;AT1G53780;AT1G59540;AT1G67890;AT1G70410;AT1G71697;AT1G75340;AT1G76680;AT1G76690;AT1G78870;AT2G01320;AT2G02160;AT2G13800;AT2G20050;AT2G25880;AT2G26330;AT2G26980;AT2G29550;AT2G31380;AT2G36400;AT2G36530;AT2G38280;AT2G39730…
GO:0003973	(S)-2-hydroxy-acid oxidase activity	2	7	0.00373736	0.0523231	AT3G14415;AT3G14420
GO:0016787	hydrolase activity	68	3682	0.00467887	0.0639445	AT1G02670;AT1G07670;AT1G07910;AT1G10130;AT1G13060;AT1G14720;AT1G16970;AT1G21730;AT1G23440;AT1G28670;AT1G30400;AT1G33700;AT1G45201;AT1G47128;AT1G50410;AT1G53750;AT1G53780;AT1G55350;AT1G59540;AT1G60590;AT1G63120;AT1G66270;AT1G66280;AT1G78670;AT1G80850;AT2G01320;AT2G20050;AT2G26740;AT2G26750;AT2G27350;AT2G29050;AT2G29550;AT2G38280;AT2G39840;AT2G39960;AT2G41790;AT3G05350;AT3G05630;AT3G10690;AT3G12150…
GO:0008422	beta-glucosidase activity	5	81	0.00507004	0.0671518	AT1G33700;AT1G66270;AT1G66280;AT4G16260;AT4G34480
GO:0003824	catalytic activity	159	10025	0.00514752	0.0671518	AT1G02670;AT1G06590;AT1G07670;AT1G07910;AT1G08520;AT1G08550;AT1G08620;AT1G10130;AT1G13060;AT1G14720;AT1G16970;AT1G17420;AT1G19730;AT1G21730;AT1G23440;AT1G24350;AT1G28670;AT1G30400;AT1G33700;AT1G45201;AT1G47128;AT1G49340;AT1G49670;AT1G50410;AT1G53750;AT1G53770;AT1G53780;AT1G55350;AT1G59540;AT1G60590;AT1G63120;AT1G66270;AT1G66280;AT1G67890;AT1G68530;AT1G70410;AT1G71697;AT1G73320;AT1G76680;AT1G76690…
GO:0019904	protein domain specific binding	5	84	0.00591099	0.073911	AT1G08550;AT4G10340;AT5G38410;AT5G38420;AT5G38430
GO:0070011	peptidase activity, acting on L-amino acid peptides	16	575	0.00592318	0.073911	AT1G13060;AT1G23440;AT1G47128;AT1G55350;AT1G63120;AT1G78670;AT2G27350;AT2G29050;AT2G41790;AT3G05350;AT4G10570;AT4G30530;AT4G37040;AT5G20520;AT5G45390;AT5G47040
GO:0033743	peptide-methionine (R)-S-oxide reductase activity	2	9	0.00629216	0.0768447	AT4G21830;AT4G21840
GO:0015386	potassium:proton antiporter activity	2	11	0.00944126	0.108259	AT1G01790;AT1G54370
GO:0070006	metalloaminopeptidase activity	2	11	0.00944126	0.108259	AT3G05350;AT4G37040
GO:0008233	peptidase activity	17	659	0.00952073	0.108259	AT1G13060;AT1G23440;AT1G47128;AT1G55350;AT1G63120;AT1G78670;AT2G27350;AT2G29050;AT2G39960;AT2G41790;AT3G05350;AT4G10570;AT4G30530;AT4G37040;AT5G20520;AT5G45390;AT5G47040
GO:0015926	glucosidase activity	5	97	0.0107019	0.108259	AT1G33700;AT1G66270;AT1G66280;AT4G16260;AT4G34480
GO:0051082	unfolded protein binding	6	135	0.0107285	0.108259	AT3G13222;AT3G44110;AT4G18810;AT4G39960;AT5G56010;AT5G56030
GO:0005451	monovalent cation:proton antiporter activity	2	13	0.0131507	0.108259	AT1G01790;AT1G54370
GO:0000900	translation repressor activity, mRNA regulatory element binding	1	1	0.0136703	0.108259	AT2G22540
GO:0003876	AMP deaminase activity	1	1	0.0136703	0.108259	AT2G38280
GO:0003972	RNA ligase (ATP) activity	1	1	0.0136703	0.108259	AT1G07910
GO:0004198	calcium-dependent cysteine-type endopeptidase activity	1	1	0.0136703	0.108259	AT1G55350
GO:0004357	glutamate-cysteine ligase activity	1	1	0.0136703	0.108259	AT4G23100
GO:0004455	ketol-acid reductoisomerase activity	1	1	0.0136703	0.108259	AT3G58610
GO:0008452	RNA ligase activity	1	1	0.0136703	0.108259	AT1G07910
GO:0015231	5-formyltetrahydrofolate transmembrane transporter activity	1	1	0.0136703	0.108259	AT2G32040
GO:0015350	methotrexate transmembrane transporter activity	1	1	0.0136703	0.108259	AT2G32040
GO:0015410	manganese-transporting ATPase activity	1	1	0.0136703	0.108259	AT1G10130
GO:0016002	sulfite reductase activity	1	1	0.0136703	0.108259	AT5G04590
GO:0030272	5-formyltetrahydrofolate cyclo-ligase activity	1	1	0.0136703	0.108259	AT5G13050
GO:0030732	methionine S-methyltransferase activity	1	1	0.0136703	0.108259	AT5G49810
GO:0033961	cis-stilbene-oxide hydrolase activity	1	1	0.0136703	0.108259	AT2G26740
GO:0034075	arabidiol synthase activity	1	1	0.0136703	0.108259	AT4G15340
GO:0046863	ribulose-1,5-bisphosphate carboxylase/oxygenase activator activity	1	1	0.0136703	0.108259	AT2G39730
GO:0047623	adenosine-phosphate deaminase activity	1	1	0.0136703	0.108259	AT2G38280
GO:0050203	oxalate-CoA ligase activity	1	1	0.0136703	0.108259	AT3G48990
GO:0050311	sulfite reductase (ferredoxin) activity	1	1	0.0136703	0.108259	AT5G04590
GO:0003729	mRNA binding	12	422	0.0137681	0.108259	AT1G07910;AT1G29350;AT1G78630;AT2G02160;AT2G34480;AT2G40590;AT3G16400;AT3G55170;AT4G09800;AT5G04430;AT5G43960;AT5G56030
GO:0004812	aminoacyl-tRNA ligase activity	4	69	0.0147579	0.112947	AT4G10320;AT5G16715;AT5G26830;AT5G49030
GO:0016875	ligase activity, forming carbon-oxygen bonds	4	69	0.0147579	0.112947	AT4G10320;AT5G16715;AT5G26830;AT5G49030
GO:0022821	potassium ion antiporter activity	2	14	0.0152053	0.11484	AT1G01790;AT1G54370
GO:0016831	carboxy-lyase activity	4	70	0.0154885	0.11546	AT2G42600;AT5G38410;AT5G38420;AT5G38430
GO:0016671	oxidoreductase activity, acting on a sulfur group of donors, disulfide as acceptor	3	40	0.017205	0.126338	AT1G19730;AT4G21830;AT4G21840
GO:0016844	strictosidine synthase activity	2	15	0.017388	0.126338	AT3G51440;AT5G22020
GO:0005488	binding	209	14069	0.0181249	0.128658	AT1G01060;AT1G02080;AT1G02670;AT1G03780;AT1G04080;AT1G04970;AT1G05520;AT1G06590;AT1G07670;AT1G07910;AT1G08465;AT1G08520;AT1G08550;AT1G08620;AT1G09270;AT1G10130;AT1G10870;AT1G16970;AT1G17420;AT1G21730;AT1G22860;AT1G29350;AT1G29370;AT1G30400;AT1G31660;AT1G45474;AT1G47128;AT1G49040;AT1G49340;AT1G49480;AT1G49670;AT1G50410;AT1G52360;AT1G53750;AT1G53780;AT1G55680;AT1G58025;AT1G59540;AT1G61150;AT1G65260…
GO:0015662	ATPase activity, coupled to transmembrane movement of ions, phosphorylative mechanism	3	41	0.0183797	0.128658	AT1G07670;AT1G10130;AT5G53010
GO:0030276	clathrin binding	3	41	0.0183797	0.128658	AT2G43160;AT5G22770;AT5G22780
GO:0003723	RNA binding	29	1413	0.0188616	0.13044	AT1G04080;AT1G07910;AT1G29350;AT1G31660;AT1G53780;AT1G78630;AT1G80070;AT2G02160;AT2G34480;AT2G40590;AT2G43410;AT2G46280;AT2G46290;AT3G04400;AT3G16400;AT3G44890;AT3G52140;AT3G55170;AT4G09800;AT4G10320;AT4G20330;AT4G20910;AT5G04430;AT5G13650;AT5G23740;AT5G40270;AT5G43960;AT5G49030;AT5G56030
GO:0008238	exopeptidase activity	5	115	0.0209504	0.143161	AT1G23440;AT1G78670;AT3G05350;AT4G30530;AT4G37040
GO:0008235	metalloexopeptidase activity	2	17	0.0221219	0.147662	AT3G05350;AT4G37040
GO:0036442	proton-exporting ATPase activity	3	44	0.0221649	0.147662	AT1G07670;AT1G10130;AT5G53010
GO:0016830	carbon-carbon lyase activity	5	117	0.0223808	0.147662	AT2G42600;AT3G52930;AT5G38410;AT5G38420;AT5G38430
GO:0030674	protein binding, bridging	2	18	0.0246657	0.148444	AT5G22770;AT5G22780
GO:0016887	ATPase activity	14	572	0.0263511	0.148444	AT1G07670;AT1G10130;AT1G16970;AT1G21730;AT1G30400;AT1G59540;AT2G01320;AT3G10690;AT3G19050;AT3G61420;AT5G45390;AT5G47040;AT5G53010;AT5G56030
GO:0001530	lipopolysaccharide binding	1	2	0.0271543	0.148444	AT1G04970
GO:0004832	valine-tRNA ligase activity	1	2	0.0271543	0.148444	AT5G16715
GO:0008490	arsenite secondary active transmembrane transporter activity	1	2	0.0271543	0.148444	AT1G30400
GO:0008517	folic acid transmembrane transporter activity	1	2	0.0271543	0.148444	AT2G32040
GO:0008832	dGTPase activity	1	2	0.0271543	0.148444	AT5G40270
GO:0010209	vacuolar sorting signal binding	1	2	0.0271543	0.148444	AT1G68310
GO:0015446	ATPase-coupled arsenite transmembrane transporter activity	1	2	0.0271543	0.148444	AT1G30400
GO:0016262	protein N-acetylglucosaminyltransferase activity	1	2	0.0271543	0.148444	AT3G11540
GO:0016673	oxidoreductase activity, acting on a sulfur group of donors, iron-sulfur protein as acceptor	1	2	0.0271543	0.148444	AT5G04590
GO:0016784	3-mercaptopyruvate sulfurtransferase activity	1	2	0.0271543	0.148444	AT1G79230
GO:0016920	pyroglutamyl-peptidase activity	1	2	0.0271543	0.148444	AT1G23440
GO:0031409	pigment binding	1	2	0.0271543	0.148444	AT1G45474
GO:0046422	violaxanthin de-epoxidase activity	1	2	0.0271543	0.148444	AT1G08550
GO:0061578	Lys63-specific deubiquitinase activity	1	2	0.0271543	0.148444	AT2G27350
GO:0070273	phosphatidylinositol-4-phosphate binding	1	2	0.0271543	0.148444	AT1G49340
GO:1902417	(+)-abscisic acid D-glucopyranosyl ester transmembrane transporter activity	1	2	0.0271543	0.148444	AT1G30400
GO:0140096	catalytic activity, acting on a protein	50	2810	0.0295522	0.160028	AT1G06590;AT1G08620;AT1G13060;AT1G23440;AT1G47128;AT1G53770;AT1G53780;AT1G55350;AT1G63120;AT1G67890;AT1G78670;AT1G78870;AT2G13800;AT2G20050;AT2G25880;AT2G26330;AT2G26980;AT2G27350;AT2G29050;AT2G39810;AT2G39840;AT2G39960;AT2G41790;AT2G42880;AT3G01090;AT3G05350;AT3G11540;AT3G14840;AT3G17410;AT3G19100;AT3G25220;AT3G25840;AT3G58690;AT3G61420;AT4G08920;AT4G10570;AT4G11240;AT4G23270;AT4G30530;AT4G37040…
GO:0016843	amine-lyase activity	2	20	0.0300888	0.161411	AT3G51440;AT5G22020
GO:0015491	cation:cation antiporter activity	2	21	0.0329612	0.165864	AT1G01790;AT1G54370
GO:0042973	glucan endo-1,3-beta-D-glucosidase activity	2	21	0.0329612	0.165864	AT4G16260;AT4G34480
GO:0016667	oxidoreductase activity, acting on a sulfur group of donors	5	132	0.035134	0.165864	AT1G19730;AT3G54660;AT4G21830;AT4G21840;AT5G04590
GO:0060090	molecular adaptor activity	2	22	0.0359362	0.165864	AT5G22770;AT5G22780
GO:0019829	cation-transporting ATPase activity	4	91	0.0362423	0.165864	AT1G07670;AT1G10130;AT1G30400;AT5G53010
GO:0022853	active ion transmembrane transporter activity	4	91	0.0362423	0.165864	AT1G07670;AT1G10130;AT1G30400;AT5G53010
GO:0042625	ATPase coupled ion transmembrane transporter activity	4	91	0.0362423	0.165864	AT1G07670;AT1G10130;AT1G30400;AT5G53010
GO:0005048	signal sequence binding	3	54	0.0376065	0.165864	AT1G09270;AT1G68310;AT4G27640
GO:0005384	manganese ion transmembrane transporter activity	2	23	0.0390105	0.165864	AT1G10130;AT4G27860
GO:0036002	pre-mRNA binding	2	23	0.0390105	0.165864	AT1G04080;AT1G80070
GO:0001004	RNA polymerase III transcription regulator recruiting activity	1	3	0.0404547	0.165864	AT3G49410
GO:0003871	5-methyltetrahydropteroyltriglutamate-homocysteine S-methyltransferase activity	1	3	0.0404547	0.165864	AT5G17920
GO:0004103	choline kinase activity	1	3	0.0404547	0.165864	AT1G71697
GO:0004301	epoxide hydrolase activity	1	3	0.0404547	0.165864	AT2G26740
GO:0004634	phosphopyruvate hydratase activity	1	3	0.0404547	0.165864	AT2G36530
GO:0008661	1-deoxy-D-xylulose-5-phosphate synthase activity	1	3	0.0404547	0.165864	AT5G11380
GO:0008705	methionine synthase activity	1	3	0.0404547	0.165864	AT5G17920
GO:0016793	triphosphoric monoester hydrolase activity	1	3	0.0404547	0.165864	AT5G40270
GO:0016803	ether hydrolase activity	1	3	0.0404547	0.165864	AT2G26740
GO:0016882	cyclo-ligase activity	1	3	0.0404547	0.165864	AT5G13050
GO:0030371	translation repressor activity	1	3	0.0404547	0.165864	AT2G22540
GO:0030620	U2 snRNA binding	1	3	0.0404547	0.165864	AT1G80070
GO:0030627	pre-mRNA 5'-splice site binding	1	3	0.0404547	0.165864	AT1G04080
GO:0034596	phosphatidylinositol phosphate 4-phosphatase activity	1	3	0.0404547	0.165864	AT3G51460
GO:0035174	histone serine kinase activity	1	3	0.0404547	0.165864	AT2G25880
GO:0035175	histone kinase activity (H3-S10 specific)	1	3	0.0404547	0.165864	AT2G25880
GO:0042084	5-methyltetrahydrofolate-dependent methyltransferase activity	1	3	0.0404547	0.165864	AT5G17920
GO:0042085	5-methyltetrahydropteroyltri-L-glutamate-dependent methyltransferase activity	1	3	0.0404547	0.165864	AT5G17920
GO:0042947	glucoside transmembrane transporter activity	1	3	0.0404547	0.165864	AT1G30400
GO:0043225	ATPase-coupled anion transmembrane transporter activity	1	3	0.0404547	0.165864	AT1G30400
GO:0043812	phosphatidylinositol-4-phosphate phosphatase activity	1	3	0.0404547	0.165864	AT3G51460
GO:0046922	peptide-O-fucosyltransferase activity	1	3	0.0404547	0.165864	AT1G53770
GO:0047209	coniferyl-alcohol glucosyltransferase activity	1	3	0.0404547	0.165864	AT3G50740
GO:0042277	peptide binding	4	95	0.0414121	0.168585	AT1G09270;AT1G68310;AT2G26330;AT4G27640
GO:0016899	oxidoreductase activity, acting on the CH-OH group of donors, oxygen as acceptor	2	24	0.0421809	0.170506	AT3G14415;AT3G14420
GO:0015085	calcium ion transmembrane transporter activity	3	57	0.0430731	0.172895	AT1G07670;AT1G10130;AT5G53010
GO:0008139	nuclear localization sequence binding	2	27	0.0522369	0.194627	AT1G09270;AT4G27640
GO:0016759	cellulose synthase activity	2	27	0.0522369	0.194627	AT5G09870;AT5G64740
GO:0016760	cellulose synthase (UDP-forming) activity	2	27	0.0522369	0.194627	AT5G09870;AT5G64740
GO:0004348	glucosylceramidase activity	1	4	0.0535738	0.194627	AT1G33700
GO:0004829	threonine-tRNA ligase activity	1	4	0.0535738	0.194627	AT5G26830
GO:0015136	sialic acid transmembrane transporter activity	1	4	0.0535738	0.194627	AT3G59360
GO:0016165	linoleate 13S-lipoxygenase activity	1	4	0.0535738	0.194627	AT1G17420
GO:0030623	U5 snRNA binding	1	4	0.0535738	0.194627	AT1G80070
GO:0035173	histone kinase activity	1	4	0.0535738	0.194627	AT2G25880
GO:0046524	sucrose-phosphate synthase activity	1	4	0.0535738	0.194627	AT5G20280
GO:0047334	diphosphate-fructose-6-phosphate 1-phosphotransferase activity	1	4	0.0535738	0.194627	AT4G04040
GO:0072349	modified amino acid transmembrane transporter activity	1	4	0.0535738	0.194627	AT2G32040
GO:0080122	AMP transmembrane transporter activity	1	4	0.0535738	0.194627	AT5G51050
GO:0097157	pre-mRNA intronic binding	1	4	0.0535738	0.194627	AT1G80070
GO:1901683	arsenate ion transmembrane transporter activity	1	4	0.0535738	0.194627	AT1G30400
GO:0008092	cytoskeletal protein binding	8	299	0.0539124	0.194627	AT1G03780;AT1G21730;AT1G49340;AT1G59540;AT2G20190;AT3G18060;AT3G19050;AT5G54650
GO:0016829	lyase activity	11	465	0.0557637	0.200052	AT1G60590;AT1G70410;AT2G36530;AT2G42600;AT3G51440;AT3G52930;AT4G15340;AT5G22020;AT5G38410;AT5G38420;AT5G38430
GO:0046873	metal ion transmembrane transporter activity	6	200	0.0573182	0.204352	AT1G01790;AT1G07670;AT1G10130;AT1G54370;AT4G27860;AT5G53010
GO:0000049	tRNA binding	2	29	0.0593648	0.210342	AT4G10320;AT5G49030
GO:0097159	organic cyclic compound binding	115	7472	0.0628381	0.216927	AT1G01060;AT1G02670;AT1G04080;AT1G07670;AT1G07910;AT1G08465;AT1G08520;AT1G10130;AT1G16970;AT1G21730;AT1G29350;AT1G30400;AT1G31660;AT1G45474;AT1G49480;AT1G50410;AT1G53750;AT1G53780;AT1G58025;AT1G59540;AT1G67890;AT1G69310;AT1G71697;AT1G75340;AT1G76680;AT1G76690;AT1G78630;AT1G78870;AT1G80070;AT2G01320;AT2G02160;AT2G13800;AT2G20050;AT2G22540;AT2G25880;AT2G26330;AT2G26980;AT2G29550;AT2G34480;AT2G35940…
GO:0042162	telomeric DNA binding	2	30	0.0630471	0.216927	AT1G16970;AT3G48470
GO:0008017	microtubule binding	5	157	0.0647643	0.216927	AT1G03780;AT1G21730;AT1G59540;AT2G20190;AT3G19050
GO:0001097	TFIIH-class transcription factor complex binding	1	5	0.0665142	0.216927	AT4G20330
GO:0001134	transcription regulator recruiting activity	1	5	0.0665142	0.216927	AT3G49410
GO:0003988	acetyl-CoA C-acyltransferase activity	1	5	0.0665142	0.216927	AT5G48880
GO:0004791	thioredoxin-disulfide reductase activity	1	5	0.0665142	0.216927	AT3G54660
GO:0004792	thiosulfate sulfurtransferase activity	1	5	0.0665142	0.216927	AT1G79230
GO:0008964	phosphoenolpyruvate carboxylase activity	1	5	0.0665142	0.216927	AT2G42600
GO:0015105	arsenite transmembrane transporter activity	1	5	0.0665142	0.216927	AT1G30400
GO:0016801	hydrolase activity, acting on ether bonds	1	5	0.0665142	0.216927	AT2G26740
GO:0019789	SUMO transferase activity	1	5	0.0665142	0.216927	AT5G60410
GO:0051010	microtubule plus-end binding	1	5	0.0665142	0.216927	AT2G20190
GO:0052744	phosphatidylinositol monophosphate phosphatase activity	1	5	0.0665142	0.216927	AT3G51460
GO:0003777	microtubule motor activity	3	70	0.0709699	0.230151	AT1G21730;AT1G59540;AT3G19050
GO:1901363	heterocyclic compound binding	114	7452	0.0745018	0.237682	AT1G01060;AT1G02670;AT1G04080;AT1G07670;AT1G07910;AT1G08465;AT1G08520;AT1G10130;AT1G16970;AT1G21730;AT1G29350;AT1G30400;AT1G31660;AT1G45474;AT1G49480;AT1G50410;AT1G53750;AT1G53780;AT1G58025;AT1G59540;AT1G67890;AT1G69310;AT1G71697;AT1G75340;AT1G76680;AT1G76690;AT1G78630;AT1G78870;AT1G80070;AT2G01320;AT2G02160;AT2G13800;AT2G20050;AT2G22540;AT2G25880;AT2G26330;AT2G26980;AT2G29550;AT2G34480;AT2G35940…
GO:0004177	aminopeptidase activity	2	33	0.0745344	0.237682	AT3G05350;AT4G37040
GO:0016628	oxidoreductase activity, acting on the CH-CH group of donors, NAD or NADP as acceptor	2	33	0.0745344	0.237682	AT1G76680;AT1G76690
GO:0016168	chlorophyll binding	2	34	0.0785014	0.245977	AT1G45474;AT4G10340
GO:0042623	ATPase activity, coupled	10	437	0.0785469	0.245977	AT1G07670;AT1G10130;AT1G16970;AT1G30400;AT2G01320;AT3G10690;AT3G61420;AT5G45390;AT5G47040;AT5G53010
GO:0033218	amide binding	4	118	0.0787406	0.245977	AT1G09270;AT1G68310;AT2G26330;AT4G27640
GO:0001091	RNA polymerase II basal transcription factor binding	1	6	0.0792783	0.245977	AT4G20330
GO:0030619	U1 snRNA binding	1	6	0.0792783	0.245977	AT1G80070
GO:0004252	serine-type endopeptidase activity	4	119	0.080649	0.248885	AT1G63120;AT2G29050;AT5G45390;AT5G47040
GO:0003682	chromatin binding	5	168	0.0811763	0.249172	AT1G08620;AT2G27350;AT4G16845;AT4G38550;AT5G16270
GO:0004176	ATP-dependent peptidase activity	2	35	0.0825331	0.250656	AT5G45390;AT5G47040
GO:0016840	carbon-nitrogen lyase activity	2	35	0.0825331	0.250656	AT3G51440;AT5G22020
GO:1901505	carbohydrate derivative transmembrane transporter activity	3	76	0.0859915	0.259785	AT1G30400;AT3G59360;AT5G51050
GO:0015631	tubulin binding	5	172	0.0876451	0.263394	AT1G03780;AT1G21730;AT1G59540;AT2G20190;AT3G19050
GO:0016627	oxidoreductase activity, acting on the CH-CH group of donors	3	77	0.0886166	0.264927	AT1G76680;AT1G76690;AT4G16760
GO:0000386	second spliceosomal transesterification activity	1	7	0.0918685	0.266326	AT1G80070
GO:0004143	diacylglycerol kinase activity	1	7	0.0918685	0.266326	AT5G63770
GO:0004611	phosphoenolpyruvate carboxykinase activity	1	7	0.0918685	0.266326	AT2G42600
GO:0009882	blue light photoreceptor activity	1	7	0.0918685	0.266326	AT4G08920
GO:0016886	ligase activity, forming phosphoric ester bonds	1	7	0.0918685	0.266326	AT1G07910
GO:0090482	vitamin transmembrane transporter activity	1	7	0.0918685	0.266326	AT2G32040
GO:0044877	protein-containing complex binding	6	228	0.0936086	0.270007	AT1G49340;AT2G27350;AT3G18060;AT4G20330;AT4G33260;AT5G15550
GO:0031072	heat shock protein binding	2	39	0.0992569	0.28399	AT3G44110;AT4G39960
GO:0008094	DNA-dependent ATPase activity	3	81	0.099446	0.28399	AT1G16970;AT3G10690;AT3G61420
GO:0001002	RNA polymerase III type 1 promoter sequence-specific DNA binding	1	8	0.104287	0.287792	AT3G49410
GO:0001003	RNA polymerase III type 2 promoter sequence-specific DNA binding	1	8	0.104287	0.287792	AT3G49410
GO:0003997	acyl-CoA oxidase activity	1	8	0.104287	0.287792	AT4G16760
GO:0004332	fructose-bisphosphate aldolase activity	1	8	0.104287	0.287792	AT3G52930
GO:0004362	glutathione-disulfide reductase activity	1	8	0.104287	0.287792	AT3G54660
GO:0015385	sodium:proton antiporter activity	1	8	0.104287	0.287792	AT1G54370
GO:1990714	hydroxyproline O-galactosyltransferase activity	1	8	0.104287	0.287792	AT4G32120
GO:0102483	scopolin beta-glucosidase activity	2	41	0.107944	0.29646	AT1G66270;AT1G66280
GO:0008289	lipid binding	7	296	0.112624	0.305442	AT1G04970;AT1G49340;AT2G43160;AT4G16760;AT5G22770;AT5G22780;AT5G59420
GO:0001030	RNA polymerase III type 1 promoter DNA binding	1	9	0.116536	0.305442	AT3G49410
GO:0001031	RNA polymerase III type 2 promoter DNA binding	1	9	0.116536	0.305442	AT3G49410
GO:0003950	NAD+ ADP-ribosyltransferase activity	1	9	0.116536	0.305442	AT2G35510
GO:0008172	S-methyltransferase activity	1	9	0.116536	0.305442	AT5G17920
GO:0017070	U6 snRNA binding	1	9	0.116536	0.305442	AT1G80070
GO:0019905	syntaxin binding	1	9	0.116536	0.305442	AT1G71270
GO:0032453	histone demethylase activity (H3-K4 specific)	1	9	0.116536	0.305442	AT1G08620
GO:0032947	protein-containing complex scaffold activity	1	9	0.116536	0.305442	AT1G02080
GO:0034647	histone demethylase activity (H3-trimethyl-K4 specific)	1	9	0.116536	0.305442	AT1G08620
GO:0004175	endopeptidase activity	8	357	0.117881	0.307562	AT1G13060;AT1G47128;AT1G55350;AT1G63120;AT2G29050;AT2G41790;AT5G45390;AT5G47040
GO:0019843	rRNA binding	4	137	0.118742	0.308406	AT3G04400;AT3G44890;AT4G09800;AT5G23740
GO:0008237	metallopeptidase activity	3	89	0.122578	0.316918	AT2G41790;AT3G05350;AT4G37040
GO:0046872	metal ion binding	58	3664	0.123628	0.316918	AT1G05520;AT1G07670;AT1G07910;AT1G08465;AT1G08620;AT1G10130;AT1G10870;AT1G17420;AT1G45474;AT1G49670;AT1G50410;AT1G70410;AT1G75340;AT2G02160;AT2G20050;AT2G31380;AT2G36530;AT2G38280;AT2G39810;AT2G39840;AT2G41100;AT2G41790;AT2G45540;AT3G05350;AT3G16420;AT3G16430;AT3G19100;AT3G22760;AT3G43670;AT3G44110;AT3G52930;AT3G54360;AT3G54660;AT3G58610;AT4G04040;AT4G08920;AT4G10340;AT4G11240;AT4G16845;AT4G20910…
GO:0003774	motor activity	3	90	0.125598	0.316918	AT1G21730;AT1G59540;AT3G19050
GO:0061631	ubiquitin conjugating enzyme activity	2	45	0.125883	0.316918	AT1G78870;AT5G05080
GO:0008379	thioredoxin peroxidase activity	1	10	0.128619	0.316918	AT3G26060
GO:0016157	sucrose synthase activity	1	10	0.128619	0.316918	AT5G20280
GO:0016408	C-acyltransferase activity	1	10	0.128619	0.316918	AT5G48880
GO:0051920	peroxiredoxin activity	1	10	0.128619	0.316918	AT3G26060
GO:0080084	5S rDNA binding	1	10	0.128619	0.316918	AT3G49410
GO:0090079	translation regulator activity, nucleic acid binding	1	10	0.128619	0.316918	AT2G22540
GO:0097027	ubiquitin-protein transferase activator activity	1	10	0.128619	0.316918	AT4G33260
GO:0005096	GTPase activator activity	3	91	0.128644	0.316918	AT1G05520;AT1G10870;AT5G54780
GO:0043169	cation binding	58	3679	0.130448	0.318686	AT1G05520;AT1G07670;AT1G07910;AT1G08465;AT1G08620;AT1G10130;AT1G10870;AT1G17420;AT1G45474;AT1G49670;AT1G50410;AT1G70410;AT1G75340;AT2G02160;AT2G20050;AT2G31380;AT2G36530;AT2G38280;AT2G39810;AT2G39840;AT2G41100;AT2G41790;AT2G45540;AT3G05350;AT3G16420;AT3G16430;AT3G19100;AT3G22760;AT3G43670;AT3G44110;AT3G52930;AT3G54360;AT3G54660;AT3G58610;AT4G04040;AT4G08920;AT4G10340;AT4G11240;AT4G16845;AT4G20910…
GO:0061650	ubiquitin-like protein conjugating enzyme activity	2	46	0.130473	0.318686	AT1G78870;AT5G05080
GO:0140101	catalytic activity, acting on a tRNA	4	145	0.13777	0.325274	AT4G10320;AT5G16715;AT5G26830;AT5G49030
GO:0030695	GTPase regulator activity	3	94	0.137938	0.325274	AT1G05520;AT1G10870;AT5G54780
GO:0017111	nucleoside-triphosphatase activity	17	932	0.139823	0.325274	AT1G07670;AT1G10130;AT1G16970;AT1G21730;AT1G30400;AT1G50410;AT1G59540;AT2G01320;AT2G29550;AT3G10690;AT3G19050;AT3G61420;AT5G13650;AT5G45390;AT5G47040;AT5G53010;AT5G56030
GO:0000182	rDNA binding	1	11	0.140537	0.325274	AT3G49410
GO:0003872	6-phosphofructokinase activity	1	11	0.140537	0.325274	AT4G04040
GO:0003905	alkylbase DNA N-glycosylase activity	1	11	0.140537	0.325274	AT1G80850
GO:0004430	1-phosphatidylinositol 4-kinase activity	1	11	0.140537	0.325274	AT1G49340
GO:0008725	DNA-3-methyladenine glycosylase activity	1	11	0.140537	0.325274	AT1G80850
GO:0010997	anaphase-promoting complex binding	1	11	0.140537	0.325274	AT4G33260
GO:0016744	transferase activity, transferring aldehyde or ketonic groups	1	11	0.140537	0.325274	AT5G11380
GO:0043733	DNA-3-methylbase glycosylase activity	1	11	0.140537	0.325274	AT1G80850
GO:0055106	ubiquitin-protein transferase regulator activity	1	11	0.140537	0.325274	AT4G33260
GO:0061608	nuclear import signal receptor activity	1	11	0.140537	0.325274	AT1G09270
GO:0008236	serine-type peptidase activity	5	201	0.142018	0.326074	AT1G63120;AT2G29050;AT5G20520;AT5G45390;AT5G47040
GO:0017171	serine hydrolase activity	5	201	0.142018	0.326074	AT1G63120;AT2G29050;AT5G20520;AT5G45390;AT5G47040
GO:0017016	Ras GTPase binding	3	97	0.147452	0.330979	AT1G71270;AT4G27640;AT5G54780
GO:0031267	small GTPase binding	3	97	0.147452	0.330979	AT1G71270;AT4G27640;AT5G54780
GO:0016773	phosphotransferase activity, alcohol group as acceptor	23	1334	0.149507	0.330979	AT1G49340;AT1G67890;AT1G71697;AT2G13800;AT2G20050;AT2G25880;AT2G26330;AT2G26980;AT2G42880;AT3G01090;AT3G14840;AT3G17410;AT3G19100;AT3G25840;AT3G58690;AT3G61420;AT4G04040;AT4G08920;AT4G23270;AT4G37490;AT5G01020;AT5G01920;AT5G63770
GO:0003918	DNA topoisomerase type II (ATP-hydrolyzing) activity	1	12	0.152292	0.330979	AT3G10690
GO:0004630	phospholipase D activity	1	12	0.152292	0.330979	AT3G05630
GO:0015101	organic cation transmembrane transporter activity	1	12	0.152292	0.330979	AT5G51050
GO:0015248	sterol transporter activity	1	12	0.152292	0.330979	AT5G59420
GO:0017136	NAD-dependent histone deacetylase activity	1	12	0.152292	0.330979	AT4G38130
GO:0031078	histone deacetylase activity (H3-K14 specific)	1	12	0.152292	0.330979	AT4G38130
GO:0032041	NAD-dependent histone deacetylase activity (H3-K14 specific)	1	12	0.152292	0.330979	AT4G38130
GO:0042300	beta-amyrin synthase activity	1	12	0.152292	0.330979	AT4G15340
GO:0061505	DNA topoisomerase II activity	1	12	0.152292	0.330979	AT3G10690
GO:0070290	N-acylphosphatidylethanolamine-specific phospholipase D activity	1	12	0.152292	0.330979	AT3G05630
GO:0070300	phosphatidic acid binding	1	12	0.152292	0.330979	AT1G49340
GO:0015298	solute:cation antiporter activity	2	51	0.153957	0.330979	AT1G01790;AT1G54370
GO:0015299	solute:proton antiporter activity	2	51	0.153957	0.330979	AT1G01790;AT1G54370
GO:0099516	ion antiporter activity	2	51	0.153957	0.330979	AT1G01790;AT1G54370
GO:0008047	enzyme activator activity	4	152	0.155355	0.332739	AT1G05520;AT1G10870;AT2G39730;AT5G54780
GO:0004843	thiol-dependent ubiquitin-specific protease activity	2	52	0.158748	0.335968	AT2G27350;AT4G10570
GO:0008514	organic anion transmembrane transporter activity	4	155	0.163138	0.335968	AT2G32040;AT3G30390;AT3G59360;AT5G51050
GO:0017137	Rab GTPase binding	2	53	0.163567	0.335968	AT1G71270;AT5G54780
GO:0000992	polymerase III regulatory region sequence-specific DNA binding	1	13	0.163887	0.335968	AT3G49410
GO:0008121	ubiquinol-cytochrome-c reductase activity	1	13	0.163887	0.335968	AT4G32470
GO:0008443	phosphofructokinase activity	1	13	0.163887	0.335968	AT4G04040
GO:0016634	oxidoreductase activity, acting on the CH-CH group of donors, oxygen as acceptor	1	13	0.163887	0.335968	AT4G16760
GO:0016681	oxidoreductase activity, acting on diphenols and related substances as donors, cytochrome as acceptor	1	13	0.163887	0.335968	AT4G32470
GO:0019902	phosphatase binding	1	13	0.163887	0.335968	AT3G01090
GO:0034979	NAD-dependent protein deacetylase activity	1	13	0.163887	0.335968	AT4G38130
GO:0045182	translation regulator activity	1	13	0.163887	0.335968	AT2G22540
GO:0052742	phosphatidylinositol kinase activity	1	13	0.163887	0.335968	AT1G49340
GO:0042626	ATPase activity, coupled to transmembrane movement of substances	5	212	0.165748	0.338573	AT1G07670;AT1G10130;AT1G30400;AT2G01320;AT5G53010
GO:0016798	hydrolase activity, acting on glycosyl bonds	9	451	0.166693	0.339296	AT1G14720;AT1G33700;AT1G60590;AT1G66270;AT1G66280;AT1G80850;AT4G16260;AT4G34480;AT5G42720
GO:0008234	cysteine-type peptidase activity	4	157	0.168404	0.341569	AT1G47128;AT1G55350;AT2G27350;AT4G10570
GO:0019900	kinase binding	4	159	0.17373	0.345828	AT2G38280;AT3G01090;AT4G33260;AT4G37490
GO:0046527	glucosyltransferase activity	5	216	0.174746	0.345828	AT1G14720;AT3G50740;AT5G09870;AT5G20280;AT5G64740
GO:0001016	RNA polymerase III regulatory region DNA binding	1	14	0.175324	0.345828	AT3G49410
GO:0004869	cysteine-type endopeptidase inhibitor activity	1	14	0.175324	0.345828	AT5G05110
GO:0008131	primary amine oxidase activity	1	14	0.175324	0.345828	AT3G43670
GO:0015217	ADP transmembrane transporter activity	1	14	0.175324	0.345828	AT5G51050
GO:0031559	oxidosqualene cyclase activity	1	14	0.175324	0.345828	AT4G15340
GO:0032934	sterol binding	1	14	0.175324	0.345828	AT5G59420
GO:0003684	damaged DNA binding	2	56	0.178172	0.350243	AT1G16970;AT4G05420
GO:0000976	transcription regulatory region sequence-specific DNA binding	5	218	0.179314	0.351284	AT2G22540;AT3G49410;AT3G57230;AT4G34000;AT5G13080
GO:0003743	translation initiation factor activity	3	108	0.183994	0.358232	AT2G46280;AT2G46290;AT4G20330
GO:0000995	RNA polymerase III general transcription initiation factor activity	1	15	0.186605	0.358232	AT3G49410
GO:0003951	NAD+ kinase activity	1	15	0.186605	0.358232	AT5G63770
GO:0008559	xenobiotic transmembrane transporting ATPase activity	1	15	0.186605	0.358232	AT1G30400
GO:0015081	sodium ion transmembrane transporter activity	1	15	0.186605	0.358232	AT1G54370
GO:0042910	xenobiotic transmembrane transporter activity	1	15	0.186605	0.358232	AT1G30400
GO:0015079	potassium ion transmembrane transporter activity	2	58	0.188017	0.35974	AT1G01790;AT1G54370
GO:0060589	nucleoside-triphosphatase regulator activity	3	111	0.194349	0.368879	AT1G05520;AT1G10870;AT5G54780
GO:0016462	pyrophosphatase activity	17	987	0.195532	0.368879	AT1G07670;AT1G10130;AT1G16970;AT1G21730;AT1G30400;AT1G50410;AT1G59540;AT2G01320;AT2G29550;AT3G10690;AT3G19050;AT3G61420;AT5G13650;AT5G45390;AT5G47040;AT5G53010;AT5G56030
GO:0005347	ATP transmembrane transporter activity	1	16	0.197733	0.368879	AT5G51050
GO:0032452	histone demethylase activity	1	16	0.197733	0.368879	AT1G08620
GO:0070180	large ribosomal subunit rRNA binding	1	16	0.197733	0.368879	AT3G04400
GO:0005342	organic acid transmembrane transporter activity	3	112	0.197833	0.368879	AT2G32040;AT3G30390;AT3G59360
GO:0046943	carboxylic acid transmembrane transporter activity	3	112	0.197833	0.368879	AT2G32040;AT3G30390;AT3G59360
GO:0004620	phospholipase activity	2	60	0.197935	0.368879	AT3G05630;AT4G19860
GO:0004553	hydrolase activity, hydrolyzing O-glycosyl compounds	8	410	0.200613	0.372661	AT1G14720;AT1G33700;AT1G60590;AT1G66270;AT1G66280;AT4G16260;AT4G34480;AT5G42720
GO:0035251	UDP-glucosyltransferase activity	4	170	0.203995	0.375544	AT3G50740;AT5G09870;AT5G20280;AT5G64740
GO:0016818	hydrolase activity, acting on acid anhydrides, in phosphorus-containing anhydrides	17	996	0.205565	0.375544	AT1G07670;AT1G10130;AT1G16970;AT1G21730;AT1G30400;AT1G50410;AT1G59540;AT2G01320;AT2G29550;AT3G10690;AT3G19050;AT3G61420;AT5G13650;AT5G45390;AT5G47040;AT5G53010;AT5G56030
GO:0043492	ATPase activity, coupled to movement of substances	5	230	0.207618	0.375544	AT1G07670;AT1G10130;AT1G30400;AT2G01320;AT5G53010
GO:0003755	peptidyl-prolyl cis-trans isomerase activity	2	62	0.207915	0.375544	AT1G53780;AT3G25220
GO:0051015	actin filament binding	2	62	0.207915	0.375544	AT1G49340;AT3G18060
GO:0005310	dicarboxylic acid transmembrane transporter activity	1	17	0.208708	0.375544	AT2G32040
GO:0008417	fucosyltransferase activity	1	17	0.208708	0.375544	AT1G53770
GO:0015037	peptide disulfide oxidoreductase activity	1	17	0.208708	0.375544	AT3G54660
GO:0015038	glutathione disulfide oxidoreductase activity	1	17	0.208708	0.375544	AT3G54660
GO:0016783	sulfurtransferase activity	1	17	0.208708	0.375544	AT1G79230
GO:0016817	hydrolase activity, acting on acid anhydrides	17	1003	0.213532	0.383023	AT1G07670;AT1G10130;AT1G16970;AT1G21730;AT1G30400;AT1G50410;AT1G59540;AT2G01320;AT2G29550;AT3G10690;AT3G19050;AT3G61420;AT5G13650;AT5G45390;AT5G47040;AT5G53010;AT5G56030
GO:0003779	actin binding	3	118	0.219034	0.384351	AT1G49340;AT3G18060;AT5G54650
GO:0004022	alcohol dehydrogenase (NAD) activity	1	18	0.219534	0.384351	AT5G19440
GO:0004089	carbonate dehydratase activity	1	18	0.219534	0.384351	AT1G70410
GO:0009881	photoreceptor activity	1	18	0.219534	0.384351	AT4G08920
GO:0047372	acylglycerol lipase activity	1	18	0.219534	0.384351	AT5G16120
GO:0051117	ATPase binding	1	18	0.219534	0.384351	AT5G45390
GO:0140223	general transcription initiation factor activity	1	18	0.219534	0.384351	AT3G49410
GO:0016301	kinase activity	25	1548	0.219703	0.384351	AT1G07910;AT1G49340;AT1G67890;AT1G71697;AT2G13800;AT2G20050;AT2G25880;AT2G26330;AT2G26980;AT2G42880;AT3G01090;AT3G14840;AT3G17410;AT3G19100;AT3G25840;AT3G58690;AT3G61420;AT4G04040;AT4G08920;AT4G20300;AT4G23270;AT4G37490;AT5G01020;AT5G01920;AT5G63770
GO:0016853	isomerase activity	6	297	0.222196	0.384351	AT1G53780;AT3G10690;AT3G15950;AT3G25220;AT3G58610;AT4G15340
GO:0015405	P-P-bond-hydrolysis-driven transmembrane transporter activity	5	236	0.222291	0.384351	AT1G07670;AT1G10130;AT1G30400;AT2G01320;AT5G53010
GO:0016298	lipase activity	3	119	0.222613	0.384351	AT3G05630;AT4G19860;AT5G16120
GO:0016879	ligase activity, forming carbon-nitrogen bonds	2	65	0.222977	0.384351	AT4G23100;AT5G13050
GO:0046915	transition metal ion transmembrane transporter activity	2	65	0.222977	0.384351	AT1G10130;AT4G27860
GO:0050662	coenzyme binding	9	487	0.224319	0.385123	AT1G76680;AT1G76690;AT3G14415;AT3G14420;AT3G54660;AT4G08920;AT4G16760;AT5G19440;AT5G49810
GO:0015399	primary active transmembrane transporter activity	5	237	0.224767	0.385123	AT1G07670;AT1G10130;AT1G30400;AT2G01320;AT5G53010
GO:0003916	DNA topoisomerase activity	1	19	0.230213	0.392113	AT3G10690
GO:0015114	phosphate ion transmembrane transporter activity	1	19	0.230213	0.392113	AT5G51050
GO:0008135	translation factor activity, RNA binding	4	180	0.232738	0.394631	AT2G46280;AT2G46290;AT4G20330;AT5G13650
GO:0015932	nucleobase-containing compound transmembrane transporter activity	2	67	0.233066	0.394631	AT3G59360;AT5G51050
GO:0000977	RNA polymerase II regulatory region sequence-specific DNA binding	3	123	0.237041	0.399387	AT2G22540;AT3G57230;AT5G13080
GO:0016859	cis-trans isomerase activity	2	68	0.238121	0.399387	AT1G53780;AT3G25220
GO:0001012	RNA polymerase II regulatory region DNA binding	3	124	0.240673	0.399387	AT2G22540;AT3G57230;AT5G13080
GO:0001227	DNA-binding transcription repressor activity, RNA polymerase II-specific	1	20	0.240746	0.399387	AT1G08620
GO:0019239	deaminase activity	1	20	0.240746	0.399387	AT2G38280
GO:0032451	demethylase activity	1	20	0.240746	0.399387	AT1G08620
GO:0140142	nucleocytoplasmic carrier activity	1	20	0.240746	0.399387	AT1G09270
GO:0004197	cysteine-type endopeptidase activity	2	70	0.248246	0.401202	AT1G47128;AT1G55350
GO:0036459	thiol-dependent ubiquitinyl hydrolase activity	2	70	0.248246	0.401202	AT2G27350;AT4G10570
GO:0019899	enzyme binding	9	502	0.250337	0.401202	AT1G71270;AT2G38280;AT3G01090;AT3G19840;AT4G27640;AT4G33260;AT4G37490;AT5G45390;AT5G54780
GO:0005381	iron ion transmembrane transporter activity	1	21	0.251135	0.401202	AT4G27860
GO:0005496	steroid binding	1	21	0.251135	0.401202	AT5G59420
GO:0005504	fatty acid binding	1	21	0.251135	0.401202	AT4G16760
GO:0008198	ferrous iron binding	1	21	0.251135	0.401202	AT1G08620
GO:0008353	RNA polymerase II CTD heptapeptide repeat kinase activity	1	21	0.251135	0.401202	AT3G61420
GO:0008536	Ran GTPase binding	1	21	0.251135	0.401202	AT4G27640
GO:0102336	3-oxo-arachidoyl-CoA synthase activity	1	21	0.251135	0.401202	AT1G68530
GO:0102337	3-oxo-cerotoyl-CoA synthase activity	1	21	0.251135	0.401202	AT1G68530
GO:0102338	3-oxo-lignoceronyl-CoA synthase activity	1	21	0.251135	0.401202	AT1G68530
GO:0102756	very-long-chain 3-ketoacyl-CoA synthase activity	1	21	0.251135	0.401202	AT1G68530
GO:0051020	GTPase binding	3	127	0.251625	0.401202	AT1G71270;AT4G27640;AT5G54780
GO:0101005	ubiquitinyl hydrolase activity	2	71	0.253315	0.402778	AT2G27350;AT4G10570
GO:0001067	regulatory region nucleic acid binding	9	508	0.261021	0.40582	AT1G01060;AT1G69310;AT2G22540;AT2G36400;AT3G22760;AT3G49410;AT3G57230;AT4G34000;AT5G13080
GO:0044212	transcription regulatory region DNA binding	9	508	0.261021	0.40582	AT1G01060;AT1G69310;AT2G22540;AT2G36400;AT3G22760;AT3G49410;AT3G57230;AT4G34000;AT5G13080
GO:0000295	adenine nucleotide transmembrane transporter activity	1	22	0.261382	0.40582	AT5G51050
GO:0001085	RNA polymerase II transcription factor binding	1	22	0.261382	0.40582	AT4G20330
GO:0004707	MAP kinase activity	1	22	0.261382	0.40582	AT2G42880
GO:0005346	purine ribonucleotide transmembrane transporter activity	1	22	0.261382	0.40582	AT5G51050
GO:0015216	purine nucleotide transmembrane transporter activity	1	22	0.261382	0.40582	AT5G51050
GO:0016881	acid-amino acid ligase activity	1	22	0.261382	0.40582	AT4G23100
GO:0004672	protein kinase activity	19	1179	0.261591	0.40582	AT1G67890;AT2G13800;AT2G20050;AT2G25880;AT2G26330;AT2G26980;AT2G42880;AT3G01090;AT3G14840;AT3G17410;AT3G19100;AT3G25840;AT3G58690;AT3G61420;AT4G08920;AT4G23270;AT4G37490;AT5G01020;AT5G01920
GO:0015078	proton transmembrane transporter activity	5	252	0.262817	0.406623	AT1G01790;AT1G07670;AT1G10130;AT1G54370;AT5G53010
GO:0016758	transferase activity, transferring hexosyl groups	8	445	0.265252	0.409286	AT1G14720;AT1G53770;AT3G11540;AT3G50740;AT4G32120;AT5G09870;AT5G20280;AT5G64740
GO:0016491	oxidoreductase activity	26	1664	0.266036	0.409396	AT1G08550;AT1G08620;AT1G17420;AT1G19730;AT1G24350;AT1G49670;AT1G76680;AT1G76690;AT2G45540;AT3G14415;AT3G14420;AT3G26060;AT3G43670;AT3G54660;AT3G58610;AT3G59040;AT4G16760;AT4G21830;AT4G21840;AT4G32470;AT5G04590;AT5G17000;AT5G19440;AT5G38410;AT5G38420;AT5G38430
GO:0016405	CoA-ligase activity	1	23	0.27149	0.414456	AT3G48990
GO:0016832	aldehyde-lyase activity	1	23	0.27149	0.414456	AT3G52930
GO:0019104	DNA N-glycosylase activity	1	23	0.27149	0.414456	AT1G80850
GO:0004674	protein serine/threonine kinase activity	15	916	0.272767	0.415301	AT2G13800;AT2G20050;AT2G25880;AT2G26330;AT2G26980;AT2G42880;AT3G01090;AT3G14840;AT3G17410;AT3G19100;AT3G58690;AT3G61420;AT4G23270;AT5G01020;AT5G01920
GO:0019199	transmembrane receptor protein kinase activity	4	194	0.274455	0.416766	AT2G13800;AT2G26330;AT3G17410;AT3G58690
GO:0008509	anion transmembrane transporter activity	5	257	0.275825	0.41774	AT1G30400;AT2G32040;AT3G30390;AT3G59360;AT5G51050
GO:0017069	snRNA binding	1	24	0.28146	0.425153	AT1G80070
GO:0071949	FAD binding	2	77	0.283741	0.427474	AT4G08920;AT4G16760
GO:0004298	threonine-type endopeptidase activity	1	25	0.291294	0.432049	AT1G13060
GO:0005546	phosphatidylinositol-4,5-bisphosphate binding	1	25	0.291294	0.432049	AT1G49340
GO:0015215	nucleotide transmembrane transporter activity	1	25	0.291294	0.432049	AT5G51050
GO:0030515	snoRNA binding	1	25	0.291294	0.432049	AT1G31660
GO:0043424	protein histidine kinase binding	1	25	0.291294	0.432049	AT2G38280
GO:0070003	threonine-type peptidase activity	1	25	0.291294	0.432049	AT1G13060
GO:0016878	acid-thiol ligase activity	1	26	0.300994	0.44414	AT3G48990
GO:0052866	phosphatidylinositol phosphate phosphatase activity	1	26	0.300994	0.44414	AT3G51460
GO:1990837	sequence-specific double-stranded DNA binding	5	267	0.302214	0.444797	AT2G22540;AT3G49410;AT3G57230;AT4G34000;AT5G13080
GO:0015238	drug transmembrane transporter activity	3	141	0.30349	0.445533	AT1G30400;AT2G32040;AT5G51050
GO:0016614	oxidoreductase activity, acting on CH-OH group of donors	4	204	0.304979	0.446576	AT3G14415;AT3G14420;AT3G58610;AT5G19440
GO:0019783	ubiquitin-like protein-specific protease activity	2	82	0.309016	0.447895	AT2G27350;AT4G10570
GO:0003887	DNA-directed DNA polymerase activity	1	27	0.310562	0.447895	AT3G52050
GO:0008409	5'-3' exonuclease activity	1	27	0.310562	0.447895	AT3G52050
GO:0015165	pyrimidine nucleotide-sugar transmembrane transporter activity	1	27	0.310562	0.447895	AT3G59360
GO:0035064	methylated histone binding	1	27	0.310562	0.447895	AT1G08620
GO:0140034	methylation-dependent protein binding	1	27	0.310562	0.447895	AT1G08620
GO:0042578	phosphoric ester hydrolase activity	7	405	0.318441	0.458053	AT2G20050;AT2G39840;AT3G05630;AT3G14205;AT3G51460;AT4G11240;AT5G40270
GO:0001098	basal transcription machinery binding	1	28	0.319999	0.458053	AT4G20330
GO:0001099	basal RNA polymerase II transcription machinery binding	1	28	0.319999	0.458053	AT4G20330
GO:0038023	signaling receptor activity	5	276	0.326286	0.465891	AT2G13800;AT2G26330;AT3G17410;AT3G58690;AT4G08920
GO:0004003	ATP-dependent DNA helicase activity	1	29	0.329307	0.466722	AT1G16970
GO:0016641	oxidoreductase activity, acting on the CH-NH2 group of donors, oxygen as acceptor	1	29	0.329307	0.466722	AT3G43670
GO:0016668	oxidoreductase activity, acting on a sulfur group of donors, NAD(P) as acceptor	1	29	0.329307	0.466722	AT3G54660
GO:0016836	hydro-lyase activity	2	87	0.33411	0.472362	AT1G70410;AT2G36530
GO:0016702	oxidoreductase activity, acting on single donors with incorporation of molecular oxygen, incorporation of two atoms of oxygen	1	30	0.338488	0.477377	AT1G17420
GO:0016814	hydrolase activity, acting on carbon-nitrogen (but not peptide) bonds, in cyclic amidines	1	31	0.347545	0.487752	AT2G38280
GO:1902936	phosphatidylinositol bisphosphate binding	1	31	0.347545	0.487752	AT1G49340
GO:0042802	identical protein binding	6	354	0.355396	0.497554	AT1G45474;AT2G13800;AT2G35940;AT3G13222;AT3G57230;AT4G08920
GO:0015318	inorganic molecular entity transmembrane transporter activity	11	698	0.358427	0.500577	AT1G01790;AT1G07670;AT1G10130;AT1G30400;AT1G54370;AT2G32040;AT3G30390;AT3G59360;AT4G27860;AT5G51050;AT5G53010
GO:0004888	transmembrane signaling receptor activity	4	223	0.363738	0.505241	AT2G13800;AT2G26330;AT3G17410;AT3G58690
GO:0008324	cation transmembrane transporter activity	8	494	0.363821	0.505241	AT1G01790;AT1G07670;AT1G10130;AT1G30400;AT1G54370;AT4G27860;AT5G51050;AT5G53010
GO:0016762	xyloglucan:xyloglucosyl transferase activity	1	33	0.365288	0.505241	AT1G14720
GO:0070063	RNA polymerase binding	1	33	0.365288	0.505241	AT3G19840
GO:0052689	carboxylic ester hydrolase activity	4	224	0.366837	0.506165	AT4G10320;AT5G16120;AT5G16715;AT5G49030
GO:0005338	nucleotide-sugar transmembrane transporter activity	1	34	0.373978	0.513799	AT3G59360
GO:0030234	enzyme regulator activity	8	499	0.37416	0.513799	AT1G05520;AT1G10870;AT2G39730;AT3G16420;AT4G33260;AT4G37490;AT5G05110;AT5G54780
GO:0015077	monovalent inorganic cation transmembrane transporter activity	5	298	0.385745	0.528444	AT1G01790;AT1G07670;AT1G10130;AT1G54370;AT5G53010
GO:0050660	flavin adenine dinucleotide binding	3	165	0.392878	0.536157	AT3G54660;AT4G08920;AT4G16760
GO:0015075	ion transmembrane transporter activity	11	718	0.393244	0.536157	AT1G01790;AT1G07670;AT1G10130;AT1G30400;AT1G54370;AT2G32040;AT3G30390;AT3G59360;AT4G27860;AT5G51050;AT5G53010
GO:0015036	disulfide oxidoreductase activity	2	100	0.397909	0.540622	AT1G19730;AT3G54660
GO:0031491	nucleosome binding	1	37	0.399345	0.540622	AT2G27350
GO:0048038	quinone binding	1	37	0.399345	0.540622	AT3G43670
GO:0003690	double-stranded DNA binding	6	375	0.406526	0.546602	AT1G16970;AT2G22540;AT3G49410;AT3G57230;AT4G34000;AT5G13080
GO:0042393	histone binding	2	102	0.407485	0.546602	AT1G08620;AT2G27350
GO:0004407	histone deacetylase activity	1	38	0.407571	0.546602	AT4G38130
GO:1901981	phosphatidylinositol phosphate binding	1	38	0.407571	0.546602	AT1G49340
GO:0000978	RNA polymerase II proximal promoter sequence-specific DNA binding	1	39	0.415684	0.549776	AT5G13080
GO:0003713	transcription coactivator activity	1	39	0.415684	0.549776	AT2G32700
GO:0015605	organophosphate ester transmembrane transporter activity	1	39	0.415684	0.549776	AT5G51050
GO:0016638	oxidoreductase activity, acting on the CH-NH2 group of donors	1	39	0.415684	0.549776	AT3G43670
GO:0016799	hydrolase activity, hydrolyzing N-glycosyl compounds	1	39	0.415684	0.549776	AT1G80850
GO:0033558	protein deacetylase activity	1	39	0.415684	0.549776	AT4G38130
GO:0022890	inorganic cation transmembrane transporter activity	7	451	0.420672	0.553978	AT1G01790;AT1G07670;AT1G10130;AT1G30400;AT1G54370;AT4G27860;AT5G53010
GO:0016209	antioxidant activity	3	173	0.422157	0.553978	AT1G24350;AT3G26060;AT3G54660
GO:0008194	UDP-glycosyltransferase activity	5	312	0.423534	0.553978	AT3G11540;AT3G50740;AT5G09870;AT5G20280;AT5G64740
GO:0016679	oxidoreductase activity, acting on diphenols and related substances as donors	1	40	0.423687	0.553978	AT4G32470
GO:0019200	carbohydrate kinase activity	1	40	0.423687	0.553978	AT4G04040
GO:0015103	inorganic anion transmembrane transporter activity	2	106	0.426412	0.556273	AT1G30400;AT5G51050
GO:0016701	oxidoreductase activity, acting on single donors with incorporation of molecular oxygen	1	41	0.43158	0.56174	AT1G17420
GO:0004713	protein tyrosine kinase activity	1	42	0.439366	0.569107	AT3G19100
GO:0016782	transferase activity, transferring sulfur-containing groups	1	42	0.439366	0.569107	AT1G79230
GO:0004675	transmembrane receptor protein serine/threonine kinase activity	3	178	0.440215	0.569107	AT2G13800;AT3G17410;AT3G58690
GO:0004866	endopeptidase inhibitor activity	1	43	0.447046	0.574059	AT5G05110
GO:0005200	structural constituent of cytoskeleton	1	43	0.447046	0.574059	AT2G29550
GO:0033293	monocarboxylic acid binding	1	43	0.447046	0.574059	AT4G16760
GO:0008168	methyltransferase activity	6	393	0.450135	0.576735	AT1G73320;AT1G78240;AT3G15530;AT4G20910;AT5G17920;AT5G49810
GO:0016877	ligase activity, forming carbon-sulfur bonds	1	44	0.45462	0.577328	AT3G48990
GO:0030414	peptidase inhibitor activity	1	44	0.45462	0.577328	AT5G05110
GO:0031490	chromatin DNA binding	1	44	0.45462	0.577328	AT4G16845
GO:0061135	endopeptidase regulator activity	1	44	0.45462	0.577328	AT5G05110
GO:0019901	protein kinase binding	2	113	0.458752	0.580395	AT2G38280;AT4G37490
GO:0016772	transferase activity, transferring phosphorus-containing groups	26	1841	0.460972	0.580395	AT1G07910;AT1G49340;AT1G67890;AT1G71697;AT2G13800;AT2G20050;AT2G25880;AT2G26330;AT2G26980;AT2G42880;AT3G01090;AT3G14840;AT3G17410;AT3G19100;AT3G25840;AT3G52050;AT3G58690;AT3G61420;AT4G04040;AT4G08920;AT4G20300;AT4G23270;AT4G37490;AT5G01020;AT5G01920;AT5G63770
GO:0004721	phosphoprotein phosphatase activity	3	184	0.461594	0.580395	AT2G20050;AT2G39840;AT4G11240
GO:0140097	catalytic activity, acting on DNA	4	255	0.461683	0.580395	AT1G16970;AT1G80850;AT3G10690;AT3G52050
GO:0140104	molecular carrier activity	1	45	0.462092	0.580395	AT1G09270
GO:0008565	protein transporter activity	2	115	0.467798	0.584535	AT1G09270;AT4G27640
GO:0008378	galactosyltransferase activity	1	46	0.469461	0.584535	AT4G32120
GO:0019213	deacetylase activity	1	46	0.469461	0.584535	AT4G38130
GO:0061134	peptidase regulator activity	1	46	0.469461	0.584535	AT5G05110
GO:0003678	DNA helicase activity	1	47	0.47673	0.587217	AT1G16970
GO:0004683	calmodulin-dependent protein kinase activity	1	47	0.47673	0.587217	AT3G19100
GO:0008171	O-methyltransferase activity	1	47	0.47673	0.587217	AT4G20910
GO:0009931	calcium-dependent protein serine/threonine kinase activity	1	47	0.47673	0.587217	AT3G19100
GO:0010857	calcium-dependent protein kinase activity	1	47	0.47673	0.587217	AT3G19100
GO:0016741	transferase activity, transferring one-carbon groups	6	408	0.485945	0.597285	AT1G73320;AT1G78240;AT3G15530;AT4G20910;AT5G17920;AT5G49810
GO:0060089	molecular transducer activity	5	338	0.492351	0.603867	AT2G13800;AT2G26330;AT3G17410;AT3G58690;AT4G08920
GO:0005543	phospholipid binding	2	121	0.494388	0.605071	AT1G49340;AT2G43160
GO:0046914	transition metal ion binding	18	1289	0.497818	0.606838	AT1G05520;AT1G08620;AT1G49670;AT1G70410;AT2G31380;AT2G36530;AT2G45540;AT3G16420;AT3G16430;AT3G43670;AT3G52930;AT3G54660;AT3G58610;AT4G32010;AT4G32640;AT5G04590;AT5G17920;AT5G60410
GO:0033612	receptor serine/threonine kinase binding	1	50	0.497946	0.606838	AT2G26330
GO:0140030	modification-dependent protein binding	1	51	0.504826	0.613919	AT1G08620
GO:0004722	protein serine/threonine phosphatase activity	2	124	0.507364	0.615702	AT2G39840;AT4G11240
GO:0004222	metalloendopeptidase activity	1	52	0.511611	0.619546	AT2G41790
GO:0016757	transferase activity, transferring glycosyl groups	9	640	0.513106	0.620048	AT1G14720;AT1G53770;AT2G35510;AT3G11540;AT3G50740;AT4G32120;AT5G09870;AT5G20280;AT5G64740
GO:0016538	cyclin-dependent protein serine/threonine kinase regulator activity	1	53	0.518305	0.625014	AT4G37490
GO:0005102	signaling receptor binding	2	128	0.524326	0.630327	AT2G13800;AT2G26330
GO:0008081	phosphoric diester hydrolase activity	1	54	0.524906	0.630327	AT3G05630
GO:0042803	protein homodimerization activity	3	203	0.526767	0.63124	AT1G45474;AT2G35940;AT3G57230
GO:0016763	transferase activity, transferring pentosyl groups	1	56	0.537841	0.643168	AT2G35510
GO:0140098	catalytic activity, acting on RNA	7	520	0.569505	0.679617	AT1G07910;AT1G80070;AT4G10320;AT4G20910;AT5G16715;AT5G26830;AT5G49030
GO:0004712	protein serine/threonine/tyrosine kinase activity	1	62	0.574575	0.684245	AT1G67890
GO:0008173	RNA methyltransferase activity	1	63	0.580409	0.688336	AT4G20910
GO:0008375	acetylglucosaminyltransferase activity	1	63	0.580409	0.688336	AT3G11540
GO:0004601	peroxidase activity	2	144	0.588158	0.696088	AT1G24350;AT3G26060
GO:0016788	hydrolase activity, acting on ester bonds	15	1138	0.595513	0.702719	AT1G07910;AT1G28670;AT2G20050;AT2G39840;AT3G05630;AT3G14205;AT3G51460;AT3G52050;AT4G10320;AT4G11240;AT4G19860;AT5G16120;AT5G16715;AT5G40270;AT5G49030
GO:0016866	intramolecular transferase activity	1	66	0.597434	0.702719	AT4G15340
GO:0035091	phosphatidylinositol binding	1	66	0.597434	0.702719	AT1G49340
GO:0015171	amino acid transmembrane transporter activity	1	68	0.6084	0.714155	AT3G30390
GO:0016684	oxidoreductase activity, acting on peroxide as acceptor	2	150	0.610407	0.715048	AT1G24350;AT3G26060
GO:0003746	translation elongation factor activity	1	69	0.613771	0.717524	AT5G13650
GO:0098772	molecular function regulator	8	620	0.61546	0.717635	AT1G05520;AT1G10870;AT2G39730;AT3G16420;AT4G33260;AT4G37490;AT5G05110;AT5G54780
GO:0003676	nucleic acid binding	55	4138	0.616366	0.717635	AT1G01060;AT1G04080;AT1G07910;AT1G08465;AT1G16970;AT1G29350;AT1G31660;AT1G49480;AT1G50410;AT1G53780;AT1G58025;AT1G69310;AT1G75340;AT1G78630;AT1G80070;AT2G02160;AT2G22540;AT2G34480;AT2G35940;AT2G36400;AT2G36530;AT2G40590;AT2G43410;AT2G46280;AT2G46290;AT3G04400;AT3G10690;AT3G16400;AT3G22760;AT3G44890;AT3G48470;AT3G49410;AT3G52050;AT3G52140;AT3G55170;AT3G57230;AT4G05420;AT4G09800;AT4G10320;AT4G13040…
GO:0019787	ubiquitin-like protein transferase activity	6	474	0.631981	0.734326	AT1G06590;AT1G78870;AT2G39810;AT5G05080;AT5G60410;AT5G66070
GO:0004650	polygalacturonase activity	1	74	0.639544	0.737145	AT1G60590
GO:0005319	lipid transporter activity	1	74	0.639544	0.737145	AT5G59420
GO:0008026	ATP-dependent helicase activity	1	74	0.639544	0.737145	AT1G16970
GO:0070035	purine NTP-dependent helicase activity	1	74	0.639544	0.737145	AT1G16970
GO:0000149	SNARE binding	1	75	0.644489	0.741356	AT1G71270
GO:0043021	ribonucleoprotein complex binding	1	76	0.649366	0.745473	AT5G15550
GO:0016810	hydrolase activity, acting on carbon-nitrogen (but not peptide) bonds	2	164	0.658735	0.753215	AT2G38280;AT4G38130
GO:0016835	carbon-oxygen lyase activity	2	164	0.658735	0.753215	AT1G70410;AT2G36530
GO:0050661	NADP binding	1	80	0.668219	0.76254	AT3G54660
GO:0051213	dioxygenase activity	2	169	0.674796	0.768517	AT1G08620;AT1G17420
GO:0000981	DNA-binding transcription factor activity, RNA polymerase II-specific	2	170	0.677933	0.770562	AT1G08620;AT2G22540
GO:0016616	oxidoreductase activity, acting on the CH-OH group of donors, NAD or NADP as acceptor	2	171	0.681046	0.77257	AT3G58610;AT5G19440
GO:0016791	phosphatase activity	4	341	0.688238	0.779188	AT2G20050;AT2G39840;AT3G51460;AT4G11240
GO:0015035	protein disulfide oxidoreductase activity	1	85	0.69037	0.780064	AT1G19730
GO:0048037	cofactor binding	14	1137	0.694617	0.783321	AT1G45474;AT1G76680;AT1G76690;AT2G45540;AT3G14415;AT3G14420;AT3G43670;AT3G54660;AT4G08920;AT4G10340;AT4G16760;AT5G04590;AT5G19440;AT5G49810
GO:0019887	protein kinase regulator activity	1	87	0.698812	0.786506	AT4G37490
GO:0008270	zinc ion binding	8	675	0.70785	0.795119	AT1G05520;AT1G49670;AT1G70410;AT2G31380;AT4G32010;AT4G32640;AT5G17920;AT5G60410
GO:0000987	proximal promoter sequence-specific DNA binding	1	93	0.722787	0.808732	AT5G13080
GO:0019207	kinase regulator activity	1	93	0.722787	0.808732	AT4G37490
GO:0043531	ADP binding	2	187	0.727581	0.812474	AT2G39730;AT4G16990
GO:0034061	DNA polymerase activity	1	95	0.730348	0.812474	AT3G52050
GO:0022804	active transmembrane transporter activity	7	609	0.730378	0.812474	AT1G01790;AT1G07670;AT1G10130;AT1G30400;AT1G54370;AT2G01320;AT5G53010
GO:0080044	quercetin 7-O-glucosyltransferase activity	1	96	0.734051	0.814981	AT3G50740
GO:0009055	electron transfer activity	2	191	0.73828	0.816717	AT3G54660;AT4G32470
GO:0031406	carboxylic acid binding	1	98	0.741306	0.816717	AT4G16760
GO:0043177	organic acid binding	1	98	0.741306	0.816717	AT4G16760
GO:0051539	4 iron, 4 sulfur cluster binding	1	98	0.741306	0.816717	AT5G04590
GO:0016811	hydrolase activity, acting on carbon-nitrogen (but not peptide) bonds, in linear amides	1	100	0.748364	0.822913	AT4G38130
GO:0080043	quercetin 3-O-glucosyltransferase activity	1	101	0.75182	0.825134	AT3G50740
GO:0030246	carbohydrate binding	4	374	0.754949	0.826264	AT3G16400;AT3G16410;AT3G16420;AT3G16430
GO:0030170	pyridoxal phosphate binding	1	103	0.758592	0.826264	AT5G49810
GO:0070279	vitamin B6 binding	1	103	0.758592	0.826264	AT5G49810
GO:0003924	GTPase activity	2	199	0.758608	0.826264	AT2G29550;AT5G13650
GO:0015297	antiporter activity	2	201	0.763472	0.829987	AT1G01790;AT1G54370
GO:0004842	ubiquitin-protein transferase activity	5	466	0.766528	0.831734	AT1G06590;AT1G78870;AT2G39810;AT5G05080;AT5G66070
GO:0000982	transcription factor activity, RNA polymerase II proximal promoter sequence-specific DNA binding	1	114	0.792676	0.854766	AT2G22540
GO:0016651	oxidoreductase activity, acting on NAD(P)H	1	114	0.792676	0.854766	AT3G54660
GO:0008757	S-adenosylmethionine-dependent methyltransferase activity	2	215	0.795201	0.854766	AT1G78240;AT5G49810
GO:0061630	ubiquitin protein ligase activity	2	215	0.795201	0.854766	AT1G06590;AT5G66070
GO:0061659	ubiquitin-like protein ligase activity	2	215	0.795201	0.854766	AT1G06590;AT5G66070
GO:0004527	exonuclease activity	1	117	0.801109	0.857904	AT3G52050
GO:0008374	O-acyltransferase activity	1	117	0.801109	0.857904	AT4G19860
GO:0005516	calmodulin binding	2	222	0.809613	0.863957	AT1G30400;AT3G19100
GO:0004497	monooxygenase activity	3	317	0.810979	0.863957	AT5G38410;AT5G38420;AT5G38430
GO:0004386	helicase activity	2	223	0.811597	0.863957	AT1G16970;AT1G50410
GO:0043565	sequence-specific DNA binding	11	1003	0.812782	0.863957	AT1G16970;AT1G69310;AT1G75340;AT2G22540;AT2G36400;AT3G48470;AT3G49410;AT3G57230;AT4G32010;AT4G34000;AT5G13080
GO:0042887	amide transmembrane transporter activity	1	123	0.816963	0.866796	AT2G32040
GO:0016740	transferase activity	53	4302	0.823457	0.872075	AT1G06590;AT1G07910;AT1G14720;AT1G49340;AT1G53770;AT1G67890;AT1G68530;AT1G71697;AT1G73320;AT1G78240;AT1G78870;AT1G79230;AT2G13800;AT2G20050;AT2G25880;AT2G26330;AT2G26980;AT2G35510;AT2G39810;AT2G42880;AT3G01090;AT3G11540;AT3G14840;AT3G15530;AT3G17410;AT3G19100;AT3G25840;AT3G50740;AT3G52050;AT3G58690;AT3G61420;AT4G04040;AT4G08920;AT4G19860;AT4G20300;AT4G20910;AT4G23270;AT4G32120;AT4G37490;AT5G01020…
GO:0003712	transcription coregulator activity	1	127	0.826826	0.87403	AT2G32700
GO:0005215	transporter activity	15	1362	0.840274	0.886612	AT1G01790;AT1G07670;AT1G09270;AT1G10130;AT1G30400;AT1G54370;AT2G01320;AT2G32040;AT3G30390;AT3G59360;AT4G27640;AT4G27860;AT5G51050;AT5G53010;AT5G59420
GO:0046906	tetrapyrrole binding	4	430	0.842297	0.887116	AT1G45474;AT2G45540;AT4G10340;AT5G04590
GO:0046982	protein heterodimerization activity	1	135	0.844992	0.888325	AT2G35940
GO:0000287	magnesium ion binding	1	153	0.879219	0.922617	AT2G36530
GO:0019842	vitamin binding	1	154	0.880882	0.922655	AT5G49810
GO:0005509	calcium ion binding	2	267	0.88247	0.922655	AT2G41100;AT5G51050
GO:0016747	transferase activity, transferring acyl groups other than amino-acyl groups	3	373	0.88733	0.92512	AT1G68530;AT4G19860;AT5G48880
GO:0015291	secondary active transmembrane transporter activity	3	375	0.889462	0.92512	AT1G01790;AT1G30400;AT1G54370
GO:0003677	DNA binding	28	2494	0.889663	0.92512	AT1G01060;AT1G08465;AT1G16970;AT1G49480;AT1G50410;AT1G58025;AT1G69310;AT1G75340;AT2G02160;AT2G22540;AT2G35940;AT2G36400;AT2G36530;AT3G10690;AT3G22760;AT3G48470;AT3G49410;AT3G52050;AT3G57230;AT4G05420;AT4G13040;AT4G16845;AT4G20330;AT4G24020;AT4G32010;AT4G34000;AT5G04590;AT5G13080
GO:0022857	transmembrane transporter activity	12	1216	0.909282	0.938	AT1G01790;AT1G07670;AT1G10130;AT1G30400;AT1G54370;AT2G01320;AT2G32040;AT3G30390;AT3G59360;AT4G27860;AT5G51050;AT5G53010
GO:0051536	iron-sulfur cluster binding	1	174	0.909747	0.938	AT5G04590
GO:0051540	metal cluster binding	1	174	0.909747	0.938	AT5G04590
GO:0005525	GTP binding	2	291	0.909862	0.938	AT2G29550;AT5G13650
GO:0001883	purine nucleoside binding	2	293	0.911853	0.938	AT2G29550;AT5G13650
GO:0032550	purine ribonucleoside binding	2	293	0.911853	0.938	AT2G29550;AT5G13650
GO:0032549	ribonucleoside binding	2	299	0.917583	0.941465	AT2G29550;AT5G13650
GO:0001882	nucleoside binding	2	300	0.918503	0.941465	AT2G29550;AT5G13650
GO:0019001	guanyl nucleotide binding	2	313	0.929621	0.949471	AT2G29550;AT5G13650
GO:0032561	guanyl ribonucleotide binding	2	313	0.929621	0.949471	AT2G29550;AT5G13650
GO:0016746	transferase activity, transferring acyl groups	3	436	0.939359	0.957713	AT1G68530;AT4G19860;AT5G48880
GO:0046983	protein dimerization activity	5	663	0.950863	0.967723	AT1G45474;AT2G22540;AT2G35940;AT3G57230;AT4G22670
GO:0140110	transcription regulator activity	17	1768	0.955579	0.968351	AT1G01060;AT1G08465;AT1G08620;AT1G69310;AT2G22540;AT2G31380;AT2G32700;AT2G35940;AT3G22760;AT3G49410;AT3G57230;AT4G13040;AT4G16845;AT4G24020;AT4G32010;AT4G34000;AT5G13080
GO:0004518	nuclease activity	2	355	0.956542	0.968351	AT1G07910;AT3G52050
GO:0005506	iron ion binding	2	355	0.956542	0.968351	AT1G08620;AT2G45540
GO:0004857	enzyme inhibitor activity	1	240	0.963948	0.972679	AT5G05110
GO:0003700	DNA-binding transcription factor activity	15	1636	0.965702	0.972679	AT1G01060;AT1G08465;AT1G08620;AT1G69310;AT2G22540;AT2G31380;AT2G35940;AT3G22760;AT3G57230;AT4G13040;AT4G16845;AT4G24020;AT4G32010;AT4G34000;AT5G13080
GO:0004519	endonuclease activity	1	244	0.965901	0.972679	AT1G07910
GO:0020037	heme binding	2	394	0.972496	0.977605	AT2G45540;AT5G04590
GO:0016779	nucleotidyltransferase activity	1	274	0.977555	0.980973	AT3G52050
GO:0016705	oxidoreductase activity, acting on paired donors, with incorporation or reduction of molecular oxygen	1	389	0.995508	0.997245	AT2G45540
GO:0003674	molecular_function	284	20775	1	1	AT1G01060;AT1G01790;AT1G02080;AT1G02670;AT1G03780;AT1G04080;AT1G04970;AT1G05520;AT1G06590;AT1G07670;AT1G07910;AT1G08465;AT1G08520;AT1G08550;AT1G08620;AT1G09270;AT1G10130;AT1G10870;AT1G13060;AT1G14720;AT1G16970;AT1G17420;AT1G19730;AT1G21730;AT1G22860;AT1G23440;AT1G24350;AT1G28670;AT1G29350;AT1G29370;AT1G29965;AT1G29970;AT1G30400;AT1G31660;AT1G33700;AT1G45201;AT1G45474;AT1G47128;AT1G49040;AT1G49340…
